# Supplementary material for: Assessing Self-Interaction Corrections in the Selective Catalytic Reduction of NO on a Cu-SSZ-13 Zeolite Cluster Model
Source: J Phys Chem A. 2026 Jul 20;130(30):5840–51. doi: 10.1021/acs.jpca.6c02902 (PMC13430625; doi:10.1021/acs.jpca.6c02902)
Supplement: Supplementary file 2 [file jp6c02902_si_002.zip]

Archive with 154 entries (102 files):
- xyz/
- xyz/H2O/
- xyz/NONH2_cha_T1_solution_2/
- xyz/TS_9-9.1/
- xyz/TS_3_vdw-4_vdw/
- xyz/NONH2_cha_T1_solution_3/
- xyz/2_vdw/
- xyz/HONO_cha_T1/
- xyz/3_vdw/
- xyz/5.6/
- xyz/.DS_Store
- __MACOSX/xyz/._.DS_Store
- xyz/6_vdw/
- xyz/9.3/
- xyz/TS_5.4-5.5/
- xyz/4_vdw/
- xyz/NO/
- xyz/NO2NH3_cha_T1/
- xyz/9.2/
- xyz/9.1_solution_2/
- xyz/NO3_cha_T1/
- xyz/O2/
- xyz/NONH2_cha_T1/
- xyz/TS_2_vdw-3_vdw/
- xyz/TS_9.2-9.3/
- xyz/TS_9.2-9.3_solution_2/
- xyz/TS_9.1-9.2/
- xyz/6.1/
- xyz/9.3_solution_2/
- xyz/8.1/
- xyz/TS_6.1-7/
- xyz/O2_cha_T1/
- xyz/TS_8.4-NONH2/
- xyz/NO2/
- xyz/5.5/
- xyz/NOOHNH3_cha_T1_solution_2/
- xyz/TS_5.5-5.6/
- xyz/9.1/
- xyz/empty_cha_T1/
- xyz/5.4/
- xyz/N2/
- xyz/.ipynb_checkpoints/
- xyz/NOOHNH3_cha_T1/
- xyz/TS_8-8.1/
- xyz/9.2_solution_2/
- xyz/NH3/
- xyz/6_vdw_solution_2/
- xyz/NO2_cha_T1/
- xyz/TS_8.1-8.2_solution_2/
- xyz/OH_cha_T1/
- xyz/8.4/
- xyz/3/
- xyz/TS_8.1-8.2/
- xyz/8.2/
- xyz/H2O/FRMIDT
- xyz/H2O/XMOL.xyz
- xyz/NONH2_cha_T1_solution_2/FRMIDT
- xyz/NONH2_cha_T1_solution_2/XMOL.xyz
- xyz/TS_9-9.1/FRMIDT
- xyz/TS_9-9.1/XMOL.xyz
- xyz/TS_3_vdw-4_vdw/FRMIDT
- xyz/TS_3_vdw-4_vdw/XMOL.xyz
- xyz/NONH2_cha_T1_solution_3/FRMIDT
- xyz/NONH2_cha_T1_solution_3/XMOL.xyz
- xyz/2_vdw/FRMIDT
- xyz/2_vdw/XMOL.xyz
- xyz/HONO_cha_T1/FRMIDT
- xyz/HONO_cha_T1/XMOL.xyz
- xyz/3_vdw/FRMIDT
- xyz/3_vdw/XMOL.xyz
- xyz/5.6/FRMIDT
- xyz/5.6/XMOL.xyz
- xyz/6_vdw/FRMIDT
- xyz/6_vdw/XMOL.xyz
- xyz/9.3/FRMIDT
- xyz/9.3/XMOL.xyz
- xyz/TS_5.4-5.5/FRMIDT
- xyz/TS_5.4-5.5/XMOL.xyz
- xyz/4_vdw/FRMIDT
- xyz/4_vdw/XMOL.xyz
- xyz/NO/FRMIDT
- xyz/NO/XMOL.xyz
- xyz/NO2NH3_cha_T1/FRMIDT
- xyz/NO2NH3_cha_T1/XMOL.xyz
- xyz/9.2/FRMIDT
- xyz/9.2/XMOL.xyz
- xyz/9.1_solution_2/FRMIDT
- xyz/9.1_solution_2/XMOL.xyz
- xyz/NO3_cha_T1/FRMIDT
- xyz/NO3_cha_T1/XMOL.xyz
- xyz/O2/FRMIDT
- xyz/O2/XMOL.xyz
- xyz/NONH2_cha_T1/FRMIDT
- xyz/NONH2_cha_T1/XMOL.xyz
- xyz/TS_2_vdw-3_vdw/FRMIDT
- xyz/TS_2_vdw-3_vdw/XMOL.xyz
- xyz/TS_9.2-9.3/FRMIDT
- xyz/TS_9.2-9.3/XMOL.xyz
- xyz/TS_9.2-9.3_solution_2/FRMIDT
- xyz/TS_9.2-9.3_solution_2/XMOL.xyz
- xyz/TS_9.1-9.2/FRMIDT
- xyz/TS_9.1-9.2/XMOL.xyz
- xyz/6.1/FRMIDT
- xyz/6.1/XMOL.xyz
- xyz/9.3_solution_2/FRMIDT
- xyz/9.3_solution_2/XMOL.xyz
- xyz/8.1/FRMIDT
- xyz/8.1/XMOL.xyz
- xyz/TS_6.1-7/FRMIDT
- xyz/TS_6.1-7/XMOL.xyz
- xyz/O2_cha_T1/FRMIDT
- xyz/O2_cha_T1/XMOL.xyz
- xyz/TS_8.4-NONH2/FRMIDT
- xyz/TS_8.4-NONH2/XMOL.xyz
- xyz/NO2/FRMIDT
- xyz/NO2/XMOL.xyz
- xyz/5.5/FRMIDT
- xyz/5.5/XMOL.xyz
- xyz/NOOHNH3_cha_T1_solution_2/FRMIDT
- xyz/NOOHNH3_cha_T1_solution_2/XMOL.xyz
- xyz/TS_5.5-5.6/FRMIDT
- xyz/TS_5.5-5.6/XMOL.xyz
- xyz/9.1/FRMIDT
- xyz/9.1/XMOL.xyz
- xyz/empty_cha_T1/FRMIDT
- xyz/empty_cha_T1/XMOL.xyz
- xyz/5.4/FRMIDT
- xyz/5.4/XMOL.xyz
- xyz/N2/FRMIDT
- xyz/N2/XMOL.xyz
- xyz/NOOHNH3_cha_T1/FRMIDT
- xyz/NOOHNH3_cha_T1/XMOL.xyz
- xyz/TS_8-8.1/FRMIDT
- xyz/TS_8-8.1/XMOL.xyz
- xyz/9.2_solution_2/FRMIDT
- xyz/9.2_solution_2/XMOL.xyz
- xyz/NH3/FRMIDT
- xyz/NH3/XMOL.xyz
- xyz/6_vdw_solution_2/FRMIDT
- xyz/6_vdw_solution_2/XMOL.xyz
- xyz/NO2_cha_T1/FRMIDT
- xyz/NO2_cha_T1/XMOL.xyz
- xyz/TS_8.1-8.2_solution_2/FRMIDT
- xyz/TS_8.1-8.2_solution_2/XMOL.xyz
- xyz/OH_cha_T1/FRMIDT
- xyz/OH_cha_T1/XMOL.xyz
- xyz/8.4/FRMIDT
- xyz/8.4/XMOL.xyz
- xyz/3/FRMIDT
- xyz/3/XMOL.xyz
- xyz/TS_8.1-8.2/FRMIDT
- xyz/TS_8.1-8.2/XMOL.xyz
- xyz/8.2/FRMIDT
- xyz/8.2/XMOL.xyz
