# Supplementary material for: Assessing Self-Interaction Corrections in the Selective Catalytic Reduction of NO on a Cu-SSZ-13 Zeolite Cluster Model
Source: J Phys Chem A. 2026 Jul 20;130(30):5840–51. doi: 10.1021/acs.jpca.6c02902 (PMC13430625; doi:10.1021/acs.jpca.6c02902)
Supplement: Supplementary file 2 [file jp6c02902_si_002.zip › xyz/H2O/FRMIDT]

           5           0
 -0.184749487667D-03  0.102364971481D-04  0.353535794579D+01  1  D2INV=      1.0000 SUGGEST=       1.0000
 -0.216947299860D-03  0.775628517623D+00  0.257858270720D+01  1  D2INV=      1.0000 SUGGEST=       1.0000
 -0.181737517528D-03 -0.775610027397D+00  0.257859508361D+01  1  D2INV=      1.0000 SUGGEST=       1.0000
  0.108637738880D+01 -0.373719506920D-04  0.439796838334D+01  1  D2INV=      1.0000 SUGGEST=       1.0000
 -0.107612206460D+01  0.589131377412D-05  0.438950140584D+01  1  D2INV=      1.0000 SUGGEST=       1.0000
