# Supplementary material for: Assessing Self-Interaction Corrections in the Selective Catalytic Reduction of NO on a Cu-SSZ-13 Zeolite Cluster Model
Source: J Phys Chem A. 2026 Jul 20;130(30):5840–51. doi: 10.1021/acs.jpca.6c02902 (PMC13430625; doi:10.1021/acs.jpca.6c02902)
Supplement: Supplementary file 2 [file jp6c02902_si_002.zip › xyz/H2O/XMOL.xyz]

    3
Cluster output
 O     0.00000    0.00000    1.87499
 H     0.00000    0.76340    1.27808
 H     0.00000   -0.76340    1.27808
