# Supplementary material for: Assessing Self-Interaction Corrections in the Selective Catalytic Reduction of NO on a Cu-SSZ-13 Zeolite Cluster Model
Source: J Phys Chem A. 2026 Jul 20;130(30):5840–51. doi: 10.1021/acs.jpca.6c02902 (PMC13430625; doi:10.1021/acs.jpca.6c02902)
Supplement: Supplementary file 2 [file jp6c02902_si_002.zip › xyz/NONH2_cha_T1_solution_2/FRMIDT]

          51          51
  0.488202324220D-01  0.697097232575D+00  0.179332977056D+01  1  D2INV=      1.0000 SUGGEST=       1.0000
 -0.733261906133D+00  0.354912222027D+00  0.495059051902D+01  1  D2INV=      1.0000 SUGGEST=       1.0000
 -0.233129704004D+01 -0.226785737740D+00 -0.274393284475D+00  1  D2INV=      1.0000 SUGGEST=       1.0000
  0.135836505965D+01  0.376449854010D+01  0.867332945890D+00  1  D2INV=      1.0000 SUGGEST=       1.0000
  0.309040340036D+01 -0.634785922538D+00  0.800856385370D+00  1  D2INV=      1.0000 SUGGEST=       1.0000
  0.844689737764D+01  0.400763333531D+01 -0.355646773363D+01  1  D2INV=      1.0000 SUGGEST=       1.0000
  0.285494562385D+00  0.777539101789D+00  0.576320196785D+01  1  D2INV=      1.0000 SUGGEST=       1.0000
 -0.342886221228D+01 -0.616490680937D+00  0.464011141682D+00  1  D2INV=      1.0000 SUGGEST=       1.0000
  0.610578785497D+00  0.461012615299D+01  0.304845408679D+00  1  D2INV=      1.0000 SUGGEST=       1.0000
  0.309394311105D+01 -0.174135071569D+01  0.134315099588D+00  1  D2INV=      1.0000 SUGGEST=       1.0000
  0.441233887643D+01  0.186771179075D+01 -0.650634953914D+01  1  D2INV=      1.0000 SUGGEST=       1.0000
  0.671133190036D+01  0.292619867226D+01 -0.730589823691D+01  1  D2INV=      1.0000 SUGGEST=       1.0000
  0.405268303826D+01  0.230069946637D+01 -0.132652243639D+01  1  D2INV=      1.0000 SUGGEST=       1.0000
  0.617260396808D+01  0.317764535642D+01 -0.386239968128D+01  1  D2INV=      1.0000 SUGGEST=       1.0000
  0.550623453720D+01  0.304278904167D+01 -0.635260983397D+01  1  D2INV=      1.0000 SUGGEST=       1.0000
  0.207050237181D+01  0.407204089879D+01  0.204601420568D+01  1  D2INV=      1.0000 SUGGEST=       1.0000
  0.414136701165D+01  0.218130800661D+01 -0.142626287006D+01  1  D2INV=      1.0000 SUGGEST=       1.0000
  0.415212233971D+01  0.249120708170D+01 -0.131733313762D+01  1  D2INV=      1.0000 SUGGEST=       1.0000
  0.388743257380D+01  0.231697332601D+01 -0.139875675177D+01  1  D2INV=      1.0000 SUGGEST=       1.0000
  0.404645304900D+01  0.224129964347D+01 -0.112233322226D+01  1  D2INV=      1.0000 SUGGEST=       1.0000
  0.539941071854D+00  0.886753870094D+00  0.219875872008D+01  1  D2INV=      1.0000 SUGGEST=       1.0000
 -0.468577516256D+00  0.109807795430D+01  0.193144771050D+01  1  D2INV=      1.0000 SUGGEST=       1.0000
 -0.238035670644D-01  0.423736729636D-01  0.190638413211D+01  1  D2INV=      1.0000 SUGGEST=       1.0000
  0.357551719722D+01  0.292739189725D+01 -0.781600812173D+00  1  D2INV=      1.0000 SUGGEST=       1.0000
  0.142228917551D+00  0.758212014165D+00  0.114580724485D+01  1  D2INV=      1.0000 SUGGEST=       1.0000
  0.420521194831D+01  0.150822957182D+01 -0.134952964974D+01  1  D2INV=      1.0000 SUGGEST=       1.0000
  0.498681332894D+01  0.222973689683D+01 -0.955466334023D+00  1  D2INV=      1.0000 SUGGEST=       1.0000
  0.364983530738D+01  0.276783563598D+01 -0.187505114318D+01  1  D2INV=      1.0000 SUGGEST=       1.0000
  0.408948130921D+01  0.220153489594D+01 -0.767812118367D+00  1  D2INV=      1.0000 SUGGEST=       1.0000
  0.331951208629D+01  0.191995035443D+01 -0.123584182762D+01  1  D2INV=      1.0000 SUGGEST=       1.0000
  0.431377974110D+01  0.279249688181D+01 -0.123234942879D+01  1  D2INV=      1.0000 SUGGEST=       1.0000
  0.453297429028D+01  0.234546491778D+01 -0.203151176849D+01  1  D2INV=      1.0000 SUGGEST=       1.0000
  0.379259173637D+01  0.195934791943D+01 -0.190134379680D+01  1  D2INV=      1.0000 SUGGEST=       1.0000
  0.874386788815D+01  0.403368143808D+01 -0.228799039062D+01  1  D2INV=      1.0000 SUGGEST=       1.0000
  0.377015348944D+01 -0.282871074029D+00  0.199037993740D+01  1  D2INV=      1.0000 SUGGEST=       1.0000
 -0.112682706651D+01 -0.956433743063D+00  0.496752197434D+01  1  D2INV=      1.0000 SUGGEST=       1.0000
 -0.191864038889D+01  0.103064833377D+01  0.499417351417D+01  1  D2INV=      1.0000 SUGGEST=       1.0000
 -0.246643839629D+01  0.832511800035D+00 -0.112386626897D+01  1  D2INV=      1.0000 SUGGEST=       1.0000
 -0.164090842493D+01 -0.113166548430D+01 -0.103084147420D+01  1  D2INV=      1.0000 SUGGEST=       1.0000
  0.901731216345D+01  0.437093526980D+01 -0.468511032936D+01  1  D2INV=      1.0000 SUGGEST=       1.0000
  0.338269926953D+01 -0.186699599049D+00 -0.588297750828D-01  1  D2INV=      1.0000 SUGGEST=       1.0000
  0.684668069557D+00  0.283497959266D+01  0.122953104554D+01  1  D2INV=      1.0000 SUGGEST=       1.0000
  0.199376043679D+01 -0.441069160594D+00  0.126404918854D+01  1  D2INV=      1.0000 SUGGEST=       1.0000
  0.198458958471D+01  0.353339168147D+01 -0.114703594339D+00  1  D2INV=      1.0000 SUGGEST=       1.0000
 -0.171862828520D+01  0.340890432003D-01  0.696881729762D+00  1  D2INV=      1.0000 SUGGEST=       1.0000
 -0.106760524156D+00  0.597710025079D+00  0.396240979410D+01  1  D2INV=      1.0000 SUGGEST=       1.0000
  0.759797246900D+01  0.295568838069D+01 -0.363580171874D+01  1  D2INV=      1.0000 SUGGEST=       1.0000
  0.721174578038D+01  0.420142564614D+01 -0.380025167650D+01  1  D2INV=      1.0000 SUGGEST=       1.0000
  0.563150436812D+01  0.281924936834D+01 -0.317796515970D+01  1  D2INV=      1.0000 SUGGEST=       1.0000
  0.500752409752D+01  0.485385308961D+01 -0.588502993050D+01  1  D2INV=      1.0000 SUGGEST=       1.0000
  0.589895947142D+01  0.303691454746D+01 -0.510974078820D+01  1  D2INV=      1.0000 SUGGEST=       1.0000
  0.488202242403D-01  0.697097228382D+00  0.179332978794D+01  1  D2INV=      1.0000 SUGGEST=       1.0000
 -0.733261905710D+00  0.354912221892D+00  0.495059052123D+01  1  D2INV=      1.0000 SUGGEST=       1.0000
 -0.233129704939D+01 -0.226785739694D+00 -0.274393287753D+00  1  D2INV=      1.0000 SUGGEST=       1.0000
  0.135836419170D+01  0.376449916641D+01  0.867333369807D+00  1  D2INV=      1.0000 SUGGEST=       1.0000
  0.309040341931D+01 -0.634786480626D+00  0.800857090654D+00  1  D2INV=      1.0000 SUGGEST=       1.0000
  0.844689775222D+01  0.400763304569D+01 -0.355646767155D+01  1  D2INV=      1.0000 SUGGEST=       1.0000
  0.285494514036D+00  0.777539120788D+00  0.576320202307D+01  1  D2INV=      1.0000 SUGGEST=       1.0000
 -0.342886223958D+01 -0.616490725038D+00  0.464011138394D+00  1  D2INV=      1.0000 SUGGEST=       1.0000
  0.610585011842D+00  0.461012175610D+01  0.304838893897D+00  1  D2INV=      1.0000 SUGGEST=       1.0000
  0.309394220046D+01 -0.174134961119D+01  0.134312502472D+00  1  D2INV=      1.0000 SUGGEST=       1.0000
  0.441233704847D+01  0.186771071657D+01 -0.650634992105D+01  1  D2INV=      1.0000 SUGGEST=       1.0000
  0.671133645922D+01  0.292619717545D+01 -0.730589862255D+01  1  D2INV=      1.0000 SUGGEST=       1.0000
  0.405260854028D+01  0.230074442996D+01 -0.132652869949D+01  1  D2INV=      1.0000 SUGGEST=       1.0000
  0.617260212823D+01  0.317764541786D+01 -0.386239751756D+01  1  D2INV=      1.0000 SUGGEST=       1.0000
  0.550623485256D+01  0.304278925780D+01 -0.635261070596D+01  1  D2INV=      1.0000 SUGGEST=       1.0000
  0.207050189380D+01  0.407203411626D+01  0.204602022088D+01  1  D2INV=      1.0000 SUGGEST=       1.0000
  0.414144249356D+01  0.218122865114D+01 -0.142630117553D+01  1  D2INV=      1.0000 SUGGEST=       1.0000
  0.415218135232D+01  0.249117114693D+01 -0.131736028302D+01  1  D2INV=      1.0000 SUGGEST=       1.0000
  0.388752235788D+01  0.231693542057D+01 -0.139875783791D+01  1  D2INV=      1.0000 SUGGEST=       1.0000
  0.404651116351D+01  0.224126978105D+01 -0.112235124091D+01  1  D2INV=      1.0000 SUGGEST=       1.0000
  0.539940894266D+00  0.886753894537D+00  0.219875914167D+01  1  D2INV=      1.0000 SUGGEST=       1.0000
 -0.468577388805D+00  0.109807812651D+01  0.193144771755D+01  1  D2INV=      1.0000 SUGGEST=       1.0000
 -0.238034047640D-01  0.423735767544D-01  0.190638379508D+01  1  D2INV=      1.0000 SUGGEST=       1.0000
  0.357552270531D+01  0.292734983769D+01 -0.781591454010D+00  1  D2INV=      1.0000 SUGGEST=       1.0000
  0.142228951132D+00  0.758211985186D+00  0.114580679313D+01  1  D2INV=      1.0000 SUGGEST=       1.0000
  0.420522413113D+01  0.150821221635D+01 -0.134949857842D+01  1  D2INV=      1.0000 SUGGEST=       1.0000
  0.498690095705D+01  0.222975298953D+01 -0.955501213980D+00  1  D2INV=      1.0000 SUGGEST=       1.0000
  0.364984105381D+01  0.276783214490D+01 -0.187506330585D+01  1  D2INV=      1.0000 SUGGEST=       1.0000
  0.408950261980D+01  0.220155408776D+01 -0.767819485890D+00  1  D2INV=      1.0000 SUGGEST=       1.0000
  0.331952430149D+01  0.191995955456D+01 -0.123581904208D+01  1  D2INV=      1.0000 SUGGEST=       1.0000
  0.431377569835D+01  0.279250056938D+01 -0.123235565059D+01  1  D2INV=      1.0000 SUGGEST=       1.0000
  0.453297880732D+01  0.234542888799D+01 -0.203149157614D+01  1  D2INV=      1.0000 SUGGEST=       1.0000
  0.379258162819D+01  0.195935034006D+01 -0.190132342945D+01  1  D2INV=      1.0000 SUGGEST=       1.0000
  0.874386501057D+01  0.403367553121D+01 -0.228798814066D+01  1  D2INV=      1.0000 SUGGEST=       1.0000
  0.377014777720D+01 -0.282870807102D+00  0.199038230758D+01  1  D2INV=      1.0000 SUGGEST=       1.0000
 -0.112682705801D+01 -0.956433732276D+00  0.496752195351D+01  1  D2INV=      1.0000 SUGGEST=       1.0000
 -0.191864034088D+01  0.103064849124D+01  0.499417352280D+01  1  D2INV=      1.0000 SUGGEST=       1.0000
 -0.246643836223D+01  0.832511833022D+00 -0.112386633694D+01  1  D2INV=      1.0000 SUGGEST=       1.0000
 -0.164090838253D+01 -0.113166557366D+01 -0.103084145216D+01  1  D2INV=      1.0000 SUGGEST=       1.0000
  0.901730459427D+01  0.437093944548D+01 -0.468511065742D+01  1  D2INV=      1.0000 SUGGEST=       1.0000
  0.338270318099D+01 -0.186699395471D+00 -0.588360670408D-01  1  D2INV=      1.0000 SUGGEST=       1.0000
  0.684669061432D+00  0.283497908677D+01  0.122953545633D+01  1  D2INV=      1.0000 SUGGEST=       1.0000
  0.199375883107D+01 -0.441069815373D+00  0.126404885924D+01  1  D2INV=      1.0000 SUGGEST=       1.0000
  0.198459059427D+01  0.353339784877D+01 -0.114708852188D+00  1  D2INV=      1.0000 SUGGEST=       1.0000
 -0.171862825850D+01  0.340891537166D-01  0.696881772217D+00  1  D2INV=      1.0000 SUGGEST=       1.0000
 -0.106760548330D+00  0.597709870838D+00  0.396240981322D+01  1  D2INV=      1.0000 SUGGEST=       1.0000
  0.759797137840D+01  0.295568438001D+01 -0.363580296627D+01  1  D2INV=      1.0000 SUGGEST=       1.0000
  0.721174484126D+01  0.420142752884D+01 -0.380025093390D+01  1  D2INV=      1.0000 SUGGEST=       1.0000
  0.563151608300D+01  0.281924669636D+01 -0.317797362078D+01  1  D2INV=      1.0000 SUGGEST=       1.0000
  0.500752244895D+01  0.485384713419D+01 -0.588503126605D+01  1  D2INV=      1.0000 SUGGEST=       1.0000
  0.589895486555D+01  0.303691302920D+01 -0.510973351188D+01  1  D2INV=      1.0000 SUGGEST=       1.0000
