# Supplementary material for: Assessing Self-Interaction Corrections in the Selective Catalytic Reduction of NO on a Cu-SSZ-13 Zeolite Cluster Model
Source: J Phys Chem A. 2026 Jul 20;130(30):5840–51. doi: 10.1021/acs.jpca.6c02902 (PMC13430625; doi:10.1021/acs.jpca.6c02902)
Supplement: Supplementary file 2 [file jp6c02902_si_002.zip › xyz/NONH2_cha_T1_solution_2/XMOL.xyz]

   15
Cluster output
 Al    0.02568    0.36881    0.94919
 O    -0.39256    0.18589    2.61583
 O    -1.22843   -0.11841   -0.14879
 O     0.71811    1.99061    0.46143
 O     1.63211   -0.33981    0.43215
 O     4.45052    2.11444   -1.88470
 H     0.22651    0.43542    3.31076
 H    -2.05910   -0.43593    0.22444
 H     0.14257    2.69429    0.13908
 H     1.68664   -1.24445    0.10233
 H     2.09085    1.05441   -3.53064
 H     3.66511    1.70492   -4.03786
 Cu    2.14557    1.21923   -0.69941
 N     3.30679    1.68953   -2.05419
 N     2.91498    1.62076   -3.34899
