# Supplementary material for: Assessing Self-Interaction Corrections in the Selective Catalytic Reduction of NO on a Cu-SSZ-13 Zeolite Cluster Model
Source: J Phys Chem A. 2026 Jul 20;130(30):5840–51. doi: 10.1021/acs.jpca.6c02902 (PMC13430625; doi:10.1021/acs.jpca.6c02902)
Supplement: Supplementary file 2 [file jp6c02902_si_002.zip › xyz/TS_9-9.1/FRMIDT]

          51          51
 -0.241507825148D+01 -0.945458590604D+00  0.279333055436D+01  1  D2INV=      1.0000 SUGGEST=       1.0000
 -0.303079027946D+01 -0.118687977071D+01  0.599294586828D+01  1  D2INV=      1.0000 SUGGEST=       1.0000
 -0.489397788770D+01 -0.191061174468D+01  0.875482667331D+00  1  D2INV=      1.0000 SUGGEST=       1.0000
 -0.115189603726D+01  0.209235724538D+01  0.170109085406D+01  1  D2INV=      1.0000 SUGGEST=       1.0000
  0.574158441440D+00 -0.231294127756D+01  0.170096254434D+01  1  D2INV=      1.0000 SUGGEST=       1.0000
  0.580251906356D+01  0.226862656110D+01 -0.301762881995D+01  1  D2INV=      1.0000 SUGGEST=       1.0000
 -0.199843367531D+01 -0.781082049444D+00  0.667840635515D+01  1  D2INV=      1.0000 SUGGEST=       1.0000
 -0.587246040252D+01 -0.230730700990D+01  0.167376303736D+01  1  D2INV=      1.0000 SUGGEST=       1.0000
 -0.200129480367D+01  0.291203306383D+01  0.121738417456D+01  1  D2INV=      1.0000 SUGGEST=       1.0000
  0.541639422769D+00 -0.351290027589D+01  0.127619566997D+01  1  D2INV=      1.0000 SUGGEST=       1.0000
  0.205633532573D+01  0.803117727052D+00 -0.603695146483D+01  1  D2INV=      1.0000 SUGGEST=       1.0000
  0.431957828716D+01  0.164735123587D+01 -0.630148691840D+01  1  D2INV=      1.0000 SUGGEST=       1.0000
  0.145170473821D+01  0.589756040934D+00 -0.527419645428D+00  1  D2INV=      1.0000 SUGGEST=       1.0000
  0.348166490484D+01  0.136411903695D+01 -0.312814622173D+01  1  D2INV=      1.0000 SUGGEST=       1.0000
  0.313118987368D+01  0.121056061356D+01 -0.568443592327D+01  1  D2INV=      1.0000 SUGGEST=       1.0000
 -0.279872068562D+00  0.245887867908D+01  0.271596977523D+01  1  D2INV=      1.0000 SUGGEST=       1.0000
  0.150730386276D+01  0.736073882529D+00 -0.609061096333D+00  1  D2INV=      1.0000 SUGGEST=       1.0000
  0.162157299919D+01  0.457834580525D+00 -0.477852492086D+00  1  D2INV=      1.0000 SUGGEST=       1.0000
  0.131284557216D+01  0.477413773549D+00 -0.661024807119D+00  1  D2INV=      1.0000 SUGGEST=       1.0000
  0.136958089171D+01  0.639313146561D+00 -0.378960317222D+00  1  D2INV=      1.0000 SUGGEST=       1.0000
 -0.190874309870D+01 -0.753517171452D+00  0.317753746883D+01  1  D2INV=      1.0000 SUGGEST=       1.0000
 -0.291357258209D+01 -0.528076500308D+00  0.294639636369D+01  1  D2INV=      1.0000 SUGGEST=       1.0000
 -0.247325896445D+01 -0.159991855840D+01  0.292066841468D+01  1  D2INV=      1.0000 SUGGEST=       1.0000
 -0.236868552256D+01 -0.904659373360D+00  0.214536228558D+01  1  D2INV=      1.0000 SUGGEST=       1.0000
  0.163204351744D+01  0.661665490673D+00  0.258052074859D+00  1  D2INV=      1.0000 SUGGEST=       1.0000
  0.187851956238D+01  0.297718613265D+00 -0.382199971911D+00  1  D2INV=      1.0000 SUGGEST=       1.0000
  0.670987071846D+00  0.732765438544D+00 -0.328307408348D+00  1  D2INV=      1.0000 SUGGEST=       1.0000
  0.110175497758D+01  0.349905684721D+00 -0.852329287717D+00  1  D2INV=      1.0000 SUGGEST=       1.0000
  0.118332511199D+01  0.107418445297D+01 -0.113851886582D+01  1  D2INV=      1.0000 SUGGEST=       1.0000
  0.217632717078D+01  0.101413625029D+01 -0.550644649034D+00  1  D2INV=      1.0000 SUGGEST=       1.0000
  0.183247874388D+01  0.146333612721D+00 -0.123236743138D+01  1  D2INV=      1.0000 SUGGEST=       1.0000
  0.122541435082D+01 -0.251526414070D+00 -0.259768139152D+00  1  D2INV=      1.0000 SUGGEST=       1.0000
  0.135895661940D+01  0.139116465004D+01 -0.255387101968D+00  1  D2INV=      1.0000 SUGGEST=       1.0000
  0.151097461655D+01 -0.206335565864D+01  0.269307886777D+01  1  D2INV=      1.0000 SUGGEST=       1.0000
 -0.344370749962D+01 -0.248451413195D+01  0.609034549454D+01  1  D2INV=      1.0000 SUGGEST=       1.0000
 -0.431569265241D+01 -0.278972663482D+01  0.139054178377D-01  1  D2INV=      1.0000 SUGGEST=       1.0000
 -0.421358449939D+01 -0.513322610552D+00  0.610483393061D+01  1  D2INV=      1.0000 SUGGEST=       1.0000
 -0.505299165018D+01 -0.835058370312D+00  0.532424030707D-01  1  D2INV=      1.0000 SUGGEST=       1.0000
  0.641917356893D+01  0.111322087341D+01 -0.244655840341D+01  1  D2INV=      1.0000 SUGGEST=       1.0000
  0.546126858319D+01  0.357293431458D+01 -0.244187978967D+01  1  D2INV=      1.0000 SUGGEST=       1.0000
  0.775054011933D+00 -0.157053721121D+01  0.820260492965D+00  1  D2INV=      1.0000 SUGGEST=       1.0000
 -0.186144090692D+01  0.118421231186D+01  0.203997704170D+01  1  D2INV=      1.0000 SUGGEST=       1.0000
 -0.565303818333D+00 -0.210289176018D+01  0.198784229467D+01  1  D2INV=      1.0000 SUGGEST=       1.0000
 -0.239876125043D+01 -0.941769134808D+00  0.498385969777D+01  1  D2INV=      1.0000 SUGGEST=       1.0000
 -0.529020336406D+00  0.179736812289D+01  0.860682292790D+00  1  D2INV=      1.0000 SUGGEST=       1.0000
 -0.426025002672D+01 -0.167759060245D+01  0.184848791716D+01  1  D2INV=      1.0000 SUGGEST=       1.0000
  0.462718071365D+01  0.180613696971D+01 -0.301298921596D+01  1  D2INV=      1.0000 SUGGEST=       1.0000
  0.284919227994D+01  0.112306452906D+01 -0.240235877281D+01  1  D2INV=      1.0000 SUGGEST=       1.0000
  0.602009777096D+01  0.233838033865D+01 -0.425146215608D+01  1  D2INV=      1.0000 SUGGEST=       1.0000
  0.283064836549D+01  0.202164683117D+01 -0.445006387537D+01  1  D2INV=      1.0000 SUGGEST=       1.0000
  0.346689854586D+01  0.420964315982D+00 -0.445001418227D+01  1  D2INV=      1.0000 SUGGEST=       1.0000
 -0.241515056376D+01 -0.945480265089D+00  0.279353405598D+01  1  D2INV=      1.0000 SUGGEST=       1.0000
 -0.303074468550D+01 -0.118689426925D+01  0.599299110461D+01  1  D2INV=      1.0000 SUGGEST=       1.0000
 -0.489393505885D+01 -0.191059509461D+01  0.875467917336D+00  1  D2INV=      1.0000 SUGGEST=       1.0000
 -0.115043117138D+01  0.209299155396D+01  0.169934644058D+01  1  D2INV=      1.0000 SUGGEST=       1.0000
  0.577147441644D+00 -0.230792838380D+01  0.169422312835D+01  1  D2INV=      1.0000 SUGGEST=       1.0000
  0.579208491804D+01  0.226413672557D+01 -0.301607298628D+01  1  D2INV=      1.0000 SUGGEST=       1.0000
 -0.199824226525D+01 -0.782703195981D+00  0.667965918864D+01  1  D2INV=      1.0000 SUGGEST=       1.0000
 -0.587172002509D+01 -0.230683682266D+01  0.167283363105D+01  1  D2INV=      1.0000 SUGGEST=       1.0000
 -0.191467298692D+01  0.290930573489D+01  0.110245042910D+01  1  D2INV=      1.0000 SUGGEST=       1.0000
  0.599532613520D+00 -0.342025109283D+01  0.110015332882D+01  1  D2INV=      1.0000 SUGGEST=       1.0000
  0.182400036099D+01  0.736890052543D+00 -0.592683788514D+01  1  D2INV=      1.0000 SUGGEST=       1.0000
  0.350602308037D+01  0.264084385155D+01 -0.603574870566D+01  1  D2INV=      1.0000 SUGGEST=       1.0000
  0.145329588633D+01  0.588249283682D+00 -0.533306660922D+00  1  D2INV=      1.0000 SUGGEST=       1.0000
  0.351085522172D+01  0.137461089437D+01 -0.322934869393D+01  1  D2INV=      1.0000 SUGGEST=       1.0000
  0.312022407072D+01  0.120656876916D+01 -0.561929228772D+01  1  D2INV=      1.0000 SUGGEST=       1.0000
 -0.351621887276D+00  0.238830400514D+01  0.277617110986D+01  1  D2INV=      1.0000 SUGGEST=       1.0000
  0.141451042093D+01  0.606131622458D+00 -0.706676796502D+00  1  D2INV=      1.0000 SUGGEST=       1.0000
  0.158543894625D+01  0.423391020627D+00 -0.508877504091D+00  1  D2INV=      1.0000 SUGGEST=       1.0000
  0.128015996705D+01  0.541840614127D+00 -0.418945488701D+00  1  D2INV=      1.0000 SUGGEST=       1.0000
  0.152582500962D+01  0.740198391676D+00 -0.470273426822D+00  1  D2INV=      1.0000 SUGGEST=       1.0000
 -0.190703879619D+01 -0.752102198815D+00  0.317448171219D+01  1  D2INV=      1.0000 SUGGEST=       1.0000
 -0.291797519890D+01 -0.534261257220D+00  0.294504386606D+01  1  D2INV=      1.0000 SUGGEST=       1.0000
 -0.247834899197D+01 -0.159825349345D+01  0.292392232200D+01  1  D2INV=      1.0000 SUGGEST=       1.0000
 -0.236021308928D+01 -0.901419263684D+00  0.214227887065D+01  1  D2INV=      1.0000 SUGGEST=       1.0000
  0.222798190053D+01  0.878577222475D+00 -0.469620953952D+00  1  D2INV=      1.0000 SUGGEST=       1.0000
  0.176807762802D+01  0.121339881452D+00 -0.424691704352D+00  1  D2INV=      1.0000 SUGGEST=       1.0000
  0.132421303008D+01  0.134091785662D+01 -0.382166731318D+00  1  D2INV=      1.0000 SUGGEST=       1.0000
  0.100285322269D+01  0.416016315517D+00 -0.225980462894D+00  1  D2INV=      1.0000 SUGGEST=       1.0000
  0.759681875669D+00  0.882371372618D+00 -0.980901377955D+00  1  D2INV=      1.0000 SUGGEST=       1.0000
  0.175755528471D+01  0.707311175687D+00 -0.122593509037D+01  1  D2INV=      1.0000 SUGGEST=       1.0000
  0.109556154318D+01 -0.140373733925D+00 -0.978239991529D+00  1  D2INV=      1.0000 SUGGEST=       1.0000
  0.166364106752D+01  0.611116592835D+00  0.356925863305D+00  1  D2INV=      1.0000 SUGGEST=       1.0000
  0.244645412521D+01  0.227343281232D+01 -0.248415666586D+01  1  D2INV=      1.0000 SUGGEST=       1.0000
  0.137182421371D+01 -0.201110449022D+01  0.279096434425D+01  1  D2INV=      1.0000 SUGGEST=       1.0000
 -0.344189510767D+01 -0.248549555119D+01  0.609067396017D+01  1  D2INV=      1.0000 SUGGEST=       1.0000
 -0.431567702876D+01 -0.279072131747D+01  0.124447862545D-01  1  D2INV=      1.0000 SUGGEST=       1.0000
 -0.421350122484D+01 -0.511713772610D+00  0.610142396434D+01  1  D2INV=      1.0000 SUGGEST=       1.0000
 -0.505377766788D+01 -0.834461220406D+00  0.531252180428D-01  1  D2INV=      1.0000 SUGGEST=       1.0000
  0.650026185831D+01  0.128911309801D+01 -0.249129503086D+01  1  D2INV=      1.0000 SUGGEST=       1.0000
  0.565344248053D+01  0.347152336633D+01 -0.250240392958D+01  1  D2INV=      1.0000 SUGGEST=       1.0000
  0.817882551694D+00 -0.173462752139D+01  0.809877636130D+00  1  D2INV=      1.0000 SUGGEST=       1.0000
 -0.181751034117D+01  0.116329792878D+01  0.207488662601D+01  1  D2INV=      1.0000 SUGGEST=       1.0000
 -0.533529287742D+00 -0.206034741521D+01  0.207318754832D+01  1  D2INV=      1.0000 SUGGEST=       1.0000
 -0.240301370138D+01 -0.941856132776D+00  0.498572593657D+01  1  D2INV=      1.0000 SUGGEST=       1.0000
 -0.551910884513D+00  0.186379879184D+01  0.834385537887D+00  1  D2INV=      1.0000 SUGGEST=       1.0000
 -0.426006655577D+01 -0.167791446801D+01  0.184958847432D+01  1  D2INV=      1.0000 SUGGEST=       1.0000
  0.461053226428D+01  0.179785562217D+01 -0.306166394056D+01  1  D2INV=      1.0000 SUGGEST=       1.0000
  0.333928891565D+01  0.287888561450D-01 -0.250400605552D+01  1  D2INV=      1.0000 SUGGEST=       1.0000
  0.593357941072D+01  0.231605006902D+01 -0.421635306711D+01  1  D2INV=      1.0000 SUGGEST=       1.0000
  0.316497076739D+01  0.123525788913D+01 -0.439081586117D+01  1  D2INV=      1.0000 SUGGEST=       1.0000
  0.436185585948D+01  0.345830708058D+00 -0.600094879505D+01  1  D2INV=      1.0000 SUGGEST=       1.0000
