# Supplementary material for: Assessing Self-Interaction Corrections in the Selective Catalytic Reduction of NO on a Cu-SSZ-13 Zeolite Cluster Model
Source: J Phys Chem A. 2026 Jul 20;130(30):5840–51. doi: 10.1021/acs.jpca.6c02902 (PMC13430625; doi:10.1021/acs.jpca.6c02902)
Supplement: Supplementary file 2 [file jp6c02902_si_002.zip › xyz/TS_9-9.1/XMOL.xyz]

   15
Cluster output
 Al   -1.27816   -0.50043    1.47855
 O    -1.60752   -0.62957    3.16898
 O    -2.58633   -1.00951    0.45955
 O    -0.60942    1.10631    0.90402
 O     0.30379   -1.22107    0.90108
 O     3.05849    1.19560   -1.59756
 H    -0.94783   -0.37300    3.82282
 H    -3.39429   -1.32692    0.87972
 H    -1.19842    1.80335    0.59168
 H     0.34895   -2.13250    0.58878
 H     0.75599    0.29534   -3.31001
 H     2.88110    1.11976   -2.93279
 Cu    0.76859    0.30860   -0.28033
 N     1.84249    0.72154   -1.69772
 N     1.66259    0.64250   -2.97678
