# Supplementary material for: Assessing Self-Interaction Corrections in the Selective Catalytic Reduction of NO on a Cu-SSZ-13 Zeolite Cluster Model
Source: J Phys Chem A. 2026 Jul 20;130(30):5840–51. doi: 10.1021/acs.jpca.6c02902 (PMC13430625; doi:10.1021/acs.jpca.6c02902)
Supplement: Supplementary file 2 [file jp6c02902_si_002.zip › xyz/TS_3_vdw-4_vdw/FRMIDT]

          63          61
 -0.247787326172D+01 -0.822290048770D+00  0.340259526058D+01  1  D2INV=      1.0000 SUGGEST=       1.0000
 -0.181260971961D+01 -0.867189290825D+00  0.658661827807D+01  1  D2INV=      1.0000 SUGGEST=       1.0000
 -0.554453730040D+01 -0.151909302522D+01  0.253650297989D+01  1  D2INV=      1.0000 SUGGEST=       1.0000
 -0.136222341571D+01  0.200812404040D+01  0.168397401298D+01  1  D2INV=      1.0000 SUGGEST=       1.0000
 -0.233665539168D+00 -0.256668310550D+01  0.137473632858D+01  1  D2INV=      1.0000 SUGGEST=       1.0000
  0.917108703240D+00  0.260984705874D+01 -0.384714534320D+01  1  D2INV=      1.0000 SUGGEST=       1.0000
  0.189743782194D+01 -0.141179950062D+01 -0.406719859255D+01  1  D2INV=      1.0000 SUGGEST=       1.0000
  0.423657056365D+01  0.143011011692D+01 -0.660507085628D+01  1  D2INV=      1.0000 SUGGEST=       1.0000
  0.607222216164D+01  0.166608069184D+01 -0.272413351295D+01  1  D2INV=      1.0000 SUGGEST=       1.0000
 -0.485885212754D+00 -0.601896193672D+00  0.683076903023D+01  1  D2INV=      1.0000 SUGGEST=       1.0000
 -0.628949133357D+01 -0.180429163649D+01  0.367675296206D+01  1  D2INV=      1.0000 SUGGEST=       1.0000
 -0.232584328119D+01  0.291082812430D+01  0.139414683530D+01  1  D2INV=      1.0000 SUGGEST=       1.0000
 -0.652179824816D+00 -0.367963542484D+01  0.802549777704D+00  1  D2INV=      1.0000 SUGGEST=       1.0000
  0.236571959120D+00  0.140838383389D+00 -0.106970964800D+01  1  D2INV=      1.0000 SUGGEST=       1.0000
  0.177388084073D+01  0.759324607298D+00 -0.522926757706D+01  1  D2INV=      1.0000 SUGGEST=       1.0000
  0.638779816733D+01  0.186631393848D+01 -0.497722565885D+01  1  D2INV=      1.0000 SUGGEST=       1.0000
  0.298042524439D+00  0.589202799312D-01 -0.121424035327D+01  1  D2INV=      1.0000 SUGGEST=       1.0000
  0.310344803318D+00 -0.707133070290D+00 -0.118763799192D+01  1  D2INV=      1.0000 SUGGEST=       1.0000
  0.589539365150D-01  0.261328339863D+00 -0.111985351567D+01  1  D2INV=      1.0000 SUGGEST=       1.0000
  0.194514926495D+00  0.161277693571D-01 -0.951500359283D+00  1  D2INV=      1.0000 SUGGEST=       1.0000
 -0.184740027323D+01 -0.681642066574D+00  0.355567563000D+01  1  D2INV=      1.0000 SUGGEST=       1.0000
 -0.257094660087D+01 -0.144835941361D+01  0.361821010324D+01  1  D2INV=      1.0000 SUGGEST=       1.0000
 -0.284942381759D+01 -0.342759056560D+00  0.367971220885D+01  1  D2INV=      1.0000 SUGGEST=       1.0000
  0.597959477480D+00 -0.204649908640D+00 -0.438512120978D+00  1  D2INV=      1.0000 SUGGEST=       1.0000
 -0.264335950197D+01 -0.819266015332D+00  0.277164874628D+01  1  D2INV=      1.0000 SUGGEST=       1.0000
 -0.422451066173D-01  0.714547454990D+00 -0.423300235648D+00  1  D2INV=      1.0000 SUGGEST=       1.0000
  0.396156627027D+00  0.903180539688D+00 -0.153693873234D+01  1  D2INV=      1.0000 SUGGEST=       1.0000
 -0.732818814173D-01 -0.919144269786D-01 -0.179376189351D+01  1  D2INV=      1.0000 SUGGEST=       1.0000
 -0.214821553308D+00  0.396706534978D+00 -0.120521963561D+01  1  D2INV=      1.0000 SUGGEST=       1.0000
  0.964796666560D+00 -0.464485353314D-01 -0.136497175341D+01  1  D2INV=      1.0000 SUGGEST=       1.0000
 -0.439377488221D+00 -0.251025729892D+00 -0.845788379136D+00  1  D2INV=      1.0000 SUGGEST=       1.0000
  0.633998321718D+00  0.433623748398D+00 -0.864796316324D+00  1  D2INV=      1.0000 SUGGEST=       1.0000
  0.391967667301D+00  0.275681968297D+00 -0.986509784402D+00  1  D2INV=      1.0000 SUGGEST=       1.0000
  0.711532588990D+01  0.189136078694D+01 -0.220332640863D+01  1  D2INV=      1.0000 SUGGEST=       1.0000
  0.401055952902D+01  0.276909310803D+01 -0.700229036913D+01  1  D2INV=      1.0000 SUGGEST=       1.0000
  0.125236716292D+01 -0.223827537913D+01 -0.494488987121D+01  1  D2INV=      1.0000 SUGGEST=       1.0000
 -0.695329088895D-01  0.314077967560D+01 -0.470134855310D+01  1  D2INV=      1.0000 SUGGEST=       1.0000
  0.202011213182D+01  0.324348443333D+01 -0.345265690802D+01  1  D2INV=      1.0000 SUGGEST=       1.0000
  0.319986065255D+01 -0.151839508141D+01 -0.370714609378D+01  1  D2INV=      1.0000 SUGGEST=       1.0000
  0.464050104346D+01  0.199109836942D+00 -0.715318610439D+01  1  D2INV=      1.0000 SUGGEST=       1.0000
 -0.235310575554D+00  0.244567708138D+01  0.232295986880D+01  1  D2INV=      1.0000 SUGGEST=       1.0000
  0.941372341181D+00 -0.248128035328D+01  0.213804684330D+01  1  D2INV=      1.0000 SUGGEST=       1.0000
 -0.230608661463D+01 -0.208682516790D+01  0.693601146998D+01  1  D2INV=      1.0000 SUGGEST=       1.0000
 -0.536461075767D+01 -0.246583393178D+01  0.157141756532D+01  1  D2INV=      1.0000 SUGGEST=       1.0000
  0.482750263937D+01  0.133369588859D+01 -0.229314010651D+01  1  D2INV=      1.0000 SUGGEST=       1.0000
 -0.578214427214D+01 -0.449673706853D+00  0.172026627283D+01  1  D2INV=      1.0000 SUGGEST=       1.0000
 -0.284665286502D+01 -0.681173668505D-01  0.701808687049D+01  1  D2INV=      1.0000 SUGGEST=       1.0000
  0.125744711640D+01 -0.114475992886D+01 -0.322265229807D+01  1  D2INV=      1.0000 SUGGEST=       1.0000
  0.525101355841D+00  0.190856894063D+01 -0.300020401421D+01  1  D2INV=      1.0000 SUGGEST=       1.0000
 -0.920155631560D+00  0.146601078681D+01  0.789008053627D+00  1  D2INV=      1.0000 SUGGEST=       1.0000
 -0.183133170487D+00 -0.193697552628D+01  0.504675724073D+00  1  D2INV=      1.0000 SUGGEST=       1.0000
 -0.110133317625D+01 -0.219963065202D+01  0.212360864272D+01  1  D2INV=      1.0000 SUGGEST=       1.0000
 -0.202000430403D+01  0.117355829445D+01  0.224381228640D+01  1  D2INV=      1.0000 SUGGEST=       1.0000
 -0.162024533116D+01 -0.706947505457D+00  0.540240283284D+01  1  D2INV=      1.0000 SUGGEST=       1.0000
 -0.459731208992D+01 -0.132750127927D+01  0.321928760140D+01  1  D2INV=      1.0000 SUGGEST=       1.0000
  0.109697834836D+01  0.644131399181D+00 -0.642134332256D+01  1  D2INV=      1.0000 SUGGEST=       1.0000
  0.602733787797D+01  0.238267100956D+01 -0.376218553807D+01  1  D2INV=      1.0000 SUGGEST=       1.0000
  0.326953316139D+01  0.113709875386D+01 -0.581674986744D+01  1  D2INV=      1.0000 SUGGEST=       1.0000
  0.746491344223D+01  0.217336269906D+01 -0.578434299459D+01  1  D2INV=      1.0000 SUGGEST=       1.0000
  0.146245651937D+01  0.164496916486D+01 -0.452397251365D+01  1  D2INV=      1.0000 SUGGEST=       1.0000
  0.193797148913D+01 -0.269603701579D+00 -0.462915793259D+01  1  D2INV=      1.0000 SUGGEST=       1.0000
  0.633566838283D+01  0.111284923393D+01 -0.383055056867D+01  1  D2INV=      1.0000 SUGGEST=       1.0000
  0.512528427515D+01  0.159650962887D+01 -0.571011375105D+01  1  D2INV=      1.0000 SUGGEST=       1.0000
 -0.247787596734D+01 -0.822252865195D+00  0.340272062244D+01  1  D2INV=      1.0000 SUGGEST=       1.0000
 -0.181205048230D+01 -0.868451297115D+00  0.658722500781D+01  1  D2INV=      1.0000 SUGGEST=       1.0000
 -0.554445048613D+01 -0.151907917851D+01  0.253649074867D+01  1  D2INV=      1.0000 SUGGEST=       1.0000
 -0.136081096127D+01  0.200857674697D+01  0.168431706807D+01  1  D2INV=      1.0000 SUGGEST=       1.0000
 -0.237190869781D+00 -0.257709921097D+01  0.138200262230D+01  1  D2INV=      1.0000 SUGGEST=       1.0000
  0.922666769596D+00  0.261555462970D+01 -0.384217469017D+01  1  D2INV=      1.0000 SUGGEST=       1.0000
  0.190214439732D+01 -0.143746459330D+01 -0.404376696644D+01  1  D2INV=      1.0000 SUGGEST=       1.0000
  0.424799570977D+01  0.143302542458D+01 -0.660593479003D+01  1  D2INV=      1.0000 SUGGEST=       1.0000
  0.607209087736D+01  0.166631818902D+01 -0.272500520123D+01  1  D2INV=      1.0000 SUGGEST=       1.0000
 -0.465509483978D+00 -0.669652932393D+00  0.684685782748D+01  1  D2INV=      1.0000 SUGGEST=       1.0000
 -0.628736187596D+01 -0.180609725616D+01  0.367571344761D+01  1  D2INV=      1.0000 SUGGEST=       1.0000
 -0.225070896611D+01  0.283854084399D+01  0.118998291934D+01  1  D2INV=      1.0000 SUGGEST=       1.0000
 -0.717617681436D+00 -0.371121529312D+01  0.788335423883D+00  1  D2INV=      1.0000 SUGGEST=       1.0000
  0.367481449894D+00  0.306913778626D+00 -0.103216122514D+01  1  D2INV=      1.0000 SUGGEST=       1.0000
  0.174404307080D+01  0.798660067058D+00 -0.528659769691D+01  1  D2INV=      1.0000 SUGGEST=       1.0000
  0.638277573357D+01  0.186475103319D+01 -0.498158271969D+01  1  D2INV=      1.0000 SUGGEST=       1.0000
  0.235682692948D+00  0.142451381081D+00 -0.106479944487D+01  1  D2INV=      1.0000 SUGGEST=       1.0000
  0.123449053715D+00  0.138412951995D+00 -0.925436696410D+00  1  D2INV=      1.0000 SUGGEST=       1.0000
  0.124882542454D+00  0.170831590415D+00 -0.124738828012D+01  1  D2INV=      1.0000 SUGGEST=       1.0000
  0.329898026551D+00 -0.778929406708D-02 -0.108576099955D+01  1  D2INV=      1.0000 SUGGEST=       1.0000
 -0.264111156988D+01 -0.834593517718D+00  0.276985251204D+01  1  D2INV=      1.0000 SUGGEST=       1.0000
 -0.258084404310D+01 -0.145134586660D+01  0.360817447657D+01  1  D2INV=      1.0000 SUGGEST=       1.0000
 -0.283769585803D+01 -0.338670914621D+00  0.368590142159D+01  1  D2INV=      1.0000 SUGGEST=       1.0000
 -0.185245126762D+01 -0.669007577153D+00  0.355977490905D+01  1  D2INV=      1.0000 SUGGEST=       1.0000
  0.747845372061D+00  0.310355941236D+00 -0.174611872770D+01  1  D2INV=      1.0000 SUGGEST=       1.0000
  0.158007722563D+00 -0.632569003480D+00 -0.123355611991D+01  1  D2INV=      1.0000 SUGGEST=       1.0000
  0.597552550386D+00  0.529529067144D+00 -0.884476858044D+00  1  D2INV=      1.0000 SUGGEST=       1.0000
 -0.152721722520D+00  0.923324722404D+00 -0.111842496483D+01  1  D2INV=      1.0000 SUGGEST=       1.0000
 -0.554576036561D+00 -0.707493130392D-01 -0.926616493374D+00  1  D2INV=      1.0000 SUGGEST=       1.0000
  0.205463040673D+00  0.998712887578D-01 -0.288662432928D+00  1  D2INV=      1.0000 SUGGEST=       1.0000
  0.966448413300D+00 -0.181985828604D+00 -0.791486384019D+00  1  D2INV=      1.0000 SUGGEST=       1.0000
 -0.770087412383D-01  0.126902769044D+00 -0.152214705027D+01  1  D2INV=      1.0000 SUGGEST=       1.0000
  0.709398498835D+01  0.188781247462D+01 -0.217612179346D+01  1  D2INV=      1.0000 SUGGEST=       1.0000
  0.399542054248D+01  0.278371314484D+01 -0.693525659128D+01  1  D2INV=      1.0000 SUGGEST=       1.0000
  0.212135742853D+01  0.326475705951D+01 -0.384174708891D+01  1  D2INV=      1.0000 SUGGEST=       1.0000
  0.256501128577D+01 -0.228026915480D+01 -0.467692009417D+01  1  D2INV=      1.0000 SUGGEST=       1.0000
  0.465896057152D+01  0.175915157694D+00 -0.710335558251D+01  1  D2INV=      1.0000 SUGGEST=       1.0000
 -0.250967993056D+00  0.234110184325D+01  0.247139089400D+01  1  D2INV=      1.0000 SUGGEST=       1.0000
  0.959028952311D+00 -0.241597671544D+01  0.209436337256D+01  1  D2INV=      1.0000 SUGGEST=       1.0000
 -0.229674518698D+01 -0.206140955960D+01  0.702701830649D+01  1  D2INV=      1.0000 SUGGEST=       1.0000
 -0.536514983082D+01 -0.246893057890D+01  0.157551388181D+01  1  D2INV=      1.0000 SUGGEST=       1.0000
  0.483246663568D+01  0.132905321079D+01 -0.226538164318D+01  1  D2INV=      1.0000 SUGGEST=       1.0000
 -0.578196013024D+01 -0.451635269680D+00  0.171338481722D+01  1  D2INV=      1.0000 SUGGEST=       1.0000
 -0.285993131475D+01 -0.222661749956D-01  0.690822811860D+01  1  D2INV=      1.0000 SUGGEST=       1.0000
 -0.202532689670D+00  0.294917767343D+01 -0.437354815989D+01  1  D2INV=      1.0000 SUGGEST=       1.0000
 -0.113128281059D+01 -0.222534574269D+01  0.210973337569D+01  1  D2INV=      1.0000 SUGGEST=       1.0000
  0.113902682250D+01 -0.124409698122D+01 -0.323223518698D+01  1  D2INV=      1.0000 SUGGEST=       1.0000
 -0.193304910591D+01  0.118664571014D+01  0.234713287929D+01  1  D2INV=      1.0000 SUGGEST=       1.0000
 -0.163543144620D+01 -0.717825422743D+00  0.540579948045D+01  1  D2INV=      1.0000 SUGGEST=       1.0000
  0.654843018566D+00  0.193283532060D+01 -0.282291835085D+01  1  D2INV=      1.0000 SUGGEST=       1.0000
 -0.101458021485D+01  0.157062247141D+01  0.636952042147D+00  1  D2INV=      1.0000 SUGGEST=       1.0000
 -0.459942478119D+01 -0.132042675642D+01  0.322129602639D+01  1  D2INV=      1.0000 SUGGEST=       1.0000
 -0.105303874259D+00 -0.182813104777D+01  0.444050236442D+00  1  D2INV=      1.0000 SUGGEST=       1.0000
  0.252941855953D+01 -0.318635750861D+00 -0.396979216361D+01  1  D2INV=      1.0000 SUGGEST=       1.0000
  0.604414395095D+01  0.234564056334D+01 -0.377479780385D+01  1  D2INV=      1.0000 SUGGEST=       1.0000
  0.498497880031D+01  0.155665105394D+01 -0.571494155999D+01  1  D2INV=      1.0000 SUGGEST=       1.0000
  0.633639986674D+01  0.115362751497D+01 -0.383973498476D+01  1  D2INV=      1.0000 SUGGEST=       1.0000
  0.121812184538D+01 -0.588138291840D+00 -0.527733394859D+01  1  D2INV=      1.0000 SUGGEST=       1.0000
  0.739395224071D+01  0.217074251507D+01 -0.587642686613D+01  1  D2INV=      1.0000 SUGGEST=       1.0000
  0.131041478591D+01  0.166310232058D+01 -0.474146008626D+01  1  D2INV=      1.0000 SUGGEST=       1.0000
  0.293043985481D+01  0.107012109907D+01 -0.596285918981D+01  1  D2INV=      1.0000 SUGGEST=       1.0000
