# Supplementary material for: Assessing Self-Interaction Corrections in the Selective Catalytic Reduction of NO on a Cu-SSZ-13 Zeolite Cluster Model
Source: J Phys Chem A. 2026 Jul 20;130(30):5840–51. doi: 10.1021/acs.jpca.6c02902 (PMC13430625; doi:10.1021/acs.jpca.6c02902)
Supplement: Supplementary file 2 [file jp6c02902_si_002.zip › xyz/TS_3_vdw-4_vdw/XMOL.xyz]

   16
Cluster output
 Al   -1.31127   -0.43520    1.80093
 O    -0.96590   -0.46012    3.48407
 O    -2.93016   -0.80219    1.33583
 O    -0.71718    1.05951    0.89288
 O    -0.12322   -1.35755    0.73295
 O     0.49023    1.37485   -2.04084
 O     1.00612   -0.74264   -2.15703
 O     2.24572    0.75715   -3.48632
 O     3.21458    0.88267   -1.45994
 H    -0.08880   -0.27394    3.83639
 H    -3.59278   -1.00805    2.00494
 H    -1.33021    1.76614    0.64604
 H    -0.35020   -2.22741    0.37521
 Cu    0.12494    0.07809   -0.56561
 N     0.94036    0.40061   -2.78671
 N     3.38776    0.98810   -2.61280
