# Supplementary material for: Assessing Self-Interaction Corrections in the Selective Catalytic Reduction of NO on a Cu-SSZ-13 Zeolite Cluster Model
Source: J Phys Chem A. 2026 Jul 20;130(30):5840–51. doi: 10.1021/acs.jpca.6c02902 (PMC13430625; doi:10.1021/acs.jpca.6c02902)
Supplement: Supplementary file 2 [file jp6c02902_si_002.zip › xyz/NONH2_cha_T1_solution_3/FRMIDT]

          51          51
  0.488417688813D-01  0.697201149379D+00  0.179323003761D+01  1  D2INV=      1.0000 SUGGEST=       1.0000
 -0.736787787174D+00  0.352113520518D+00  0.494693923611D+01  1  D2INV=      1.0000 SUGGEST=       1.0000
 -0.232647044024D+01 -0.225804894025D+00 -0.276020738601D+00  1  D2INV=      1.0000 SUGGEST=       1.0000
  0.136174489125D+01  0.376385301414D+01  0.859029698624D+00  1  D2INV=      1.0000 SUGGEST=       1.0000
  0.308642776239D+01 -0.644546994834D+00  0.808981116487D+00  1  D2INV=      1.0000 SUGGEST=       1.0000
  0.843656621951D+01  0.400067344908D+01 -0.355839469061D+01  1  D2INV=      1.0000 SUGGEST=       1.0000
  0.232660811771D+00  0.677968369257D+00  0.571509572292D+01  1  D2INV=      1.0000 SUGGEST=       1.0000
 -0.334109467905D+01 -0.618091175792D+00  0.427666923457D+00  1  D2INV=      1.0000 SUGGEST=       1.0000
  0.563135171825D+00  0.458197296023D+01  0.201380685663D+00  1  D2INV=      1.0000 SUGGEST=       1.0000
  0.307749583948D+01 -0.176889052505D+01  0.171033429171D+00  1  D2INV=      1.0000 SUGGEST=       1.0000
  0.458749056545D+01  0.186864314402D+01 -0.655097427614D+01  1  D2INV=      1.0000 SUGGEST=       1.0000
  0.668048300446D+01  0.270090569088D+01 -0.720975717773D+01  1  D2INV=      1.0000 SUGGEST=       1.0000
  0.389259855755D+01  0.226240539515D+01 -0.124951762125D+01  1  D2INV=      1.0000 SUGGEST=       1.0000
  0.621430913711D+01  0.310548672408D+01 -0.387462426117D+01  1  D2INV=      1.0000 SUGGEST=       1.0000
  0.549417647527D+01  0.309903181978D+01 -0.632847319858D+01  1  D2INV=      1.0000 SUGGEST=       1.0000
 -0.108554691544D+01 -0.949410916885D+00  0.508728677860D+01  1  D2INV=      1.0000 SUGGEST=       1.0000
  0.404246527923D+01  0.230641007472D+01 -0.153432833191D+01  1  D2INV=      1.0000 SUGGEST=       1.0000
  0.405325231502D+01  0.229869280933D+01 -0.131812778638D+01  1  D2INV=      1.0000 SUGGEST=       1.0000
  0.454718732333D+01  0.202108162372D+01 -0.576909635158D+00  1  D2INV=      1.0000 SUGGEST=       1.0000
  0.355377378647D+01  0.296942980439D+01 -0.161008216317D+01  1  D2INV=      1.0000 SUGGEST=       1.0000
  0.530661135560D+00  0.893433820718D+00  0.220487344560D+01  1  D2INV=      1.0000 SUGGEST=       1.0000
 -0.457290467764D+00  0.110783602492D+01  0.193752791461D+01  1  D2INV=      1.0000 SUGGEST=       1.0000
 -0.199051836000D-01  0.385006574955D-01  0.189546076147D+01  1  D2INV=      1.0000 SUGGEST=       1.0000
  0.360475159748D+01  0.229771661600D+01 -0.592188698993D+00  1  D2INV=      1.0000 SUGGEST=       1.0000
  0.402720383553D+01  0.232447840581D+01 -0.187405554811D+01  1  D2INV=      1.0000 SUGGEST=       1.0000
  0.136573669028D+00  0.743048167118D+00  0.114505057453D+01  1  D2INV=      1.0000 SUGGEST=       1.0000
  0.423824215365D+01  0.279308577985D+01 -0.114914661685D+01  1  D2INV=      1.0000 SUGGEST=       1.0000
  0.416650519766D+01  0.217202159108D+01 -0.126751682150D+01  1  D2INV=      1.0000 SUGGEST=       1.0000
  0.481520745853D+01  0.256263710829D+01 -0.168127590313D+01  1  D2INV=      1.0000 SUGGEST=       1.0000
  0.412119836685D+01  0.249397569643D+01 -0.124670551499D+01  1  D2INV=      1.0000 SUGGEST=       1.0000
  0.423154854848D+01  0.142284667653D+01 -0.143294212926D+01  1  D2INV=      1.0000 SUGGEST=       1.0000
  0.461423939737D+01  0.362530333221D+01 -0.236446516755D+01  1  D2INV=      1.0000 SUGGEST=       1.0000
  0.331878775591D+01  0.179399374397D+01 -0.147336463542D+01  1  D2INV=      1.0000 SUGGEST=       1.0000
  0.870331438865D+01  0.438879394827D+01 -0.239507227544D+01  1  D2INV=      1.0000 SUGGEST=       1.0000
  0.381055832148D+01 -0.301100832720D+00  0.196707711804D+01  1  D2INV=      1.0000 SUGGEST=       1.0000
  0.216534962194D+01  0.394320516391D+01  0.205606591881D+01  1  D2INV=      1.0000 SUGGEST=       1.0000
 -0.247156712339D+01  0.862275229688D+00 -0.109266154149D+01  1  D2INV=      1.0000 SUGGEST=       1.0000
 -0.191736105218D+01  0.106783373400D+01  0.493725463373D+01  1  D2INV=      1.0000 SUGGEST=       1.0000
 -0.171061317575D+01 -0.114233942369D+01 -0.107839955719D+01  1  D2INV=      1.0000 SUGGEST=       1.0000
  0.932409078659D+01  0.389513729518D+01 -0.466697402652D+01  1  D2INV=      1.0000 SUGGEST=       1.0000
  0.341997571828D+01 -0.683316809056D-01 -0.102037558791D+00  1  D2INV=      1.0000 SUGGEST=       1.0000
  0.193619489933D+01  0.361806988505D+01 -0.152750495925D-01  1  D2INV=      1.0000 SUGGEST=       1.0000
  0.672587771745D+00  0.287101705329D+01  0.129016888663D+01  1  D2INV=      1.0000 SUGGEST=       1.0000
  0.196765080417D+01 -0.451256879586D+00  0.120877242390D+01  1  D2INV=      1.0000 SUGGEST=       1.0000
 -0.174578468804D+01  0.106541372932D-01  0.729582216638D+00  1  D2INV=      1.0000 SUGGEST=       1.0000
 -0.975446341190D-01  0.652538669622D+00  0.397268782638D+01  1  D2INV=      1.0000 SUGGEST=       1.0000
  0.754618874129D+01  0.310921434137D+01 -0.398550261034D+01  1  D2INV=      1.0000 SUGGEST=       1.0000
  0.696911309619D+01  0.430838904446D+01 -0.336696660994D+01  1  D2INV=      1.0000 SUGGEST=       1.0000
  0.489119318165D+01  0.383970194644D+01 -0.271741027227D+01  1  D2INV=      1.0000 SUGGEST=       1.0000
  0.450133562746D+01  0.604392473538D+01 -0.573332195207D+01  1  D2INV=      1.0000 SUGGEST=       1.0000
  0.606800600218D+01  0.275005521372D+01 -0.508719498476D+01  1  D2INV=      1.0000 SUGGEST=       1.0000
  0.488417687412D-01  0.697201149525D+00  0.179323003776D+01  1  D2INV=      1.0000 SUGGEST=       1.0000
 -0.736787787288D+00  0.352113520544D+00  0.494693923653D+01  1  D2INV=      1.0000 SUGGEST=       1.0000
 -0.232647043984D+01 -0.225804893719D+00 -0.276020738701D+00  1  D2INV=      1.0000 SUGGEST=       1.0000
  0.136174493699D+01  0.376385298462D+01  0.859029656978D+00  1  D2INV=      1.0000 SUGGEST=       1.0000
  0.308642777173D+01 -0.644546947324D+00  0.808981088936D+00  1  D2INV=      1.0000 SUGGEST=       1.0000
  0.843656596941D+01  0.400067381028D+01 -0.355839466017D+01  1  D2INV=      1.0000 SUGGEST=       1.0000
  0.232660813291D+00  0.677968370296D+00  0.571509572068D+01  1  D2INV=      1.0000 SUGGEST=       1.0000
 -0.334109467853D+01 -0.618091174014D+00  0.427666923826D+00  1  D2INV=      1.0000 SUGGEST=       1.0000
  0.563135088504D+00  0.458197300925D+01  0.201380770317D+00  1  D2INV=      1.0000 SUGGEST=       1.0000
  0.307749576290D+01 -0.176889071161D+01  0.171033654061D+00  1  D2INV=      1.0000 SUGGEST=       1.0000
  0.458749097146D+01  0.186864332970D+01 -0.655097420015D+01  1  D2INV=      1.0000 SUGGEST=       1.0000
  0.668048289083D+01  0.270090544009D+01 -0.720975672644D+01  1  D2INV=      1.0000 SUGGEST=       1.0000
  0.389259932497D+01  0.226240552382D+01 -0.124951820733D+01  1  D2INV=      1.0000 SUGGEST=       1.0000
  0.621430836565D+01  0.310548789164D+01 -0.387462421863D+01  1  D2INV=      1.0000 SUGGEST=       1.0000
  0.549417637899D+01  0.309903202501D+01 -0.632847348712D+01  1  D2INV=      1.0000 SUGGEST=       1.0000
 -0.108554691290D+01 -0.949410917085D+00  0.508728677761D+01  1  D2INV=      1.0000 SUGGEST=       1.0000
  0.404246558057D+01  0.230641124637D+01 -0.153432828206D+01  1  D2INV=      1.0000 SUGGEST=       1.0000
  0.405325432670D+01  0.229869684755D+01 -0.131813276868D+01  1  D2INV=      1.0000 SUGGEST=       1.0000
  0.454718529170D+01  0.202107967472D+01 -0.576909057430D+00  1  D2INV=      1.0000 SUGGEST=       1.0000
  0.355377268566D+01  0.296942888538D+01 -0.161008137775D+01  1  D2INV=      1.0000 SUGGEST=       1.0000
  0.530661135653D+00  0.893433821436D+00  0.220487344593D+01  1  D2INV=      1.0000 SUGGEST=       1.0000
 -0.457290466962D+00  0.110783602502D+01  0.193752791482D+01  1  D2INV=      1.0000 SUGGEST=       1.0000
 -0.199051835006D-01  0.385006570780D-01  0.189546076101D+01  1  D2INV=      1.0000 SUGGEST=       1.0000
  0.360475109547D+01  0.229771742735D+01 -0.592188500720D+00  1  D2INV=      1.0000 SUGGEST=       1.0000
  0.402720433061D+01  0.232447902339D+01 -0.187405556170D+01  1  D2INV=      1.0000 SUGGEST=       1.0000
  0.136573669026D+00  0.743048166519D+00  0.114505057453D+01  1  D2INV=      1.0000 SUGGEST=       1.0000
  0.423824214758D+01  0.279308603215D+01 -0.114914710456D+01  1  D2INV=      1.0000 SUGGEST=       1.0000
  0.416650424493D+01  0.217202258161D+01 -0.126751759510D+01  1  D2INV=      1.0000 SUGGEST=       1.0000
  0.481520787882D+01  0.256263466355D+01 -0.168127475148D+01  1  D2INV=      1.0000 SUGGEST=       1.0000
  0.412119847045D+01  0.249397563539D+01 -0.124670657823D+01  1  D2INV=      1.0000 SUGGEST=       1.0000
  0.423154985557D+01  0.142284622607D+01 -0.143294341929D+01  1  D2INV=      1.0000 SUGGEST=       1.0000
  0.461423635098D+01  0.362529639431D+01 -0.236445981986D+01  1  D2INV=      1.0000 SUGGEST=       1.0000
  0.331878818224D+01  0.179399198286D+01 -0.147336262233D+01  1  D2INV=      1.0000 SUGGEST=       1.0000
  0.870331364260D+01  0.438879524210D+01 -0.239507240037D+01  1  D2INV=      1.0000 SUGGEST=       1.0000
  0.381055828365D+01 -0.301100870109D+00  0.196707715422D+01  1  D2INV=      1.0000 SUGGEST=       1.0000
  0.216534959485D+01  0.394320519299D+01  0.205606596008D+01  1  D2INV=      1.0000 SUGGEST=       1.0000
 -0.247156712675D+01  0.862275225832D+00 -0.109266154046D+01  1  D2INV=      1.0000 SUGGEST=       1.0000
 -0.191736104983D+01  0.106783373370D+01  0.493725463394D+01  1  D2INV=      1.0000 SUGGEST=       1.0000
 -0.171061317545D+01 -0.114233942238D+01 -0.107839955299D+01  1  D2INV=      1.0000 SUGGEST=       1.0000
  0.932409023377D+01  0.389513583702D+01 -0.466697381998D+01  1  D2INV=      1.0000 SUGGEST=       1.0000
  0.341997548657D+01 -0.683323886267D-01 -0.102037164285D+00  1  D2INV=      1.0000 SUGGEST=       1.0000
  0.193619438024D+01  0.361806996801D+01 -0.152744503583D-01  1  D2INV=      1.0000 SUGGEST=       1.0000
  0.672587694243D+00  0.287101714752D+01  0.129016900921D+01  1  D2INV=      1.0000 SUGGEST=       1.0000
  0.196765082092D+01 -0.451256916753D+00  0.120877253123D+01  1  D2INV=      1.0000 SUGGEST=       1.0000
 -0.174578468785D+01  0.106541350578D-01  0.729582214175D+00  1  D2INV=      1.0000 SUGGEST=       1.0000
 -0.975446324559D-01  0.652538669600D+00  0.397268782597D+01  1  D2INV=      1.0000 SUGGEST=       1.0000
  0.754618674255D+01  0.310921141775D+01 -0.398550204720D+01  1  D2INV=      1.0000 SUGGEST=       1.0000
  0.696910864616D+01  0.430838669435D+01 -0.336696806792D+01  1  D2INV=      1.0000 SUGGEST=       1.0000
  0.489119543093D+01  0.383970044333D+01 -0.271741194326D+01  1  D2INV=      1.0000 SUGGEST=       1.0000
  0.450133553627D+01  0.604392484630D+01 -0.573332162958D+01  1  D2INV=      1.0000 SUGGEST=       1.0000
  0.606800567687D+01  0.275005435511D+01 -0.508719474247D+01  1  D2INV=      1.0000 SUGGEST=       1.0000
