# Supplementary material for: Assessing Self-Interaction Corrections in the Selective Catalytic Reduction of NO on a Cu-SSZ-13 Zeolite Cluster Model
Source: J Phys Chem A. 2026 Jul 20;130(30):5840–51. doi: 10.1021/acs.jpca.6c02902 (PMC13430625; doi:10.1021/acs.jpca.6c02902)
Supplement: Supplementary file 2 [file jp6c02902_si_002.zip › xyz/2_vdw/FRMIDT]

          55          54
  0.143251264128D+00  0.557645598016D+00  0.179534098662D+01  1  D2INV=      1.0000 SUGGEST=       1.0000
  0.101311638083D+01  0.496208080352D+00  0.493756503725D+01  1  D2INV=      1.0000 SUGGEST=       1.0000
 -0.298576313983D+01 -0.167217128366D+00  0.118773654653D+01  1  D2INV=      1.0000 SUGGEST=       1.0000
  0.109381498679D+01  0.341140117350D+01  0.389247264179D-01  1  D2INV=      1.0000 SUGGEST=       1.0000
  0.223585051281D+01 -0.118294189922D+01 -0.378710760559D+00  1  D2INV=      1.0000 SUGGEST=       1.0000
  0.328973738677D+01  0.343492012353D+01 -0.594443302992D+01  1  D2INV=      1.0000 SUGGEST=       1.0000
  0.394464243444D+01  0.815968641448D+00 -0.618485061392D+01  1  D2INV=      1.0000 SUGGEST=       1.0000
  0.791269858080D+01  0.338644324449D+01 -0.794169351826D+01  1  D2INV=      1.0000 SUGGEST=       1.0000
  0.229829898221D+01  0.772207323971D+00  0.513072012869D+01  1  D2INV=      1.0000 SUGGEST=       1.0000
 -0.362895529556D+01 -0.414872858370D+00  0.235710914601D+01  1  D2INV=      1.0000 SUGGEST=       1.0000
  0.219609467470D+00  0.431046991841D+01 -0.191070868947D+00  1  D2INV=      1.0000 SUGGEST=       1.0000
  0.180486166080D+01 -0.230210503571D+01 -0.853386515345D+00  1  D2INV=      1.0000 SUGGEST=       1.0000
  0.252807595083D+01  0.156053355066D+01 -0.285180991133D+01  1  D2INV=      1.0000 SUGGEST=       1.0000
  0.697528936952D+01  0.296803308861D+01 -0.596713874508D+01  1  D2INV=      1.0000 SUGGEST=       1.0000
  0.262056939834D+01  0.148524801889D+01 -0.298309577548D+01  1  D2INV=      1.0000 SUGGEST=       1.0000
  0.254402892985D+01  0.145757230552D+01 -0.270919187730D+01  1  D2INV=      1.0000 SUGGEST=       1.0000
  0.231401836719D+01  0.157936123270D+01 -0.291099545818D+01  1  D2INV=      1.0000 SUGGEST=       1.0000
  0.260614500701D+01  0.176108572190D+01 -0.280865931414D+01  1  D2INV=      1.0000 SUGGEST=       1.0000
  0.792083389301D+00  0.694830082151D+00  0.185888993776D+01  1  D2INV=      1.0000 SUGGEST=       1.0000
  0.480997498258D-01 -0.581981527429D-01  0.203044276320D+01  1  D2INV=      1.0000 SUGGEST=       1.0000
 -0.196098219174D+00  0.102432481625D+01  0.212737856142D+01  1  D2INV=      1.0000 SUGGEST=       1.0000
  0.200670654734D+01  0.207013098749D+01 -0.230660117582D+01  1  D2INV=      1.0000 SUGGEST=       1.0000
  0.233500517668D+01  0.219703455923D+01 -0.346181202057D+01  1  D2INV=      1.0000 SUGGEST=       1.0000
 -0.673240731183D-01  0.568484212602D+00  0.117593329870D+01  1  D2INV=      1.0000 SUGGEST=       1.0000
  0.208310329516D+01  0.965078786493D+00 -0.251600370746D+01  1  D2INV=      1.0000 SUGGEST=       1.0000
  0.298911543159D+01  0.153728611197D+01 -0.218972233496D+01  1  D2INV=      1.0000 SUGGEST=       1.0000
  0.236049826832D+01  0.108533569372D+01 -0.347997256293D+01  1  D2INV=      1.0000 SUGGEST=       1.0000
  0.326537794007D+01  0.165279411073D+01 -0.316513969527D+01  1  D2INV=      1.0000 SUGGEST=       1.0000
  0.275972542817D+01  0.203166874090D+01 -0.273381740423D+01  1  D2INV=      1.0000 SUGGEST=       1.0000
  0.201536241313D+01  0.157050798240D+01 -0.299894033351D+01  1  D2INV=      1.0000 SUGGEST=       1.0000
  0.298859519374D+01  0.835296933674D+00 -0.280750907395D+01  1  D2INV=      1.0000 SUGGEST=       1.0000
  0.430317501809D+01  0.396824684718D+01 -0.609019374886D+01  1  D2INV=      1.0000 SUGGEST=       1.0000
  0.240428877397D+01  0.361763247562D+01 -0.683745768217D+01  1  D2INV=      1.0000 SUGGEST=       1.0000
  0.323083645502D+01  0.519820005780D+00 -0.718774985862D+01  1  D2INV=      1.0000 SUGGEST=       1.0000
  0.507315495647D+01  0.929023633506D+00 -0.625640903304D+01  1  D2INV=      1.0000 SUGGEST=       1.0000
  0.221752162502D+01  0.393766080824D+01  0.671113540634D+00  1  D2INV=      1.0000 SUGGEST=       1.0000
  0.347703661623D+01 -0.108906510887D+01  0.267719407279D+00  1  D2INV=      1.0000 SUGGEST=       1.0000
  0.292286701814D+01  0.337886411677D+01 -0.486428595526D+01  1  D2INV=      1.0000 SUGGEST=       1.0000
  0.612443815246D+00 -0.751699053131D+00  0.530922817924D+01  1  D2INV=      1.0000 SUGGEST=       1.0000
 -0.337147383628D+01  0.886921071340D+00  0.421389481445D+00  1  D2INV=      1.0000 SUGGEST=       1.0000
  0.848083416063D+01  0.369358110768D+01 -0.949809356513D+01  1  D2INV=      1.0000 SUGGEST=       1.0000
 -0.283599705825D+01 -0.116124198741D+01  0.264650372914D+00  1  D2INV=      1.0000 SUGGEST=       1.0000
  0.614559904331D-01  0.135593521871D+01  0.540919249856D+01  1  D2INV=      1.0000 SUGGEST=       1.0000
  0.359238822779D+01  0.564402120229D+00 -0.516700683066D+01  1  D2INV=      1.0000 SUGGEST=       1.0000
  0.220467763372D+01 -0.553448570757D+00 -0.126741970098D+01  1  D2INV=      1.0000 SUGGEST=       1.0000
  0.132925043853D+01  0.286197081089D+01 -0.967843963750D+00  1  D2INV=      1.0000 SUGGEST=       1.0000
  0.565118646682D+00  0.252660370373D+01  0.632225934803D+00  1  D2INV=      1.0000 SUGGEST=       1.0000
  0.141036749241D+01 -0.813277616410D+00  0.409818437336D+00  1  D2INV=      1.0000 SUGGEST=       1.0000
  0.109331689593D+01  0.624586789049D+00  0.374785518308D+01  1  D2INV=      1.0000 SUGGEST=       1.0000
 -0.197619650427D+01  0.461564255516D-01  0.175444715180D+01  1  D2INV=      1.0000 SUGGEST=       1.0000
  0.826211092524D+01  0.379406758463D+01 -0.680464730071D+01  1  D2INV=      1.0000 SUGGEST=       1.0000
  0.688101518624D+01  0.335695545820D+01 -0.735177641003D+01  1  D2INV=      1.0000 SUGGEST=       1.0000
  0.770881901125D+01  0.255040547524D+01 -0.714552898034D+01  1  D2INV=      1.0000 SUGGEST=       1.0000
  0.357343259707D+01  0.217505593143D+01 -0.600217529728D+01  1  D2INV=      1.0000 SUGGEST=       1.0000
  0.661086483566D+01  0.290026617712D+01 -0.470457318877D+01  1  D2INV=      1.0000 SUGGEST=       1.0000
  0.143318579104D+00  0.557574800626D+00  0.179528401291D+01  1  D2INV=      1.0000 SUGGEST=       1.0000
  0.101350419638D+01  0.497641307049D+00  0.493706124662D+01  1  D2INV=      1.0000 SUGGEST=       1.0000
 -0.298570379475D+01 -0.166805501122D+00  0.118786104430D+01  1  D2INV=      1.0000 SUGGEST=       1.0000
  0.108705549137D+01  0.341541977558D+01  0.415023901789D-01  1  D2INV=      1.0000 SUGGEST=       1.0000
  0.223586045616D+01 -0.118921409018D+01 -0.372520690832D+00  1  D2INV=      1.0000 SUGGEST=       1.0000
  0.333717279990D+01  0.346061424222D+01 -0.592905455218D+01  1  D2INV=      1.0000 SUGGEST=       1.0000
  0.392524383604D+01  0.846505925488D+00 -0.618643088900D+01  1  D2INV=      1.0000 SUGGEST=       1.0000
  0.790623208469D+01  0.338022370425D+01 -0.792239581719D+01  1  D2INV=      1.0000 SUGGEST=       1.0000
  0.229087343929D+01  0.835133706158D+00  0.511792305470D+01  1  D2INV=      1.0000 SUGGEST=       1.0000
 -0.363011360800D+01 -0.391805628187D+00  0.235992828383D+01  1  D2INV=      1.0000 SUGGEST=       1.0000
  0.864124634659D-01  0.426941552092D+01 -0.263491901873D+00  1  D2INV=      1.0000 SUGGEST=       1.0000
  0.181268640525D+01 -0.228231926142D+01 -0.912531471969D+00  1  D2INV=      1.0000 SUGGEST=       1.0000
  0.262930624697D+01  0.162055477520D+01 -0.299139500862D+01  1  D2INV=      1.0000 SUGGEST=       1.0000
  0.699967459498D+01  0.296790159291D+01 -0.598806766771D+01  1  D2INV=      1.0000 SUGGEST=       1.0000
  0.261122876730D+01  0.161859513648D+01 -0.267427280212D+01  1  D2INV=      1.0000 SUGGEST=       1.0000
  0.252808489433D+01  0.156252431350D+01 -0.285614767086D+01  1  D2INV=      1.0000 SUGGEST=       1.0000
  0.232953447868D+01  0.165578925212D+01 -0.288130541610D+01  1  D2INV=      1.0000 SUGGEST=       1.0000
  0.251049535023D+01  0.138381242719D+01 -0.285094213643D+01  1  D2INV=      1.0000 SUGGEST=       1.0000
 -0.783736388838D-01  0.571610487796D+00  0.118017984098D+01  1  D2INV=      1.0000 SUGGEST=       1.0000
 -0.194243342508D+00  0.103291236664D+01  0.212028383100D+01  1  D2INV=      1.0000 SUGGEST=       1.0000
  0.571187462805D-01 -0.619188704622D-01  0.202232353998D+01  1  D2INV=      1.0000 SUGGEST=       1.0000
  0.790844301262D+00  0.688696228768D+00  0.187077221777D+01  1  D2INV=      1.0000 SUGGEST=       1.0000
  0.253937709222D+01  0.166144272852D+01 -0.362691024879D+01  1  D2INV=      1.0000 SUGGEST=       1.0000
  0.253173289175D+01  0.241438816403D+01 -0.269326072809D+01  1  D2INV=      1.0000 SUGGEST=       1.0000
  0.201320918895D+01  0.138865101098D+01 -0.217456104037D+01  1  D2INV=      1.0000 SUGGEST=       1.0000
  0.331660668045D+01  0.175031504508D+01 -0.300216065594D+01  1  D2INV=      1.0000 SUGGEST=       1.0000
  0.293764542511D+01  0.899314214274D+00 -0.280844632709D+01  1  D2INV=      1.0000 SUGGEST=       1.0000
  0.199177530238D+01  0.981840221497D+00 -0.320098917321D+01  1  D2INV=      1.0000 SUGGEST=       1.0000
  0.204027229257D+01  0.176594796425D+01 -0.297957705491D+01  1  D2INV=      1.0000 SUGGEST=       1.0000
  0.284723484131D+01  0.161718789278D+01 -0.238204752997D+01  1  D2INV=      1.0000 SUGGEST=       1.0000
  0.771312280503D+01  0.459924471531D+01 -0.863582806846D+01  1  D2INV=      1.0000 SUGGEST=       1.0000
  0.329674201101D+01  0.404103673518D+01 -0.709880678068D+01  1  D2INV=      1.0000 SUGGEST=       1.0000
  0.861970524384D+01  0.249124774321D+01 -0.848414548267D+01  1  D2INV=      1.0000 SUGGEST=       1.0000
  0.228848773556D+01  0.377557643970D+01  0.648770782024D+00  1  D2INV=      1.0000 SUGGEST=       1.0000
  0.343225412008D+01  0.467267789607D+00 -0.728080385857D+01  1  D2INV=      1.0000 SUGGEST=       1.0000
  0.347765059473D+01 -0.108887374416D+01  0.290831875767D+00  1  D2INV=      1.0000 SUGGEST=       1.0000
  0.769861837566D-01  0.131051310718D+01  0.550779173930D+01  1  D2INV=      1.0000 SUGGEST=       1.0000
 -0.339581366066D+01  0.881321953717D+00  0.426730253280D+00  1  D2INV=      1.0000 SUGGEST=       1.0000
 -0.281716060080D+01 -0.114735915134D+01  0.251972082734D+00  1  D2INV=      1.0000 SUGGEST=       1.0000
  0.578448347401D+00 -0.765221955132D+00  0.522782918490D+01  1  D2INV=      1.0000 SUGGEST=       1.0000
  0.518441943881D+01  0.100341477073D+01 -0.615220447442D+01  1  D2INV=      1.0000 SUGGEST=       1.0000
  0.534142629848D+00  0.257574868306D+01  0.692943504136D+00  1  D2INV=      1.0000 SUGGEST=       1.0000
  0.142703243282D+01 -0.793615568541D+00  0.412958650746D+00  1  D2INV=      1.0000 SUGGEST=       1.0000
  0.296376799830D+01  0.335713527191D+01 -0.481908538143D+01  1  D2INV=      1.0000 SUGGEST=       1.0000
  0.111032552851D+01  0.625407749078D+00  0.374609849590D+01  1  D2INV=      1.0000 SUGGEST=       1.0000
  0.217459037583D+01 -0.499352128789D+00 -0.136107933114D+01  1  D2INV=      1.0000 SUGGEST=       1.0000
 -0.197157119664D+01  0.212529825519D-01  0.175750090371D+01  1  D2INV=      1.0000 SUGGEST=       1.0000
  0.145089526816D+01  0.292340261588D+01 -0.103643645799D+01  1  D2INV=      1.0000 SUGGEST=       1.0000
  0.726789776142D+01  0.275768681831D+01 -0.721048288977D+01  1  D2INV=      1.0000 SUGGEST=       1.0000
  0.360560369388D+01  0.390546709073D+00 -0.502313448507D+01  1  D2INV=      1.0000 SUGGEST=       1.0000
  0.719774446721D+01  0.184451876583D+01 -0.522924690320D+01  1  D2INV=      1.0000 SUGGEST=       1.0000
  0.781400674687D+01  0.372702624173D+01 -0.683243756053D+01  1  D2INV=      1.0000 SUGGEST=       1.0000
  0.340374180643D+01  0.227696098467D+01 -0.605603553897D+01  1  D2INV=      1.0000 SUGGEST=       1.0000
  0.609855870615D+01  0.403964950883D+01 -0.538417767859D+01  1  D2INV=      1.0000 SUGGEST=       1.0000
