# Supplementary material for: Assessing Self-Interaction Corrections in the Selective Catalytic Reduction of NO on a Cu-SSZ-13 Zeolite Cluster Model
Source: J Phys Chem A. 2026 Jul 20;130(30):5840–51. doi: 10.1021/acs.jpca.6c02902 (PMC13430625; doi:10.1021/acs.jpca.6c02902)
Supplement: Supplementary file 2 [file jp6c02902_si_002.zip › xyz/2_vdw/XMOL.xyz]

   14
Cluster output
 Al    0.07585    0.29506    0.95034
 O     0.53121    0.26179    2.61136
 O    -1.57707   -0.08742    0.62311
 O     0.58009    1.80298    0.02148
 O     1.18391   -0.62528   -0.19587
 O     1.74140    1.81354   -3.14840
 O     2.08325    0.44717   -3.27391
 O     4.18165    1.78925   -4.18528
 H     1.42899    0.46292    2.89682
 H    -2.16716   -0.29465    1.35683
 H    -0.06183    2.50469   -0.14948
 H     0.94107   -1.50752   -0.50608
 Cu    1.33585    0.82883   -1.50943
 N     3.71431    1.57894   -3.17452
