# Supplementary material for: Assessing Self-Interaction Corrections in the Selective Catalytic Reduction of NO on a Cu-SSZ-13 Zeolite Cluster Model
Source: J Phys Chem A. 2026 Jul 20;130(30):5840–51. doi: 10.1021/acs.jpca.6c02902 (PMC13430625; doi:10.1021/acs.jpca.6c02902)
Supplement: Supplementary file 2 [file jp6c02902_si_002.zip › xyz/HONO_cha_T1/FRMIDT]

          51          51
 -0.731365678400D+00 -0.583756014800D+00  0.518314328270D+01  0  D2INV=      1.0000 SUGGEST=       1.0000
  0.959531633400D+00 -0.745473522900D+00  0.798279305590D+01  0  D2INV=      1.0000 SUGGEST=       1.0000
 -0.395928242180D+01 -0.108595795120D+01  0.549827601980D+01  0  D2INV=      1.0000 SUGGEST=       1.0000
 -0.914547318000D-01  0.221059177720D+01  0.320893842650D+01  0  D2INV=      1.0000 SUGGEST=       1.0000
  0.571109765700D+00 -0.242072287020D+01  0.252873686660D+01  0  D2INV=      1.0000 SUGGEST=       1.0000
  0.319692975670D+01  0.135391950460D+01 -0.424061932200D+01  0  D2INV=      1.0000 SUGGEST=       1.0000
 -0.914934994400D+00  0.867862927800D+00 -0.501180715730D+01  0  D2INV=      1.0000 SUGGEST=       1.0000
  0.231685536144D+01 -0.469821905523D+00  0.766814020405D+01  1  D2INV=      1.0000 SUGGEST=       1.0000
 -0.417927860657D+01 -0.130589345356D+01  0.686987250791D+01  1  D2INV=      1.0000 SUGGEST=       1.0000
 -0.930417241196D+00  0.318266916574D+01  0.331165055531D+01  1  D2INV=      1.0000 SUGGEST=       1.0000
  0.212912422410D-01 -0.351569520869D+01  0.218117929804D+01  1  D2INV=      1.0000 SUGGEST=       1.0000
  0.276029200654D+01  0.147785234770D+01 -0.568860166206D+01  1  D2INV=      1.0000 SUGGEST=       1.0000
  0.438902045557D+00  0.233476661408D+00 -0.107437827934D+00  1  D2INV=      1.0000 SUGGEST=       1.0000
  0.707803547900D+00  0.915171851200D+00 -0.328621272090D+01  0  D2INV=      1.0000 SUGGEST=       1.0000
  0.381056690030D+00  0.200047775145D+00  0.171483024736D+00  1  D2INV=      1.0000 SUGGEST=       1.0000
  0.611376393500D+00  0.421289496732D+00  0.904062015789D-01  1  D2INV=      1.0000 SUGGEST=       1.0000
  0.264655479375D+00  0.473413731656D+00  0.293293296761D-01  1  D2INV=      1.0000 SUGGEST=       1.0000
  0.426237875200D+00  0.324744910300D+00  0.374994044000D-01  0  D2INV=      1.0000 SUGGEST=       1.0000
 -0.738989338904D-01 -0.521019088598D+00  0.511064108286D+01  1  D2INV=      1.0000 SUGGEST=       1.0000
 -0.941690677320D+00 -0.906143123100D-01  0.558203837288D+01  1  D2INV=      1.0000 SUGGEST=       1.0000
 -0.792449921720D+00 -0.121414825709D+01  0.539243761556D+01  1  D2INV=      1.0000 SUGGEST=       1.0000
 -0.111453397906D+01 -0.509230800063D+00  0.465509375749D+01  1  D2INV=      1.0000 SUGGEST=       1.0000
  0.150343596419D-01  0.666849987340D+00 -0.214351679361D-02  1  D2INV=      1.0000 SUGGEST=       1.0000
  0.104371849295D+01 -0.171309872542D-01 -0.408879838062D+00  1  D2INV=      1.0000 SUGGEST=       1.0000
  0.834667190112D+00 -0.822867048725D-01  0.578721596391D+00  1  D2INV=      1.0000 SUGGEST=       1.0000
 -0.926846223857D-01  0.153605747188D+00 -0.602257137864D+00  1  D2INV=      1.0000 SUGGEST=       1.0000
 -0.229855261343D+00  0.778411393155D-01  0.409077753877D+00  1  D2INV=      1.0000 SUGGEST=       1.0000
  0.911144253694D+00  0.535878023691D+00  0.148511272635D+00  1  D2INV=      1.0000 SUGGEST=       1.0000
  0.629026563324D+00  0.105434533736D+01 -0.475272506816D+00  1  D2INV=      1.0000 SUGGEST=       1.0000
  0.304553524581D+00 -0.510915837891D+00 -0.575317104047D-01  1  D2INV=      1.0000 SUGGEST=       1.0000
  0.404495920074D+00  0.926446024749D+00  0.709461062989D+00  1  D2INV=      1.0000 SUGGEST=       1.0000
 -0.203911772337D+01  0.577391082362D+00 -0.439918802051D+01  1  D2INV=      1.0000 SUGGEST=       1.0000
  0.387444246204D+01  0.243034022970D+00 -0.373999430409D+01  1  D2INV=      1.0000 SUGGEST=       1.0000
  0.191410016868D+01 -0.239532189264D+01  0.289654594247D+01  1  D2INV=      1.0000 SUGGEST=       1.0000
  0.119908456106D+01  0.253891659631D+01  0.346364482933D+01  1  D2INV=      1.0000 SUGGEST=       1.0000
 -0.448560930390D+01 -0.351774272225D-01  0.481345792597D+01  1  D2INV=      1.0000 SUGGEST=       1.0000
  0.206995787915D+00  0.191606634886D-01  0.883090657449D+01  1  D2INV=      1.0000 SUGGEST=       1.0000
  0.350298867797D+01  0.239823999275D+01 -0.339842166999D+01  1  D2INV=      1.0000 SUGGEST=       1.0000
 -0.417245014347D+01 -0.200180191783D+01  0.449697930296D+01  1  D2INV=      1.0000 SUGGEST=       1.0000
  0.413426343865D+00 -0.190936481009D+01  0.847241389285D+01  1  D2INV=      1.0000 SUGGEST=       1.0000
 -0.289932706093D+00  0.125748803815D+01 -0.621736957718D+01  1  D2INV=      1.0000 SUGGEST=       1.0000
 -0.581444809206D+00  0.138263896750D+01  0.394893937426D+01  1  D2INV=      1.0000 SUGGEST=       1.0000
  0.308413402084D+00 -0.186528516200D+01  0.168249034428D+01  1  D2INV=      1.0000 SUGGEST=       1.0000
 -0.958592307418D-01  0.172782767670D+01  0.219878223391D+01  1  D2INV=      1.0000 SUGGEST=       1.0000
  0.321556977267D-01 -0.198370035634D+01  0.351394334229D+01  1  D2INV=      1.0000 SUGGEST=       1.0000
 -0.280110404677D+01 -0.976049466456D+00  0.577084906716D+01  1  D2INV=      1.0000 SUGGEST=       1.0000
  0.782210829852D+00 -0.612754807444D+00  0.677443431571D+01  1  D2INV=      1.0000 SUGGEST=       1.0000
 -0.207712986991D+00  0.164166123799D+01 -0.411583045584D+01  1  D2INV=      1.0000 SUGGEST=       1.0000
  0.201117028510D+01  0.115050597674D+01 -0.386651793505D+01  1  D2INV=      1.0000 SUGGEST=       1.0000
  0.124356610306D-01 -0.266791205939D-01 -0.421603235845D+01  1  D2INV=      1.0000 SUGGEST=       1.0000
  0.624512885914D+00  0.628981187359D+00 -0.232900176988D+01  1  D2INV=      1.0000 SUGGEST=       1.0000
 -0.731364645200D+00 -0.583757577100D+00  0.518314169980D+01  0  D2INV=      1.0000 SUGGEST=       1.0000
  0.959530416600D+00 -0.745472228900D+00  0.798279285550D+01  0  D2INV=      1.0000 SUGGEST=       1.0000
 -0.395928634850D+01 -0.108596115620D+01  0.549828234970D+01  0  D2INV=      1.0000 SUGGEST=       1.0000
 -0.916761503000D-01  0.221122726820D+01  0.321003218250D+01  0  D2INV=      1.0000 SUGGEST=       1.0000
  0.571428115600D+00 -0.242202075060D+01  0.252974245960D+01  0  D2INV=      1.0000 SUGGEST=       1.0000
  0.318999257510D+01  0.135591819050D+01 -0.423898558090D+01  0  D2INV=      1.0000 SUGGEST=       1.0000
 -0.918524240100D+00  0.880951226500D+00 -0.501323317910D+01  0  D2INV=      1.0000 SUGGEST=       1.0000
  0.231656179050D+01 -0.467362769339D+00  0.766800563690D+01  1  D2INV=      1.0000 SUGGEST=       1.0000
 -0.417975038694D+01 -0.130541627553D+01  0.686910597112D+01  1  D2INV=      1.0000 SUGGEST=       1.0000
 -0.971743080252D+00  0.314513464560D+01  0.308632605964D+01  1  D2INV=      1.0000 SUGGEST=       1.0000
 -0.362561223453D-02 -0.345751613481D+01  0.205790601618D+01  1  D2INV=      1.0000 SUGGEST=       1.0000
  0.273488798969D+01  0.147542390098D+01 -0.566244786727D+01  1  D2INV=      1.0000 SUGGEST=       1.0000
  0.575021971943D+00  0.333346205090D+00 -0.588033861063D-01  1  D2INV=      1.0000 SUGGEST=       1.0000
  0.697619094400D+00  0.948709446800D+00 -0.331878062900D+01  0  D2INV=      1.0000 SUGGEST=       1.0000
  0.316194918961D+00  0.200030741727D+00 -0.285649623516D-01  1  D2INV=      1.0000 SUGGEST=       1.0000
  0.467973772650D+00  0.277608424164D+00  0.242984474119D+00  1  D2INV=      1.0000 SUGGEST=       1.0000
  0.334813219636D+00  0.516889948369D+00  0.403114069658D-01  1  D2INV=      1.0000 SUGGEST=       1.0000
  0.426262106200D+00  0.324616778200D+00  0.362953130000D-01  0  D2INV=      1.0000 SUGGEST=       1.0000
 -0.743166731637D-01 -0.517845586121D+00  0.511248964394D+01  1  D2INV=      1.0000 SUGGEST=       1.0000
 -0.937876247544D+00 -0.909938834260D-01  0.558413170123D+01  1  D2INV=      1.0000 SUGGEST=       1.0000
 -0.798429690639D+00 -0.121379268916D+01  0.539057775174D+01  1  D2INV=      1.0000 SUGGEST=       1.0000
 -0.111333524758D+01 -0.512073880647D+00  0.465136468511D+01  1  D2INV=      1.0000 SUGGEST=       1.0000
  0.185985412322D+00  0.840821032068D+00  0.100759367277D+00  1  D2INV=      1.0000 SUGGEST=       1.0000
  0.119056629330D+01 -0.106372922156D+00  0.509145606786D-01  1  D2INV=      1.0000 SUGGEST=       1.0000
  0.320554863214D+00 -0.432062453988D+00 -0.955097902485D-01  1  D2INV=      1.0000 SUGGEST=       1.0000
  0.703637001459D+00  0.474895879624D+00 -0.659475704048D+00  1  D2INV=      1.0000 SUGGEST=       1.0000
 -0.186089087276D+00  0.333391396917D+00 -0.532957378430D+00  1  D2INV=      1.0000 SUGGEST=       1.0000
  0.530699592554D+00  0.249198138276D+00  0.589870215132D+00  1  D2INV=      1.0000 SUGGEST=       1.0000
  0.107100767388D+01  0.944991609210D+00  0.271444928474D+00  1  D2INV=      1.0000 SUGGEST=       1.0000
  0.773435319636D+00 -0.303685668172D+00 -0.257295509250D+01  1  D2INV=      1.0000 SUGGEST=       1.0000
 -0.361733928661D+00  0.196362823751D+00  0.483819761549D+00  1  D2INV=      1.0000 SUGGEST=       1.0000
 -0.205664352045D+01  0.824235380694D+00 -0.404593514447D+01  1  D2INV=      1.0000 SUGGEST=       1.0000
  0.388825547508D+01  0.318512097124D+00 -0.379167740410D+01  1  D2INV=      1.0000 SUGGEST=       1.0000
  0.190322409626D+01 -0.235949458158D+01  0.297294075872D+01  1  D2INV=      1.0000 SUGGEST=       1.0000
  0.123263017001D+01  0.241323788788D+01  0.358167076043D+01  1  D2INV=      1.0000 SUGGEST=       1.0000
 -0.448757013074D+01 -0.341647928423D-01  0.481268143879D+01  1  D2INV=      1.0000 SUGGEST=       1.0000
  0.208487222393D+00  0.192957865165D-01  0.883136796189D+01  1  D2INV=      1.0000 SUGGEST=       1.0000
  0.356640994524D+01  0.237146953213D+01 -0.346053133788D+01  1  D2INV=      1.0000 SUGGEST=       1.0000
 -0.417118915235D+01 -0.200292261244D+01  0.449729154355D+01  1  D2INV=      1.0000 SUGGEST=       1.0000
  0.409724376319D+00 -0.190848098334D+01  0.847194210411D+01  1  D2INV=      1.0000 SUGGEST=       1.0000
 -0.596273650074D+00  0.227845415560D+01 -0.560508249446D+01  1  D2INV=      1.0000 SUGGEST=       1.0000
 -0.451264598887D+00  0.137737016743D+01  0.400594836705D+01  1  D2INV=      1.0000 SUGGEST=       1.0000
  0.276581883176D+00 -0.192335590145D+01  0.165461272765D+01  1  D2INV=      1.0000 SUGGEST=       1.0000
 -0.199546850630D+00  0.186005428111D+01  0.221196596337D+01  1  D2INV=      1.0000 SUGGEST=       1.0000
  0.896254378399D-01 -0.196256047576D+01  0.353023841979D+01  1  D2INV=      1.0000 SUGGEST=       1.0000
 -0.280079995066D+01 -0.975704210060D+00  0.577079605251D+01  1  D2INV=      1.0000 SUGGEST=       1.0000
  0.782931826287D+00 -0.616220084401D+00  0.677599223945D+01  1  D2INV=      1.0000 SUGGEST=       1.0000
 -0.768407552348D-01  0.842760388407D+00 -0.428867483513D+01  1  D2INV=      1.0000 SUGGEST=       1.0000
  0.202360509262D+01  0.115130116585D+01 -0.388310669474D+01  1  D2INV=      1.0000 SUGGEST=       1.0000
 -0.501914562745D+00 -0.417092551412D+00 -0.564693643234D+01  1  D2INV=      1.0000 SUGGEST=       1.0000
  0.569462710644D+00  0.147905580600D+01 -0.260470903928D+01  1  D2INV=      1.0000 SUGGEST=       1.0000
