# Supplementary material for: Assessing Self-Interaction Corrections in the Selective Catalytic Reduction of NO on a Cu-SSZ-13 Zeolite Cluster Model
Source: J Phys Chem A. 2026 Jul 20;130(30):5840–51. doi: 10.1021/acs.jpca.6c02902 (PMC13430625; doi:10.1021/acs.jpca.6c02902)
Supplement: Supplementary file 2 [file jp6c02902_si_002.zip › xyz/HONO_cha_T1/XMOL.xyz]

   14
Cluster output
 Al   -0.38702   -0.30886    2.74282
 O     0.49574   -0.39687    4.22351
 O    -2.09013   -0.57353    2.89873
 O    -0.04589    1.16846    1.70568
 O     0.30532   -1.28522    1.34951
 O     1.68792    0.71433   -2.22708
 O    -0.47407    0.45941   -2.64152
 H     1.45021   -0.26652    4.24198
 H    -2.44689   -0.75609    3.77586
 H    -0.62488    1.93977    1.73853
 H    -0.03675   -2.16353    1.14267
 H     1.58051    0.84022   -3.19895
 Cu    0.22479    0.17370    0.02266
 N     0.36114    0.45473   -1.77440
