# Supplementary material for: Assessing Self-Interaction Corrections in the Selective Catalytic Reduction of NO on a Cu-SSZ-13 Zeolite Cluster Model
Source: J Phys Chem A. 2026 Jul 20;130(30):5840–51. doi: 10.1021/acs.jpca.6c02902 (PMC13430625; doi:10.1021/acs.jpca.6c02902)
Supplement: Supplementary file 2 [file jp6c02902_si_002.zip › xyz/3_vdw/FRMIDT]

          63          61
 -0.145000725188D+00  0.495507579661D+00  0.192504428199D+01  1  D2INV=      1.0000 SUGGEST=       1.0000
  0.121911799963D+00  0.337503166749D+00  0.516280306967D+01  1  D2INV=      1.0000 SUGGEST=       1.0000
 -0.309839964614D+01 -0.788063889649D-01  0.668757161961D+00  1  D2INV=      1.0000 SUGGEST=       1.0000
  0.125294514733D+01  0.333075124168D+01  0.446143062327D+00  1  D2INV=      1.0000 SUGGEST=       1.0000
  0.229119418169D+01 -0.124984836405D+01  0.133660200284D+00  1  D2INV=      1.0000 SUGGEST=       1.0000
  0.425973942918D+01  0.404815562324D+01 -0.469731161121D+01  1  D2INV=      1.0000 SUGGEST=       1.0000
  0.516624784963D+01  0.319327454694D-01 -0.496105380367D+01  1  D2INV=      1.0000 SUGGEST=       1.0000
  0.654265669894D+01  0.266377928051D+01 -0.798881219049D+01  1  D2INV=      1.0000 SUGGEST=       1.0000
  0.148567080032D+02  0.523111023617D+01 -0.111683179432D+02  1  D2INV=      1.0000 SUGGEST=       1.0000
  0.136183907503D+01  0.622044369630D+00  0.556992745102D+01  1  D2INV=      1.0000 SUGGEST=       1.0000
 -0.396545471226D+01 -0.338477209428D+00  0.163977189285D+01  1  D2INV=      1.0000 SUGGEST=       1.0000
  0.354841117577D+00  0.421926263074D+01  0.276109649533D-01  1  D2INV=      1.0000 SUGGEST=       1.0000
  0.189522183275D+01 -0.230917213796D+01 -0.482844367451D+00  1  D2INV=      1.0000 SUGGEST=       1.0000
  0.314375457823D+01  0.150251925537D+01 -0.213780224975D+01  1  D2INV=      1.0000 SUGGEST=       1.0000
  0.537455899189D+01  0.226557189566D+01 -0.597064470350D+01  1  D2INV=      1.0000 SUGGEST=       1.0000
  0.126912459570D+02  0.523800995823D+01 -0.106539754187D+02  1  D2INV=      1.0000 SUGGEST=       1.0000
  0.317773394057D+01  0.169212906753D+01 -0.220669713474D+01  1  D2INV=      1.0000 SUGGEST=       1.0000
  0.324747569869D+01  0.139579235422D+01 -0.223606561639D+01  1  D2INV=      1.0000 SUGGEST=       1.0000
  0.317071127747D+01  0.149270543134D+01 -0.196285693359D+01  1  D2INV=      1.0000 SUGGEST=       1.0000
  0.293470855940D+01  0.144976140135D+01 -0.216610400142D+01  1  D2INV=      1.0000 SUGGEST=       1.0000
  0.471135235321D+00  0.613686867128D+00  0.213980623994D+01  1  D2INV=      1.0000 SUGGEST=       1.0000
 -0.271830963117D+00 -0.129440786276D+00  0.212152851522D+01  1  D2INV=      1.0000 SUGGEST=       1.0000
 -0.520165227973D+00  0.991490146162D+00  0.217158022620D+01  1  D2INV=      1.0000 SUGGEST=       1.0000
  0.270272916278D+01  0.202978899808D+01 -0.155058334576D+01  1  D2INV=      1.0000 SUGGEST=       1.0000
 -0.261141385026D+00  0.506219776846D+00  0.128473103133D+01  1  D2INV=      1.0000 SUGGEST=       1.0000
  0.315715879095D+01  0.988225417573D+00 -0.150523679547D+01  1  D2INV=      1.0000 SUGGEST=       1.0000
  0.309365642786D+01  0.144322353203D+01 -0.304346934267D+01  1  D2INV=      1.0000 SUGGEST=       1.0000
  0.338687037801D+01  0.201808007265D+01 -0.230300689957D+01  1  D2INV=      1.0000 SUGGEST=       1.0000
  0.389454091656D+01  0.127080735513D+01 -0.226388661509D+01  1  D2INV=      1.0000 SUGGEST=       1.0000
  0.262162571204D+01  0.130127611946D+01 -0.216977170293D+01  1  D2INV=      1.0000 SUGGEST=       1.0000
  0.265177075065D+01  0.194208122938D+01 -0.245937221838D+01  1  D2INV=      1.0000 SUGGEST=       1.0000
  0.375012717946D+01  0.180006892692D+01 -0.155213976454D+01  1  D2INV=      1.0000 SUGGEST=       1.0000
  0.312060590267D+01  0.656580057593D+00 -0.234971439998D+01  1  D2INV=      1.0000 SUGGEST=       1.0000
  0.157512774594D+02  0.423416479846D+01 -0.108516527535D+02  1  D2INV=      1.0000 SUGGEST=       1.0000
  0.460634086405D+01  0.523406188034D+01 -0.529160479941D+01  1  D2INV=      1.0000 SUGGEST=       1.0000
  0.512941508280D+01 -0.841066955415D+00 -0.601982955999D+01  1  D2INV=      1.0000 SUGGEST=       1.0000
  0.694382797817D+01  0.143724976426D+01 -0.827995615506D+01  1  D2INV=      1.0000 SUGGEST=       1.0000
  0.335111342640D+01 -0.114161039125D+01  0.101680662676D+01  1  D2INV=      1.0000 SUGGEST=       1.0000
  0.231911907743D+01  0.361335306724D+01  0.126429419027D+01  1  D2INV=      1.0000 SUGGEST=       1.0000
 -0.901894944572D+00  0.114362016052D+01  0.556811320570D+01  1  D2INV=      1.0000 SUGGEST=       1.0000
 -0.327636272430D+01  0.102569574529D+01 -0.112247314048D+00  1  D2INV=      1.0000 SUGGEST=       1.0000
  0.155181021258D+02  0.622404266000D+01 -0.118490328378D+02  1  D2INV=      1.0000 SUGGEST=       1.0000
 -0.280191769374D+01 -0.103581182304D+01 -0.259558194257D+00  1  D2INV=      1.0000 SUGGEST=       1.0000
  0.638166308456D+01  0.399856998168D+01 -0.811255395233D+01  1  D2INV=      1.0000 SUGGEST=       1.0000
 -0.440141316449D+00 -0.899562491715D+00  0.535324241450D+01  1  D2INV=      1.0000 SUGGEST=       1.0000
  0.638606745971D+01  0.334144344816D+00 -0.409559203056D+01  1  D2INV=      1.0000 SUGGEST=       1.0000
  0.311058820105D+01  0.343205655123D+01 -0.480288869984D+01  1  D2INV=      1.0000 SUGGEST=       1.0000
  0.181743269812D+01  0.289850824693D+01 -0.461177453091D+00  1  D2INV=      1.0000 SUGGEST=       1.0000
  0.412531232053D+01  0.233220690294D+00 -0.441946605392D+01  1  D2INV=      1.0000 SUGGEST=       1.0000
  0.471099720448D+01  0.374095089944D+01 -0.369710424251D+01  1  D2INV=      1.0000 SUGGEST=       1.0000
  0.252351635615D+01 -0.658965150975D+00 -0.694311792574D+00  1  D2INV=      1.0000 SUGGEST=       1.0000
  0.482414441415D+00  0.254465737881D+01  0.944255982052D+00  1  D2INV=      1.0000 SUGGEST=       1.0000
 -0.223801730155D+01  0.544107319152D-01  0.147285900335D+01  1  D2INV=      1.0000 SUGGEST=       1.0000
  0.131381603540D+01 -0.941259160349D+00  0.781358069304D+00  1  D2INV=      1.0000 SUGGEST=       1.0000
  0.483692662146D+00  0.495075556319D+00  0.401867294638D+01  1  D2INV=      1.0000 SUGGEST=       1.0000
  0.537231439034D+01  0.238207259112D+01 -0.751397793454D+01  1  D2INV=      1.0000 SUGGEST=       1.0000
  0.139388414518D+02  0.546520805378D+01 -0.105810342205D+02  1  D2INV=      1.0000 SUGGEST=       1.0000
  0.669002544448D+01  0.258857706210D+01 -0.671351440088D+01  1  D2INV=      1.0000 SUGGEST=       1.0000
  0.118272217551D+02  0.637405980393D+01 -0.110570478892D+02  1  D2INV=      1.0000 SUGGEST=       1.0000
  0.527423769597D+01  0.118519523493D+01 -0.555293642737D+01  1  D2INV=      1.0000 SUGGEST=       1.0000
  0.487509357855D+01  0.315823894548D+01 -0.542300111405D+01  1  D2INV=      1.0000 SUGGEST=       1.0000
  0.120921015189D+02  0.410237254130D+01 -0.991302650604D+01  1  D2INV=      1.0000 SUGGEST=       1.0000
  0.137663836472D+02  0.499532667184D+01 -0.112901010421D+02  1  D2INV=      1.0000 SUGGEST=       1.0000
 -0.145077283479D+00  0.495481426060D+00  0.192508250343D+01  1  D2INV=      1.0000 SUGGEST=       1.0000
  0.121752586857D+00  0.337516003854D+00  0.516281135406D+01  1  D2INV=      1.0000 SUGGEST=       1.0000
 -0.309832422579D+01 -0.788224062322D-01  0.668683395123D+00  1  D2INV=      1.0000 SUGGEST=       1.0000
  0.125692020571D+01  0.332994006793D+01  0.445930304332D+00  1  D2INV=      1.0000 SUGGEST=       1.0000
  0.228849412807D+01 -0.125954497683D+01  0.140089303917D+00  1  D2INV=      1.0000 SUGGEST=       1.0000
  0.425643289239D+01  0.404050261590D+01 -0.469493569285D+01  1  D2INV=      1.0000 SUGGEST=       1.0000
  0.516577338923D+01  0.367593623682D-01 -0.496002554952D+01  1  D2INV=      1.0000 SUGGEST=       1.0000
  0.654276956077D+01  0.266379730185D+01 -0.798890683788D+01  1  D2INV=      1.0000 SUGGEST=       1.0000
  0.148839866040D+02  0.523105274487D+01 -0.111751090880D+02  1  D2INV=      1.0000 SUGGEST=       1.0000
  0.135745615492D+01  0.622245644705D+00  0.557317339680D+01  1  D2INV=      1.0000 SUGGEST=       1.0000
 -0.396498874897D+01 -0.340958015822D+00  0.163716876481D+01  1  D2INV=      1.0000 SUGGEST=       1.0000
  0.485726089483D+00  0.420686126615D+01 -0.532585910340D-01  1  D2INV=      1.0000 SUGGEST=       1.0000
  0.190905764197D+01 -0.234181159297D+01 -0.493539366642D+00  1  D2INV=      1.0000 SUGGEST=       1.0000
  0.314332994341D+01  0.150630473818D+01 -0.213812830137D+01  1  D2INV=      1.0000 SUGGEST=       1.0000
  0.537210755076D+01  0.226454371704D+01 -0.596818723238D+01  1  D2INV=      1.0000 SUGGEST=       1.0000
  0.126728608398D+02  0.524987657858D+01 -0.106446237949D+02  1  D2INV=      1.0000 SUGGEST=       1.0000
  0.304935817885D+01  0.157603940492D+01 -0.198375812682D+01  1  D2INV=      1.0000 SUGGEST=       1.0000
  0.329881820886D+01  0.142621145911D+01 -0.210462180561D+01  1  D2INV=      1.0000 SUGGEST=       1.0000
  0.300938016082D+01  0.135263400020D+01 -0.223815106906D+01  1  D2INV=      1.0000 SUGGEST=       1.0000
  0.317161161222D+01  0.166092018463D+01 -0.225010879297D+01  1  D2INV=      1.0000 SUGGEST=       1.0000
  0.473645238189D+00  0.618078821686D+00  0.213323632064D+01  1  D2INV=      1.0000 SUGGEST=       1.0000
 -0.278983073153D+00 -0.126728986945D+00  0.212197284645D+01  1  D2INV=      1.0000 SUGGEST=       1.0000
 -0.520401477185D+00  0.986692632520D+00  0.217868897580D+01  1  D2INV=      1.0000 SUGGEST=       1.0000
 -0.255047570872D+00  0.504513954785D+00  0.128314850598D+01  1  D2INV=      1.0000 SUGGEST=       1.0000
  0.335120480802D+01  0.152614412398D+01 -0.294021708778D+01  1  D2INV=      1.0000 SUGGEST=       1.0000
  0.235681620711D+01  0.188812688870D+01 -0.250651103008D+01  1  D2INV=      1.0000 SUGGEST=       1.0000
  0.345648505048D+01  0.814730614552D+00 -0.206434379484D+01  1  D2INV=      1.0000 SUGGEST=       1.0000
  0.261874228030D+01  0.133054776011D+01 -0.166892651100D+01  1  D2INV=      1.0000 SUGGEST=       1.0000
  0.346941231380D+01  0.156458916208D+01 -0.141501697192D+01  1  D2INV=      1.0000 SUGGEST=       1.0000
  0.319274679957D+01  0.222702940201D+01 -0.198161240439D+01  1  D2INV=      1.0000 SUGGEST=       1.0000
  0.284070245865D+01  0.115323498617D+01 -0.238629766955D+01  1  D2INV=      1.0000 SUGGEST=       1.0000
  0.391705919740D+01  0.168658641298D+01 -0.215793502987D+01  1  D2INV=      1.0000 SUGGEST=       1.0000
  0.697877865847D+01  0.143115675732D+01 -0.829647536591D+01  1  D2INV=      1.0000 SUGGEST=       1.0000
  0.227083505402D+01  0.364663413715D+01  0.132372177368D+01  1  D2INV=      1.0000 SUGGEST=       1.0000
  0.337680106989D+01 -0.116841536601D+01  0.978132676706D+00  1  D2INV=      1.0000 SUGGEST=       1.0000
 -0.901566711016D+00  0.114313001305D+01  0.557158848462D+01  1  D2INV=      1.0000 SUGGEST=       1.0000
 -0.327462617950D+01  0.102591204102D+01 -0.113429211556D+00  1  D2INV=      1.0000 SUGGEST=       1.0000
  0.439461538610D+01 -0.617674435601D+00 -0.605091537370D+01  1  D2INV=      1.0000 SUGGEST=       1.0000
  0.543677020791D+01  0.480606756025D+01 -0.432957682318D+01  1  D2INV=      1.0000 SUGGEST=       1.0000
 -0.280413467225D+01 -0.103861929911D+01 -0.254860430885D+00  1  D2INV=      1.0000 SUGGEST=       1.0000
  0.637335739695D+01  0.398678191784D+01 -0.814027707224D+01  1  D2INV=      1.0000 SUGGEST=       1.0000
 -0.433721135322D+00 -0.904749787409D+00  0.534735447956D+01  1  D2INV=      1.0000 SUGGEST=       1.0000
  0.166804097917D+02  0.533239108122D+01 -0.115441455582D+02  1  D2INV=      1.0000 SUGGEST=       1.0000
  0.331550618783D+01  0.446684264171D+01 -0.563585316897D+01  1  D2INV=      1.0000 SUGGEST=       1.0000
  0.655603081739D+01 -0.227535440438D+00 -0.468948782438D+01  1  D2INV=      1.0000 SUGGEST=       1.0000
  0.452581678012D+01  0.373174768457D+00 -0.399555858437D+01  1  D2INV=      1.0000 SUGGEST=       1.0000
  0.381234269399D+01  0.336591780036D+01 -0.386311865225D+01  1  D2INV=      1.0000 SUGGEST=       1.0000
  0.556255852560D+00  0.250515693935D+01  0.970346943017D+00  1  D2INV=      1.0000 SUGGEST=       1.0000
  0.251756331054D+01 -0.546513129676D+00 -0.715985817853D+00  1  D2INV=      1.0000 SUGGEST=       1.0000
 -0.223902210936D+01  0.593342462023D-01  0.147179967372D+01  1  D2INV=      1.0000 SUGGEST=       1.0000
  0.169840348479D+01  0.290438069708D+01 -0.513026064604D+00  1  D2INV=      1.0000 SUGGEST=       1.0000
  0.479783200156D+00  0.499021254011D+00  0.401958974246D+01  1  D2INV=      1.0000 SUGGEST=       1.0000
  0.130722584144D+01 -0.908612456634D+00  0.744990579832D+00  1  D2INV=      1.0000 SUGGEST=       1.0000
  0.663655605411D+01  0.260651457162D+01 -0.672904129562D+01  1  D2INV=      1.0000 SUGGEST=       1.0000
  0.542160855084D+01  0.237052873275D+01 -0.747820554320D+01  1  D2INV=      1.0000 SUGGEST=       1.0000
  0.138245669970D+02  0.539481101967D+01 -0.116603664756D+02  1  D2INV=      1.0000 SUGGEST=       1.0000
  0.139962065930D+02  0.451469726413D+01 -0.108834793141D+02  1  D2INV=      1.0000 SUGGEST=       1.0000
  0.141456898129D+02  0.569668947363D+01 -0.103942844934D+02  1  D2INV=      1.0000 SUGGEST=       1.0000
  0.484641645397D+01  0.307334653306D+01 -0.537418133054D+01  1  D2INV=      1.0000 SUGGEST=       1.0000
  0.527333840825D+01  0.124231643669D+01 -0.548888333866D+01  1  D2INV=      1.0000 SUGGEST=       1.0000
  0.111695492108D+02  0.525259018814D+01 -0.102941214368D+02  1  D2INV=      1.0000 SUGGEST=       1.0000
