# Supplementary material for: Assessing Self-Interaction Corrections in the Selective Catalytic Reduction of NO on a Cu-SSZ-13 Zeolite Cluster Model
Source: J Phys Chem A. 2026 Jul 20;130(30):5840–51. doi: 10.1021/acs.jpca.6c02902 (PMC13430625; doi:10.1021/acs.jpca.6c02902)
Supplement: Supplementary file 2 [file jp6c02902_si_002.zip › xyz/3_vdw/XMOL.xyz]

   16
Cluster output
 Al   -0.07683    0.26219    1.01913
 O     0.05913    0.17716    2.73024
 O    -1.63607   -0.04063    0.34960
 O     0.66677    1.75991    0.23830
 O     1.21235   -0.66295    0.07703
 O     2.25868    2.13261   -2.49332
 O     2.73664    0.02875   -2.63188
 O     3.44957    1.40528   -4.20561
 O     7.85640    2.76799   -5.90906
 H     0.88916    0.33695    3.19238
 H    -2.37978   -0.24852    0.92651
 H     0.11449    2.49996   -0.04969
 H     1.02250   -1.52574   -0.31681
 Cu    1.66068    0.79672   -1.13277
 N     2.85590    1.20293   -3.18135
 N     6.72986    2.77120   -5.64219
