# Supplementary material for: Assessing Self-Interaction Corrections in the Selective Catalytic Reduction of NO on a Cu-SSZ-13 Zeolite Cluster Model
Source: J Phys Chem A. 2026 Jul 20;130(30):5840–51. doi: 10.1021/acs.jpca.6c02902 (PMC13430625; doi:10.1021/acs.jpca.6c02902)
Supplement: Supplementary file 2 [file jp6c02902_si_002.zip › xyz/5.6/FRMIDT]

          56          55
  0.242167372162D+00  0.235854277036D+00  0.109492116495D+01  1  D2INV=      1.0000 SUGGEST=       1.0000
 -0.201371169905D+01  0.390113341887D+00  0.343211196364D+01  1  D2INV=      1.0000 SUGGEST=       1.0000
 -0.747079545931D+00 -0.159488189943D+01 -0.152112284357D+01  1  D2INV=      1.0000 SUGGEST=       1.0000
  0.153428565579D+01  0.315742524988D+01 -0.230833984747D+00  1  D2INV=      1.0000 SUGGEST=       1.0000
  0.346435490981D+01 -0.682533789399D+00  0.182988608366D+01  1  D2INV=      1.0000 SUGGEST=       1.0000
  0.274300795680D+01  0.890496259888D-02 -0.473126046290D+01  1  D2INV=      1.0000 SUGGEST=       1.0000
  0.774342811623D+01  0.437855621137D+00 -0.237455648273D+01  1  D2INV=      1.0000 SUGGEST=       1.0000
 -0.163112303945D+01  0.112938469087D+01  0.449391563799D+01  1  D2INV=      1.0000 SUGGEST=       1.0000
 -0.195747702065D+01 -0.196282986996D+01 -0.152593631455D+01  1  D2INV=      1.0000 SUGGEST=       1.0000
  0.887072242515D+00  0.359954982610D+01 -0.130632667320D+01  1  D2INV=      1.0000 SUGGEST=       1.0000
  0.374138126636D+01 -0.193625878366D+01  0.165277268658D+01  1  D2INV=      1.0000 SUGGEST=       1.0000
  0.182429610248D+01 -0.661238977985D+00 -0.425671196853D+01  1  D2INV=      1.0000 SUGGEST=       1.0000
  0.356140360300D+01 -0.921843614317D+00 -0.504010152400D+01  1  D2INV=      1.0000 SUGGEST=       1.0000
  0.848173990750D+01  0.441692209976D+00 -0.128615282909D+01  1  D2INV=      1.0000 SUGGEST=       1.0000
  0.465574224911D+01  0.140556186431D+01 -0.128242615773D+01  1  D2INV=      1.0000 SUGGEST=       1.0000
 -0.221007420060D+01  0.425249301124D+01 -0.713122458489D+01  1  D2INV=      1.0000 SUGGEST=       1.0000
 -0.135521934491D+01  0.451744518677D+01 -0.516178582636D+01  1  D2INV=      1.0000 SUGGEST=       1.0000
  0.474523103200D+01  0.125927283239D+01 -0.130780224801D+01  1  D2INV=      1.0000 SUGGEST=       1.0000
  0.472300442841D+01  0.151514507223D+01 -0.112075468007D+01  1  D2INV=      1.0000 SUGGEST=       1.0000
  0.446857596799D+01  0.134835611632D+01 -0.126244493262D+01  1  D2INV=      1.0000 SUGGEST=       1.0000
  0.467706301863D+01  0.154223182340D+01 -0.142774888091D+01  1  D2INV=      1.0000 SUGGEST=       1.0000
  0.464694852398D+00  0.601838224039D+00  0.160717860953D+01  1  D2INV=      1.0000 SUGGEST=       1.0000
 -0.299215029108D+00  0.556673323732D+00  0.866694041250D+00  1  D2INV=      1.0000 SUGGEST=       1.0000
  0.160058566385D+00 -0.375312176468D+00  0.134157981380D+01  1  D2INV=      1.0000 SUGGEST=       1.0000
  0.409805808671D+01  0.210559374608D+01 -0.112967104331D+01  1  D2INV=      1.0000 SUGGEST=       1.0000
  0.632044323951D+00  0.165334324807D+00  0.573019874955D+00  1  D2INV=      1.0000 SUGGEST=       1.0000
  0.555911697797D+01  0.140450796236D+01 -0.138689237358D+01  1  D2INV=      1.0000 SUGGEST=       1.0000
  0.478584118834D+01  0.885965111602D+00 -0.193423492937D+01  1  D2INV=      1.0000 SUGGEST=       1.0000
  0.493105975460D+01  0.733617138208D+00 -0.824592554821D+00  1  D2INV=      1.0000 SUGGEST=       1.0000
  0.414791008964D+01  0.104976102519D+01 -0.126761371280D+01  1  D2INV=      1.0000 SUGGEST=       1.0000
  0.485891099848D+01  0.184476330259D+01 -0.165260373502D+01  1  D2INV=      1.0000 SUGGEST=       1.0000
  0.419563243373D+01  0.150362872929D+01 -0.190358773011D+01  1  D2INV=      1.0000 SUGGEST=       1.0000
  0.494480423334D+01  0.173150705835D+01 -0.888787131707D+00  1  D2INV=      1.0000 SUGGEST=       1.0000
  0.436519419589D+01  0.133151593140D+01 -0.531575100013D+00  1  D2INV=      1.0000 SUGGEST=       1.0000
  0.227736804719D+01  0.820608276301D+00 -0.569954970264D+01  1  D2INV=      1.0000 SUGGEST=       1.0000
  0.834447996670D+01  0.113419944251D+01 -0.334657435284D+01  1  D2INV=      1.0000 SUGGEST=       1.0000
  0.181606162427D+01  0.389616343903D+01  0.897280410715D+00  1  D2INV=      1.0000 SUGGEST=       1.0000
  0.373081244036D+01  0.544476814184D-01  0.296586889683D+01  1  D2INV=      1.0000 SUGGEST=       1.0000
 -0.310222710463D+01  0.803995296151D+00  0.271340728577D+01  1  D2INV=      1.0000 SUGGEST=       1.0000
  0.203516944837D+00 -0.257712685066D+01 -0.125386154478D+01  1  D2INV=      1.0000 SUGGEST=       1.0000
  0.720566680671D+01 -0.658419580855D+00 -0.288699179155D+01  1  D2INV=      1.0000 SUGGEST=       1.0000
 -0.219408461987D+01 -0.957656630085D+00  0.359528010809D+01  1  D2INV=      1.0000 SUGGEST=       1.0000
 -0.475709574482D+00 -0.963032737102D+00 -0.262788331101D+01  1  D2INV=      1.0000 SUGGEST=       1.0000
  0.399555806766D+01 -0.253317467833D+00  0.951872875344D+00  1  D2INV=      1.0000 SUGGEST=       1.0000
  0.330452949438D+01  0.625115875690D+00 -0.395846942482D+01  1  D2INV=      1.0000 SUGGEST=       1.0000
  0.255215480366D+01  0.280185995131D+01 -0.700603160826D+00  1  D2INV=      1.0000 SUGGEST=       1.0000
  0.225287011004D+01 -0.660442680454D+00  0.175286098263D+01  1  D2INV=      1.0000 SUGGEST=       1.0000
  0.867666311728D+00  0.222770191455D+01  0.152676214474D+00  1  D2INV=      1.0000 SUGGEST=       1.0000
 -0.753079624274D+00 -0.864315190813D+00 -0.577636267450D+00  1  D2INV=      1.0000 SUGGEST=       1.0000
  0.688632005562D+01  0.864482275644D+00 -0.178684180439D+01  1  D2INV=      1.0000 SUGGEST=       1.0000
 -0.992665725608D+00  0.598879967012D+00  0.283752363934D+01  1  D2INV=      1.0000 SUGGEST=       1.0000
 -0.280019646548D+01  0.380918429257D+01 -0.859243269730D+01  1  D2INV=      1.0000 SUGGEST=       1.0000
 -0.796651916073D+00  0.476985349062D+01 -0.389783009016D+01  1  D2INV=      1.0000 SUGGEST=       1.0000
 -0.251375630469D+01  0.479081273769D+01 -0.582876619338D+01  1  D2INV=      1.0000 SUGGEST=       1.0000
 -0.164805467862D+01  0.339337481226D+01 -0.616169661436D+01  1  D2INV=      1.0000 SUGGEST=       1.0000
 -0.120816834854D+01  0.504116181576D+01 -0.641988231208D+01  1  D2INV=      1.0000 SUGGEST=       1.0000
  0.242247250945D+00  0.236030906948D+00  0.109461826251D+01  1  D2INV=      1.0000 SUGGEST=       1.0000
 -0.201276065951D+01  0.389773806867D+00  0.343295100317D+01  1  D2INV=      1.0000 SUGGEST=       1.0000
 -0.746955068124D+00 -0.159479361097D+01 -0.152108009455D+01  1  D2INV=      1.0000 SUGGEST=       1.0000
  0.153076110075D+01  0.316038212963D+01 -0.228584444063D+00  1  D2INV=      1.0000 SUGGEST=       1.0000
  0.346381812521D+01 -0.687292149492D+00  0.183140794097D+01  1  D2INV=      1.0000 SUGGEST=       1.0000
  0.274191398539D+01  0.366147198235D-02 -0.473505407302D+01  1  D2INV=      1.0000 SUGGEST=       1.0000
  0.774935065032D+01  0.432460462396D+00 -0.237889791999D+01  1  D2INV=      1.0000 SUGGEST=       1.0000
 -0.160473128291D+01  0.110584121407D+01  0.451351261934D+01  1  D2INV=      1.0000 SUGGEST=       1.0000
 -0.195472402045D+01 -0.196314229863D+01 -0.152484980741D+01  1  D2INV=      1.0000 SUGGEST=       1.0000
  0.835223354472D+00  0.369417818071D+01 -0.124310620285D+01  1  D2INV=      1.0000 SUGGEST=       1.0000
  0.373071363258D+01 -0.198657593313D+01  0.164136333609D+01  1  D2INV=      1.0000 SUGGEST=       1.0000
  0.183384721287D+01 -0.677632367471D+00 -0.426328457809D+01  1  D2INV=      1.0000 SUGGEST=       1.0000
  0.355060443929D+01 -0.964554614365D+00 -0.504120402919D+01  1  D2INV=      1.0000 SUGGEST=       1.0000
  0.855911248541D+01  0.319689739363D+00 -0.136915151696D+01  1  D2INV=      1.0000 SUGGEST=       1.0000
  0.464786383717D+01  0.141406554430D+01 -0.127958359140D+01  1  D2INV=      1.0000 SUGGEST=       1.0000
 -0.221000916763D+01  0.425237683212D+01 -0.713126403789D+01  1  D2INV=      1.0000 SUGGEST=       1.0000
 -0.135534008851D+01  0.451756949314D+01 -0.516188615082D+01  1  D2INV=      1.0000 SUGGEST=       1.0000
  0.483500329161D+01  0.151300374211D+01 -0.132328143681D+01  1  D2INV=      1.0000 SUGGEST=       1.0000
  0.468450875235D+01  0.119964390451D+01 -0.129046793178D+01  1  D2INV=      1.0000 SUGGEST=       1.0000
  0.452543662857D+01  0.146250226341D+01 -0.139889161561D+01  1  D2INV=      1.0000 SUGGEST=       1.0000
  0.459135834545D+01  0.145628684723D+01 -0.111626366158D+01  1  D2INV=      1.0000 SUGGEST=       1.0000
  0.471774423873D+00  0.608159817169D+00  0.160173698726D+01  1  D2INV=      1.0000 SUGGEST=       1.0000
 -0.301118349844D+00  0.552345909287D+00  0.871516207840D+00  1  D2INV=      1.0000 SUGGEST=       1.0000
  0.151531807697D+00 -0.375535827886D+00  0.133940376697D+01  1  D2INV=      1.0000 SUGGEST=       1.0000
  0.394268425091D+01  0.112562811755D+01 -0.161785804512D+01  1  D2INV=      1.0000 SUGGEST=       1.0000
  0.636495805190D+00  0.163670784596D+00  0.579783790131D+00  1  D2INV=      1.0000 SUGGEST=       1.0000
  0.528735841480D+01  0.115782451006D+01 -0.747212976687D+00  1  D2INV=      1.0000 SUGGEST=       1.0000
  0.430495820441D+01  0.207361400974D+01 -0.163398321406D+01  1  D2INV=      1.0000 SUGGEST=       1.0000
  0.510044402064D+01  0.171527174780D+01 -0.138554195586D+01  1  D2INV=      1.0000 SUGGEST=       1.0000
  0.410613523992D+01  0.121249569760D+01 -0.719672761290D+00  1  D2INV=      1.0000 SUGGEST=       1.0000
  0.497593478146D+01  0.117948526788D+01 -0.205080882768D+01  1  D2INV=      1.0000 SUGGEST=       1.0000
  0.463068439883D+01  0.207390022808D+01 -0.754156699676D+00  1  D2INV=      1.0000 SUGGEST=       1.0000
  0.469356919402D+01  0.864687717744D+00 -0.129720932749D+01  1  D2INV=      1.0000 SUGGEST=       1.0000
  0.229687886238D+01  0.877169064692D+00 -0.566034416180D+01  1  D2INV=      1.0000 SUGGEST=       1.0000
  0.188524472119D+01  0.401963016185D+01  0.793800896672D+00  1  D2INV=      1.0000 SUGGEST=       1.0000
  0.378682743532D+01  0.951319758616D-01  0.289176264235D+01  1  D2INV=      1.0000 SUGGEST=       1.0000
  0.761329796252D+01 -0.667416827567D+00 -0.313978285518D+01  1  D2INV=      1.0000 SUGGEST=       1.0000
 -0.229897799268D+01 -0.934675266323D+00  0.360810421501D+01  1  D2INV=      1.0000 SUGGEST=       1.0000
  0.200376225270D+00 -0.257721358673D+01 -0.125417776799D+01  1  D2INV=      1.0000 SUGGEST=       1.0000
 -0.304879733405D+01  0.839675556725D+00  0.265264490437D+01  1  D2INV=      1.0000 SUGGEST=       1.0000
 -0.475875350649D+00 -0.963709605560D+00 -0.262460679839D+01  1  D2INV=      1.0000 SUGGEST=       1.0000
  0.810068119021D+01  0.160986354277D+01 -0.298728391419D+01  1  D2INV=      1.0000 SUGGEST=       1.0000
  0.332575672326D+01  0.682646311462D+00 -0.391961180126D+01  1  D2INV=      1.0000 SUGGEST=       1.0000
  0.881186427410D+00  0.224155119676D+01  0.182667808248D+00  1  D2INV=      1.0000 SUGGEST=       1.0000
  0.226043922428D+01 -0.660301224588D+00  0.171319884999D+01  1  D2INV=      1.0000 SUGGEST=       1.0000
  0.397356231409D+01 -0.201636554912D+00  0.984679064923D+00  1  D2INV=      1.0000 SUGGEST=       1.0000
 -0.754081028734D+00 -0.864747205305D+00 -0.580919317628D+00  1  D2INV=      1.0000 SUGGEST=       1.0000
  0.258354480652D+01  0.254773481495D+01 -0.714361291256D+00  1  D2INV=      1.0000 SUGGEST=       1.0000
 -0.970103750893D+00  0.564138947984D+00  0.286180153988D+01  1  D2INV=      1.0000 SUGGEST=       1.0000
  0.657455881120D+01  0.555027920241D+00 -0.178714219006D+01  1  D2INV=      1.0000 SUGGEST=       1.0000
 -0.280128646706D+01  0.381031797538D+01 -0.859346401509D+01  1  D2INV=      1.0000 SUGGEST=       1.0000
 -0.792953666858D+00  0.476865591031D+01 -0.389367363471D+01  1  D2INV=      1.0000 SUGGEST=       1.0000
 -0.251341010994D+01  0.479034286474D+01 -0.583034680989D+01  1  D2INV=      1.0000 SUGGEST=       1.0000
 -0.164788023813D+01  0.339321345389D+01 -0.616036321719D+01  1  D2INV=      1.0000 SUGGEST=       1.0000
 -0.120910171547D+01  0.504185078413D+01 -0.641978417434D+01  1  D2INV=      1.0000 SUGGEST=       1.0000
