# Supplementary material for: Assessing Self-Interaction Corrections in the Selective Catalytic Reduction of NO on a Cu-SSZ-13 Zeolite Cluster Model
Source: J Phys Chem A. 2026 Jul 20;130(30):5840–51. doi: 10.1021/acs.jpca.6c02902 (PMC13430625; doi:10.1021/acs.jpca.6c02902)
Supplement: Supplementary file 2 [file jp6c02902_si_002.zip › xyz/5.6/XMOL.xyz]

   17
Cluster output
 Al    0.12793    0.12492    0.57956
 O    -1.06646    0.20327    1.81127
 O    -0.39213   -0.84330   -0.80396
 O     0.81342    1.66880   -0.11785
 O     1.83019   -0.35928    0.97127
 O     1.45114    0.00677   -2.50601
 O     4.09657    0.22965   -1.25881
 H    -0.92813    0.68894    2.63165
 H    -1.28133   -1.21375   -0.84558
 H     0.33089    2.09463   -0.84319
 H     2.09241   -1.28930    0.95539
 H     0.69282   -0.47904   -2.06381
 H     2.08848   -0.66145   -2.80659
 H     4.73109    0.09644   -0.53659
 Cu    2.46261    0.74664   -0.67784
 N    -1.16159    2.24899   -3.75497
 N    -0.72724    2.39349   -2.75258
