# Supplementary material for: Assessing Self-Interaction Corrections in the Selective Catalytic Reduction of NO on a Cu-SSZ-13 Zeolite Cluster Model
Source: J Phys Chem A. 2026 Jul 20;130(30):5840–51. doi: 10.1021/acs.jpca.6c02902 (PMC13430625; doi:10.1021/acs.jpca.6c02902)
Supplement: Supplementary file 2 [file jp6c02902_si_002.zip › xyz/6_vdw/FRMIDT]

          51          51
 -0.274766466067D+00  0.477346549346D+00  0.225735944155D+01  1  D2INV=      1.0000 SUGGEST=       1.0000
  0.679122345171D-01 -0.774214974657D+00  0.525986582986D+01  1  D2INV=      1.0000 SUGGEST=       1.0000
 -0.339162384714D+01  0.745809941672D+00  0.127035606509D+01  1  D2INV=      1.0000 SUGGEST=       1.0000
  0.148397231726D+01  0.338869443391D+01  0.162272230925D+01  1  D2INV=      1.0000 SUGGEST=       1.0000
  0.166184416328D+01 -0.102975439886D+01 -0.203880708937D+00  1  D2INV=      1.0000 SUGGEST=       1.0000
  0.457396567551D+01  0.371071144209D+01 -0.435587368023D+01  1  D2INV=      1.0000 SUGGEST=       1.0000
  0.140890462776D+01  0.460937727779D+01 -0.750323991999D+01  1  D2INV=      1.0000 SUGGEST=       1.0000
  0.137281176739D+01 -0.850845399447D+00  0.560517984579D+01  1  D2INV=      1.0000 SUGGEST=       1.0000
 -0.420318833213D+01  0.268597486906D+00  0.224511995604D+01  1  D2INV=      1.0000 SUGGEST=       1.0000
  0.849021105377D+00  0.447158652869D+01  0.145868491805D+01  1  D2INV=      1.0000 SUGGEST=       1.0000
  0.116362880812D+01 -0.177475694619D+01 -0.109435297412D+01  1  D2INV=      1.0000 SUGGEST=       1.0000
  0.563185272825D+01  0.412980827761D+01 -0.438223041496D+01  1  D2INV=      1.0000 SUGGEST=       1.0000
  0.287728332077D+01  0.216431582424D+01 -0.171701374378D+01  1  D2INV=      1.0000 SUGGEST=       1.0000
  0.357000561547D+01  0.507173326523D+01 -0.717606701378D+01  1  D2INV=      1.0000 SUGGEST=       1.0000
  0.293770631352D+01  0.232949384982D+01 -0.174337207048D+01  1  D2INV=      1.0000 SUGGEST=       1.0000
  0.270805005742D+01  0.215309244438D+01 -0.166291683197D+01  1  D2INV=      1.0000 SUGGEST=       1.0000
  0.299564564955D+01  0.206835526372D+01 -0.156449669258D+01  1  D2INV=      1.0000 SUGGEST=       1.0000
  0.290127286465D+01  0.206301351589D+01 -0.189797616405D+01  1  D2INV=      1.0000 SUGGEST=       1.0000
  0.368510549986D+00  0.442794492104D+00  0.242871747206D+01  1  D2INV=      1.0000 SUGGEST=       1.0000
 -0.559317237028D+00  0.898196485894D+00  0.268988057094D+01  1  D2INV=      1.0000 SUGGEST=       1.0000
 -0.493701935913D+00 -0.154170267360D+00  0.225901789262D+01  1  D2INV=      1.0000 SUGGEST=       1.0000
 -0.413197943393D+00  0.716665830896D+00  0.166153101099D+01  1  D2INV=      1.0000 SUGGEST=       1.0000
  0.249319144249D+01  0.136203250349D+01 -0.158007417819D+01  1  D2INV=      1.0000 SUGGEST=       1.0000
  0.371552016466D+01  0.233780301281D+01 -0.198747807997D+01  1  D2INV=      1.0000 SUGGEST=       1.0000
  0.266808226668D+01  0.292234898464D+01 -0.214422780826D+01  1  D2INV=      1.0000 SUGGEST=       1.0000
  0.321554321380D+01  0.289842060126D+01 -0.117733581891D+01  1  D2INV=      1.0000 SUGGEST=       1.0000
  0.190486275920D+01  0.220676278649D+01 -0.212320245698D+01  1  D2INV=      1.0000 SUGGEST=       1.0000
  0.233437717210D+01  0.242828794175D+01 -0.110300037824D+01  1  D2INV=      1.0000 SUGGEST=       1.0000
  0.316593340134D+01  0.197295023717D+01 -0.126283017323D+01  1  D2INV=      1.0000 SUGGEST=       1.0000
  0.286483606360D+01  0.196028789192D+01 -0.227180212887D+01  1  D2INV=      1.0000 SUGGEST=       1.0000
  0.332982258252D+01  0.158858216109D+01 -0.183369957860D+01  1  D2INV=      1.0000 SUGGEST=       1.0000
  0.251467798648D+01  0.315718234977D+01  0.257257004755D+01  1  D2INV=      1.0000 SUGGEST=       1.0000
  0.619944158921D+00  0.389120451559D+01 -0.665966501639D+01  1  D2INV=      1.0000 SUGGEST=       1.0000
  0.268734758899D+01 -0.149815858980D+01  0.656513580942D+00  1  D2INV=      1.0000 SUGGEST=       1.0000
  0.452009107642D+01  0.253612244100D+01 -0.463949420899D+01  1  D2INV=      1.0000 SUGGEST=       1.0000
 -0.654311988727D+00 -0.192933524654D+01  0.516132119367D+01  1  D2INV=      1.0000 SUGGEST=       1.0000
 -0.342290006449D+01  0.105586706104D+00  0.665212266652D-01  1  D2INV=      1.0000 SUGGEST=       1.0000
 -0.771976686318D+00  0.362455527022D-01  0.597255410066D+01  1  D2INV=      1.0000 SUGGEST=       1.0000
 -0.342499608668D+01  0.207072529946D+01  0.929784875766D+00  1  D2INV=      1.0000 SUGGEST=       1.0000
  0.108456720164D+01  0.509039190930D+01 -0.851693212838D+01  1  D2INV=      1.0000 SUGGEST=       1.0000
  0.165736831178D+01  0.344021010352D+01  0.520567299202D+00  1  D2INV=      1.0000 SUGGEST=       1.0000
  0.956430398790D+00 -0.689905869123D+00  0.694177236158D+00  1  D2INV=      1.0000 SUGGEST=       1.0000
  0.390438752532D+01  0.427310010153D+01 -0.357756508017D+01  1  D2INV=      1.0000 SUGGEST=       1.0000
  0.172968045373D+01 -0.231487127589D+00 -0.104395839925D+01  1  D2INV=      1.0000 SUGGEST=       1.0000
  0.794425312529D+00  0.250350680470D+01  0.205117736616D+01  1  D2INV=      1.0000 SUGGEST=       1.0000
 -0.242873179629D+01  0.515721525628D+00  0.191011655915D+01  1  D2INV=      1.0000 SUGGEST=       1.0000
  0.359135292372D+00 -0.307556677576D+00  0.419751241245D+01  1  D2INV=      1.0000 SUGGEST=       1.0000
  0.422470097355D+01  0.428738382404D+01 -0.546233441761D+01  1  D2INV=      1.0000 SUGGEST=       1.0000
  0.234900916618D+01  0.522633169208D+01 -0.703690801642D+01  1  D2INV=      1.0000 SUGGEST=       1.0000
  0.260732406863D+01  0.438654173101D+01 -0.753682603577D+01  1  D2INV=      1.0000 SUGGEST=       1.0000
  0.479466770076D+01  0.564859876014D+01 -0.753437933548D+01  1  D2INV=      1.0000 SUGGEST=       1.0000
 -0.274766486191D+00  0.477346524876D+00  0.225735958183D+01  1  D2INV=      1.0000 SUGGEST=       1.0000
  0.679122048311D-01 -0.774215014358D+00  0.525986594949D+01  1  D2INV=      1.0000 SUGGEST=       1.0000
 -0.339162394786D+01  0.745809982355D+00  0.127035600260D+01  1  D2INV=      1.0000 SUGGEST=       1.0000
  0.148397647979D+01  0.338869232638D+01  0.162271047659D+01  1  D2INV=      1.0000 SUGGEST=       1.0000
  0.166184723897D+01 -0.102975549502D+01 -0.203879789034D+00  1  D2INV=      1.0000 SUGGEST=       1.0000
  0.457422079390D+01  0.371046127571D+01 -0.435534238623D+01  1  D2INV=      1.0000 SUGGEST=       1.0000
  0.140887450802D+01  0.460936648420D+01 -0.750323539565D+01  1  D2INV=      1.0000 SUGGEST=       1.0000
  0.137281132501D+01 -0.850845463563D+00  0.560517930978D+01  1  D2INV=      1.0000 SUGGEST=       1.0000
 -0.420318835829D+01  0.268597649936D+00  0.224511930290D+01  1  D2INV=      1.0000 SUGGEST=       1.0000
  0.849045448243D+00  0.447153094662D+01  0.145846901830D+01  1  D2INV=      1.0000 SUGGEST=       1.0000
  0.116368005151D+01 -0.177469255919D+01 -0.109440703447D+01  1  D2INV=      1.0000 SUGGEST=       1.0000
  0.563126265307D+01  0.413085926515D+01 -0.438455790202D+01  1  D2INV=      1.0000 SUGGEST=       1.0000
  0.287732740771D+01  0.216425371736D+01 -0.171701489820D+01  1  D2INV=      1.0000 SUGGEST=       1.0000
  0.356994632052D+01  0.507203163166D+01 -0.717660893424D+01  1  D2INV=      1.0000 SUGGEST=       1.0000
  0.293781314400D+01  0.232943748594D+01 -0.174336369610D+01  1  D2INV=      1.0000 SUGGEST=       1.0000
  0.270803320482D+01  0.215318684812D+01 -0.166301182860D+01  1  D2INV=      1.0000 SUGGEST=       1.0000
  0.299552309485D+01  0.206830126673D+01 -0.156440494445D+01  1  D2INV=      1.0000 SUGGEST=       1.0000
  0.290131052529D+01  0.206297017671D+01 -0.189793570182D+01  1  D2INV=      1.0000 SUGGEST=       1.0000
  0.368509890460D+00  0.442795963437D+00  0.242872379415D+01  1  D2INV=      1.0000 SUGGEST=       1.0000
 -0.559314356441D+00  0.898196179433D+00  0.268988314247D+01  1  D2INV=      1.0000 SUGGEST=       1.0000
 -0.493704576843D+00 -0.154169959934D+00  0.225901023372D+01  1  D2INV=      1.0000 SUGGEST=       1.0000
 -0.413197740774D+00  0.716665361024D+00  0.166152660992D+01  1  D2INV=      1.0000 SUGGEST=       1.0000
  0.249286368403D+01  0.136212836528D+01 -0.158019526213D+01  1  D2INV=      1.0000 SUGGEST=       1.0000
  0.371591469376D+01  0.233769375627D+01 -0.198718949469D+01  1  D2INV=      1.0000 SUGGEST=       1.0000
  0.266854606349D+01  0.292226114230D+01 -0.214424281583D+01  1  D2INV=      1.0000 SUGGEST=       1.0000
  0.321550395708D+01  0.289811515677D+01 -0.117734016166D+01  1  D2INV=      1.0000 SUGGEST=       1.0000
  0.190485707691D+01  0.220706347319D+01 -0.212373834954D+01  1  D2INV=      1.0000 SUGGEST=       1.0000
  0.233426169540D+01  0.242848712132D+01 -0.110331634387D+01  1  D2INV=      1.0000 SUGGEST=       1.0000
  0.316563731728D+01  0.197292713322D+01 -0.126272782467D+01  1  D2INV=      1.0000 SUGGEST=       1.0000
  0.286504366054D+01  0.196029849635D+01 -0.227188176405D+01  1  D2INV=      1.0000 SUGGEST=       1.0000
  0.332977667659D+01  0.158853471536D+01 -0.183348582468D+01  1  D2INV=      1.0000 SUGGEST=       1.0000
  0.251458201936D+01  0.315694409172D+01  0.257261428188D+01  1  D2INV=      1.0000 SUGGEST=       1.0000
  0.621378989414D+00  0.389073395948D+01 -0.665790460045D+01  1  D2INV=      1.0000 SUGGEST=       1.0000
  0.268733038091D+01 -0.149820159164D+01  0.656638913586D+00  1  D2INV=      1.0000 SUGGEST=       1.0000
  0.451837579993D+01  0.253677896166D+01 -0.464287049436D+01  1  D2INV=      1.0000 SUGGEST=       1.0000
 -0.654310529480D+00 -0.192933632586D+01  0.516131853327D+01  1  D2INV=      1.0000 SUGGEST=       1.0000
 -0.342289983045D+01  0.105584629870D+00  0.665203559617D-01  1  D2INV=      1.0000 SUGGEST=       1.0000
 -0.771976936978D+00  0.362435479627D-01  0.597255346392D+01  1  D2INV=      1.0000 SUGGEST=       1.0000
 -0.342499647155D+01  0.207072931629D+01  0.929785222590D+00  1  D2INV=      1.0000 SUGGEST=       1.0000
  0.108330931305D+01  0.508940260410D+01 -0.851611005873D+01  1  D2INV=      1.0000 SUGGEST=       1.0000
  0.165740368663D+01  0.344044806617D+01  0.520737878398D+00  1  D2INV=      1.0000 SUGGEST=       1.0000
  0.956506180358D+00 -0.689893310544D+00  0.694234625456D+00  1  D2INV=      1.0000 SUGGEST=       1.0000
  0.390189721646D+01  0.427502230951D+01 -0.358028291046D+01  1  D2INV=      1.0000 SUGGEST=       1.0000
  0.172957171092D+01 -0.231518973070D+00 -0.104406485257D+01  1  D2INV=      1.0000 SUGGEST=       1.0000
  0.794451090531D+00  0.250349925025D+01  0.205123721147D+01  1  D2INV=      1.0000 SUGGEST=       1.0000
 -0.242872960391D+01  0.515720612364D+00  0.191011723039D+01  1  D2INV=      1.0000 SUGGEST=       1.0000
  0.359135421107D+00 -0.307553528563D+00  0.419751309990D+01  1  D2INV=      1.0000 SUGGEST=       1.0000
  0.422480786821D+01  0.429285335395D+01 -0.547093241606D+01  1  D2INV=      1.0000 SUGGEST=       1.0000
  0.234867350620D+01  0.522726848285D+01 -0.703745687531D+01  1  D2INV=      1.0000 SUGGEST=       1.0000
  0.260726976884D+01  0.438647660219D+01 -0.753797235744D+01  1  D2INV=      1.0000 SUGGEST=       1.0000
  0.479306944744D+01  0.564993255508D+01 -0.753772366200D+01  1  D2INV=      1.0000 SUGGEST=       1.0000
