# Supplementary material for: Assessing Self-Interaction Corrections in the Selective Catalytic Reduction of NO on a Cu-SSZ-13 Zeolite Cluster Model
Source: J Phys Chem A. 2026 Jul 20;130(30):5840–51. doi: 10.1021/acs.jpca.6c02902 (PMC13430625; doi:10.1021/acs.jpca.6c02902)
Supplement: Supplementary file 2 [file jp6c02902_si_002.zip › xyz/6_vdw/XMOL.xyz]

   14
Cluster output
 Al   -0.14538    0.25243    1.19481
 O     0.03074   -0.40948    2.78232
 O    -1.79189    0.39690    0.66820
 O     0.78340    1.79229    0.86348
 O     0.87732   -0.54637   -0.10449
 O     2.41703    1.96936   -2.31750
 O     0.76090    2.44152   -3.96675
 H     0.90223   -0.52511    3.17657
 H    -2.48815    0.11227    1.27172
 H     0.32296    2.63915    0.91835
 H     0.49067   -1.23417   -0.66046
 H     3.33987    2.27118   -2.26342
 Cu    1.52484    1.14230   -0.90879
 N     1.87169    2.68653   -3.81079
