# Supplementary material for: Assessing Self-Interaction Corrections in the Selective Catalytic Reduction of NO on a Cu-SSZ-13 Zeolite Cluster Model
Source: J Phys Chem A. 2026 Jul 20;130(30):5840–51. doi: 10.1021/acs.jpca.6c02902 (PMC13430625; doi:10.1021/acs.jpca.6c02902)
Supplement: Supplementary file 2 [file jp6c02902_si_002.zip › xyz/9.3/FRMIDT]

          51          51
  0.113336707934D+01  0.101742135066D+01  0.111165523990D+01  1  D2INV=      1.0000 SUGGEST=       1.0000
  0.335423059040D+01  0.191850848085D+01  0.346650619331D+01  1  D2INV=      1.0000 SUGGEST=       1.0000
 -0.174978548841D+01 -0.300486777972D+00  0.188514462585D+01  1  D2INV=      1.0000 SUGGEST=       1.0000
  0.116639477703D+01  0.381345682708D+01 -0.859061963915D+00  1  D2INV=      1.0000 SUGGEST=       1.0000
  0.292341327037D+01 -0.990981935130D+00 -0.100212579792D+01  1  D2INV=      1.0000 SUGGEST=       1.0000
  0.667456448791D+01  0.326284421385D+01  0.335308789774D-01  1  D2INV=      1.0000 SUGGEST=       1.0000
  0.365614828095D+01  0.919332622298D+00  0.419230496279D+01  1  D2INV=      1.0000 SUGGEST=       1.0000
 -0.228363448011D+01  0.299994347604D+00  0.289913820178D+01  1  D2INV=      1.0000 SUGGEST=       1.0000
  0.119287023801D+00  0.399855044068D+01 -0.152562592213D+01  1  D2INV=      1.0000 SUGGEST=       1.0000
  0.229651102769D+01 -0.179146645960D+01 -0.178977883298D+01  1  D2INV=      1.0000 SUGGEST=       1.0000
  0.612886913338D+01  0.288368167504D+01  0.112184163923D+01  1  D2INV=      1.0000 SUGGEST=       1.0000
  0.659706077378D+01  0.452267565429D+01 -0.922988903339D-01  1  D2INV=      1.0000 SUGGEST=       1.0000
  0.431177033913D+01  0.231850772377D+01 -0.306619396343D+01  1  D2INV=      1.0000 SUGGEST=       1.0000
  0.508775893138D+01  0.258265747951D+01 -0.620350240111D+01  1  D2INV=      1.0000 SUGGEST=       1.0000
  0.567796257816D+01  0.282062068954D+01 -0.828279288103D+01  1  D2INV=      1.0000 SUGGEST=       1.0000
  0.409208360586D+01  0.228901691460D+01 -0.286063778724D+01  1  D2INV=      1.0000 SUGGEST=       1.0000
  0.419955309982D+01  0.219688551499D+01 -0.296981951905D+01  1  D2INV=      1.0000 SUGGEST=       1.0000
  0.415872017987D+01  0.246814574511D+01 -0.364048231674D+01  1  D2INV=      1.0000 SUGGEST=       1.0000
  0.340067376217D+01  0.223821771304D+01 -0.315037569016D+01  1  D2INV=      1.0000 SUGGEST=       1.0000
  0.786702880683D+00  0.143772240438D+01  0.150413119742D+01  1  D2INV=      1.0000 SUGGEST=       1.0000
  0.755988238746D+00  0.930541565761D+00  0.572679393074D+00  1  D2INV=      1.0000 SUGGEST=       1.0000
  0.126288576121D+01  0.485369791841D+00  0.149292635288D+01  1  D2INV=      1.0000 SUGGEST=       1.0000
  0.566711812677D+01  0.369392604662D+01 -0.481298432463D+01  1  D2INV=      1.0000 SUGGEST=       1.0000
  0.171653110926D+01  0.121543937547D+01  0.887041676168D+00  1  D2INV=      1.0000 SUGGEST=       1.0000
  0.483557699196D+01  0.267254815898D+01 -0.263296521463D+01  1  D2INV=      1.0000 SUGGEST=       1.0000
  0.492293272632D+01  0.182123862105D+01 -0.341108156009D+01  1  D2INV=      1.0000 SUGGEST=       1.0000
  0.387488159090D+01  0.214909595704D+01 -0.226934626762D+01  1  D2INV=      1.0000 SUGGEST=       1.0000
  0.398089284711D+01  0.151138017453D+01 -0.311054506412D+01  1  D2INV=      1.0000 SUGGEST=       1.0000
  0.432177621519D+01  0.205473010672D+01 -0.284109753540D+01  1  D2INV=      1.0000 SUGGEST=       1.0000
  0.448986504264D+01  0.188081831711D+01 -0.266472944682D+01  1  D2INV=      1.0000 SUGGEST=       1.0000
  0.411009605213D+01  0.209199077256D+01 -0.310203569525D+01  1  D2INV=      1.0000 SUGGEST=       1.0000
  0.390666050038D+01  0.294358127663D+01 -0.289659342535D+01  1  D2INV=      1.0000 SUGGEST=       1.0000
  0.787566720151D+01  0.258873827162D+01  0.113740769072D+00  1  D2INV=      1.0000 SUGGEST=       1.0000
  0.396781845269D+01 -0.149027957818D+01 -0.239680601307D+00  1  D2INV=      1.0000 SUGGEST=       1.0000
  0.158814560735D+01  0.486224163208D+01 -0.982316663294D-01  1  D2INV=      1.0000 SUGGEST=       1.0000
  0.281135451683D+01  0.303999135660D+01  0.404850391773D+01  1  D2INV=      1.0000 SUGGEST=       1.0000
 -0.137436856550D+01 -0.161052784055D+01  0.202580719909D+01  1  D2INV=      1.0000 SUGGEST=       1.0000
 -0.239087066339D+01 -0.342982889843D+00  0.674039434306D+00  1  D2INV=      1.0000 SUGGEST=       1.0000
  0.436105006370D+01  0.227628766338D+01  0.277558234139D+01  1  D2INV=      1.0000 SUGGEST=       1.0000
  0.316411810375D+01 -0.135434665331D+00 -0.177766260029D+01  1  D2INV=      1.0000 SUGGEST=       1.0000
  0.194226417688D+01  0.347391876513D+01 -0.160477717006D+01  1  D2INV=      1.0000 SUGGEST=       1.0000
  0.603047227291D+01  0.319052473983D+01 -0.969415049507D+00  1  D2INV=      1.0000 SUGGEST=       1.0000
  0.218578744045D+01 -0.484211458751D+00 -0.224594489849D+00  1  D2INV=      1.0000 SUGGEST=       1.0000
  0.253882628881D+01  0.132482133352D+01  0.281833041656D+01  1  D2INV=      1.0000 SUGGEST=       1.0000
  0.897803731888D+00  0.285178081843D+01 -0.191955065966D+00  1  D2INV=      1.0000 SUGGEST=       1.0000
 -0.841550144747D+00  0.521348946793D+00  0.194437777728D+01  1  D2INV=      1.0000 SUGGEST=       1.0000
  0.495870474218D+01  0.159262520133D+01 -0.914808281624D+01  1  D2INV=      1.0000 SUGGEST=       1.0000
  0.401680264668D+01  0.123160728140D+01 -0.558940626281D+01  1  D2INV=      1.0000 SUGGEST=       1.0000
  0.606320058211D+01  0.214500466121D+01 -0.702212599525D+01  1  D2INV=      1.0000 SUGGEST=       1.0000
  0.659580008422D+01  0.410859735740D+01 -0.832719713963D+01  1  D2INV=      1.0000 SUGGEST=       1.0000
  0.466175661059D+01  0.322952833595D+01 -0.731678643760D+01  1  D2INV=      1.0000 SUGGEST=       1.0000
  0.113339313159D+01  0.101740180136D+01  0.111166849042D+01  1  D2INV=      1.0000 SUGGEST=       1.0000
  0.335424655907D+01  0.191855839010D+01  0.346647993292D+01  1  D2INV=      1.0000 SUGGEST=       1.0000
 -0.174976681358D+01 -0.300497877414D+00  0.188513888585D+01  1  D2INV=      1.0000 SUGGEST=       1.0000
  0.116236350942D+01  0.381515922565D+01 -0.857435298081D+00  1  D2INV=      1.0000 SUGGEST=       1.0000
  0.292877041416D+01 -0.980525163346D+00 -0.100840384920D+01  1  D2INV=      1.0000 SUGGEST=       1.0000
  0.667235949493D+01  0.326383914653D+01  0.313461242610D-01  1  D2INV=      1.0000 SUGGEST=       1.0000
  0.365729977660D+01  0.920060203802D+00  0.419160240571D+01  1  D2INV=      1.0000 SUGGEST=       1.0000
 -0.228332336432D+01  0.299860345751D+00  0.289909866736D+01  1  D2INV=      1.0000 SUGGEST=       1.0000
  0.838224139238D-01  0.402820267921D+01 -0.150674414659D+01  1  D2INV=      1.0000 SUGGEST=       1.0000
  0.229591346494D+01 -0.175409058419D+01 -0.178939296155D+01  1  D2INV=      1.0000 SUGGEST=       1.0000
  0.608328678289D+01  0.292014284869D+01  0.109753379053D+01  1  D2INV=      1.0000 SUGGEST=       1.0000
  0.660530949304D+01  0.454590136330D+01 -0.397473222297D-01  1  D2INV=      1.0000 SUGGEST=       1.0000
  0.437003456249D+01  0.217305047184D+01 -0.303958233538D+01  1  D2INV=      1.0000 SUGGEST=       1.0000
  0.507021517711D+01  0.257301557564D+01 -0.614578572406D+01  1  D2INV=      1.0000 SUGGEST=       1.0000
  0.567046456906D+01  0.276907949931D+01 -0.828449422383D+01  1  D2INV=      1.0000 SUGGEST=       1.0000
  0.411946858781D+01  0.236711415303D+01 -0.306292847197D+01  1  D2INV=      1.0000 SUGGEST=       1.0000
  0.420928164315D+01  0.219172773251D+01 -0.296538762240D+01  1  D2INV=      1.0000 SUGGEST=       1.0000
  0.427985502639D+01  0.202602270454D+01 -0.386958464682D+01  1  D2INV=      1.0000 SUGGEST=       1.0000
  0.356311570686D+01  0.214985934615D+01 -0.330631704240D+01  1  D2INV=      1.0000 SUGGEST=       1.0000
  0.787888024509D+00  0.144108889722D+01  0.150191989891D+01  1  D2INV=      1.0000 SUGGEST=       1.0000
  0.755454505144D+00  0.927766873906D+00  0.572965136769D+00  1  D2INV=      1.0000 SUGGEST=       1.0000
  0.126105823567D+01  0.485161272540D+00  0.149240566261D+01  1  D2INV=      1.0000 SUGGEST=       1.0000
  0.494353890150D+01  0.256439163177D+01 -0.309645568211D+01  1  D2INV=      1.0000 SUGGEST=       1.0000
  0.171725678163D+01  0.121552556004D+01  0.889015902092D+00  1  D2INV=      1.0000 SUGGEST=       1.0000
  0.438241357501D+01  0.287942433365D+01 -0.244947451111D+01  1  D2INV=      1.0000 SUGGEST=       1.0000
  0.483472766819D+01  0.156561198670D+01 -0.306421182817D+01  1  D2INV=      1.0000 SUGGEST=       1.0000
  0.347795116762D+01  0.231572685930D+01 -0.245315855101D+01  1  D2INV=      1.0000 SUGGEST=       1.0000
  0.397352356236D+01  0.163578090534D+01 -0.295828246029D+01  1  D2INV=      1.0000 SUGGEST=       1.0000
  0.421099299420D+01  0.221501794783D+01 -0.278917908374D+01  1  D2INV=      1.0000 SUGGEST=       1.0000
  0.454023297223D+01  0.189822952619D+01 -0.226548988890D+01  1  D2INV=      1.0000 SUGGEST=       1.0000
  0.409431307976D+01  0.202837831437D+01 -0.299991493980D+01  1  D2INV=      1.0000 SUGGEST=       1.0000
  0.403492742333D+01  0.266849104166D+01 -0.318728372376D+01  1  D2INV=      1.0000 SUGGEST=       1.0000
  0.787366778162D+01  0.261188569400D+01  0.103115479127D+00  1  D2INV=      1.0000 SUGGEST=       1.0000
  0.389632141584D+01 -0.147079034168D+01 -0.164993360416D+00  1  D2INV=      1.0000 SUGGEST=       1.0000
  0.157830985887D+01  0.489672457295D+01 -0.130494099132D+00  1  D2INV=      1.0000 SUGGEST=       1.0000
  0.280916806586D+01  0.303960708909D+01  0.404831015923D+01  1  D2INV=      1.0000 SUGGEST=       1.0000
 -0.137585781391D+01 -0.161064677942D+01  0.202484443471D+01  1  D2INV=      1.0000 SUGGEST=       1.0000
 -0.239056164155D+01 -0.341219619009D+00  0.674099579824D+00  1  D2INV=      1.0000 SUGGEST=       1.0000
  0.436009312482D+01  0.227477729917D+01  0.277802094443D+01  1  D2INV=      1.0000 SUGGEST=       1.0000
  0.322358678564D+01 -0.294722591802D+00 -0.173146005293D+01  1  D2INV=      1.0000 SUGGEST=       1.0000
  0.199601682378D+01  0.341181576886D+01 -0.158913048329D+01  1  D2INV=      1.0000 SUGGEST=       1.0000
  0.609638880323D+01  0.311870737777D+01 -0.943628676007D+00  1  D2INV=      1.0000 SUGGEST=       1.0000
  0.215659546525D+01 -0.471235756564D+00 -0.257200052682D+00  1  D2INV=      1.0000 SUGGEST=       1.0000
  0.253960938198D+01  0.132560041495D+01  0.281777021320D+01  1  D2INV=      1.0000 SUGGEST=       1.0000
  0.916544426592D+00  0.284121412713D+01 -0.211043407425D+00  1  D2INV=      1.0000 SUGGEST=       1.0000
 -0.840966297001D+00  0.520277573837D+00  0.194538752587D+01  1  D2INV=      1.0000 SUGGEST=       1.0000
  0.607866649352D+01  0.305042300001D+01 -0.978927511601D+01  1  D2INV=      1.0000 SUGGEST=       1.0000
  0.478822993319D+01  0.219784472125D+01 -0.529804090009D+01  1  D2INV=      1.0000 SUGGEST=       1.0000
  0.538467839372D+01  0.153890688943D+01 -0.703979296987D+01  1  D2INV=      1.0000 SUGGEST=       1.0000
  0.591824268691D+01  0.334251219669D+01 -0.697044625429D+01  1  D2INV=      1.0000 SUGGEST=       1.0000
  0.481557808541D+01  0.338868598735D+01 -0.727834542170D+01  1  D2INV=      1.0000 SUGGEST=       1.0000
