# Supplementary material for: Assessing Self-Interaction Corrections in the Selective Catalytic Reduction of NO on a Cu-SSZ-13 Zeolite Cluster Model
Source: J Phys Chem A. 2026 Jul 20;130(30):5840–51. doi: 10.1021/acs.jpca.6c02902 (PMC13430625; doi:10.1021/acs.jpca.6c02902)
Supplement: Supplementary file 2 [file jp6c02902_si_002.zip › xyz/9.3/XMOL.xyz]

   15
Cluster output
 Al    0.59949    0.53837    0.58850
 O     1.77380    1.01689    1.83297
 O    -0.92417   -0.16128    0.99414
 O     0.61659    2.01759   -0.45199
 O     1.54724   -0.52220   -0.52741
 O     3.53374    1.72775    0.01660
 H     2.05212    0.34794    2.47151
 H    -1.45972    0.15921    1.72756
 H    -0.18480    2.23743   -0.94344
 H     1.09487   -1.20632   -1.03673
 H     2.98504    1.47018    0.83415
 H     3.57915    2.69594    0.05442
 Cu    2.22453    1.16059   -1.57126
 N     2.69687    1.36658   -3.29567
 N     2.99879    1.49076   -4.36453
