# Supplementary material for: Assessing Self-Interaction Corrections in the Selective Catalytic Reduction of NO on a Cu-SSZ-13 Zeolite Cluster Model
Source: J Phys Chem A. 2026 Jul 20;130(30):5840–51. doi: 10.1021/acs.jpca.6c02902 (PMC13430625; doi:10.1021/acs.jpca.6c02902)
Supplement: Supplementary file 2 [file jp6c02902_si_002.zip › xyz/TS_5.4-5.5/FRMIDT]

          56          55
 -0.137559359367D+01 -0.311402508334D+00  0.290988931378D+01  1  D2INV=      1.0000 SUGGEST=       1.0000
 -0.283294328462D+01 -0.374129170330D+00  0.581185224282D+01  1  D2INV=      1.0000 SUGGEST=       1.0000
 -0.351117762025D+01 -0.103580482473D+01  0.445104759326D+00  1  D2INV=      1.0000 SUGGEST=       1.0000
  0.306277006819D+00  0.250524050916D+01  0.185258902872D+01  1  D2INV=      1.0000 SUGGEST=       1.0000
  0.154903833748D+01 -0.203919009452D+01  0.245220144829D+01  1  D2INV=      1.0000 SUGGEST=       1.0000
  0.159236577312D+01  0.201128051379D+01 -0.584977610989D+01  1  D2INV=      1.0000 SUGGEST=       1.0000
  0.557561969597D+01 -0.801799863602D+00 -0.165128395448D+01  1  D2INV=      1.0000 SUGGEST=       1.0000
 -0.200927275385D+01 -0.171840971608D+00  0.678147492514D+01  1  D2INV=      1.0000 SUGGEST=       1.0000
 -0.467416963013D+01 -0.131718409193D+01  0.828776412996D+00  1  D2INV=      1.0000 SUGGEST=       1.0000
 -0.372469665651D+00  0.342666667953D+01  0.127087425955D+01  1  D2INV=      1.0000 SUGGEST=       1.0000
  0.142091185492D+01 -0.326772579245D+01  0.205500795078D+01  1  D2INV=      1.0000 SUGGEST=       1.0000
 -0.220014645063D+01  0.152925493749D+00 -0.312594528207D+01  1  D2INV=      1.0000 SUGGEST=       1.0000
 -0.191844609686D+01  0.814276620677D+00 -0.543923007588D+01  1  D2INV=      1.0000 SUGGEST=       1.0000
  0.617627810477D+01 -0.160573231725D+01 -0.798725503205D+00  1  D2INV=      1.0000 SUGGEST=       1.0000
  0.269870161289D+01  0.515192042766D+00 -0.273091277657D+00  1  D2INV=      1.0000 SUGGEST=       1.0000
  0.797806139636D+00  0.118937316623D+01 -0.369126001977D+01  1  D2INV=      1.0000 SUGGEST=       1.0000
 -0.160322490572D+01  0.565415797240D+00 -0.405750036364D+01  1  D2INV=      1.0000 SUGGEST=       1.0000
  0.497646558120D+00  0.184991537226D+01 -0.651341154233D+01  1  D2INV=      1.0000 SUGGEST=       1.0000
  0.254465613984D+01  0.553241296183D+00 -0.194331780495D+00  1  D2INV=      1.0000 SUGGEST=       1.0000
  0.305970694176D+01  0.618696933236D+00  0.567105181945D+00  1  D2INV=      1.0000 SUGGEST=       1.0000
  0.278796352757D+01  0.336343195601D+00 -0.183931049149D+00  1  D2INV=      1.0000 SUGGEST=       1.0000
  0.284129956677D+01  0.684421668577D+00 -0.247450537977D+00  1  D2INV=      1.0000 SUGGEST=       1.0000
 -0.956769648718D+00 -0.133672852707D+00  0.339701110506D+01  1  D2INV=      1.0000 SUGGEST=       1.0000
 -0.184131199774D+01  0.167066919020D+00  0.293782836179D+01  1  D2INV=      1.0000 SUGGEST=       1.0000
 -0.116312504966D+01 -0.332450401932D+00  0.229368150315D+01  1  D2INV=      1.0000 SUGGEST=       1.0000
  0.355219583634D+01  0.347138617533D+00 -0.519070159869D+00  1  D2INV=      1.0000 SUGGEST=       1.0000
  0.231479867709D+01  0.119080978100D+01 -0.483769856536D-01  1  D2INV=      1.0000 SUGGEST=       1.0000
 -0.154716031176D+01 -0.944020737934D+00  0.302602593443D+01  1  D2INV=      1.0000 SUGGEST=       1.0000
  0.191925806778D+01  0.551652849130D+00 -0.648494066383D+00  1  D2INV=      1.0000 SUGGEST=       1.0000
  0.288354573191D+01  0.541425521202D-01 -0.670706309870D-01  1  D2INV=      1.0000 SUGGEST=       1.0000
  0.213932058146D+01  0.105369030579D+00  0.148920923650D+00  1  D2INV=      1.0000 SUGGEST=       1.0000
  0.272413159049D+01  0.974890523113D+00 -0.956642043716D+00  1  D2INV=      1.0000 SUGGEST=       1.0000
  0.256093802255D+01 -0.115674847767D+00 -0.760101962959D+00  1  D2INV=      1.0000 SUGGEST=       1.0000
  0.301876549996D+01  0.939417044579D+00 -0.225943216990D+00  1  D2INV=      1.0000 SUGGEST=       1.0000
  0.266585955645D+01  0.487736446943D+00 -0.444734019688D+00  1  D2INV=      1.0000 SUGGEST=       1.0000
  0.106535782166D+01  0.281693969756D+01  0.295359062871D+01  1  D2INV=      1.0000 SUGGEST=       1.0000
  0.252666526230D+01  0.981614888611D+00 -0.610702042392D+01  1  D2INV=      1.0000 SUGGEST=       1.0000
  0.649623293679D+01  0.117589352037D+00 -0.202819849578D+01  1  D2INV=      1.0000 SUGGEST=       1.0000
  0.238405750998D+01 -0.177856395973D+01  0.351937062880D+01  1  D2INV=      1.0000 SUGGEST=       1.0000
 -0.386773288141D+01  0.497357272991D+00  0.563122288990D+01  1  D2INV=      1.0000 SUGGEST=       1.0000
  0.478096257187D+01 -0.157335519775D+01 -0.234809780064D+01  1  D2INV=      1.0000 SUGGEST=       1.0000
 -0.271985332687D+01 -0.207376738228D+01 -0.388293737242D-01  1  D2INV=      1.0000 SUGGEST=       1.0000
 -0.343550914199D+01 -0.159887924314D+01  0.571731836593D+01  1  D2INV=      1.0000 SUGGEST=       1.0000
 -0.355736949923D+01 -0.125488209921D+00 -0.412526495774D+00  1  D2INV=      1.0000 SUGGEST=       1.0000
  0.186022839784D+01 -0.142369611170D+01  0.164225094119D+01  1  D2INV=      1.0000 SUGGEST=       1.0000
  0.938503753115D+00  0.208069316312D+01  0.105617256093D+01  1  D2INV=      1.0000 SUGGEST=       1.0000
  0.392580221334D+00 -0.175907511879D+01  0.266194330983D+01  1  D2INV=      1.0000 SUGGEST=       1.0000
 -0.305541735351D+01 -0.685874139562D+00  0.148500763759D+01  1  D2INV=      1.0000 SUGGEST=       1.0000
 -0.508375721653D+00  0.168166847971D+01  0.215426731194D+01  1  D2INV=      1.0000 SUGGEST=       1.0000
  0.477781737385D+01 -0.175762529603D+00 -0.116617578956D+01  1  D2INV=      1.0000 SUGGEST=       1.0000
 -0.192636096231D+01 -0.224185974920D+00  0.501917648233D+01  1  D2INV=      1.0000 SUGGEST=       1.0000
  0.180125393316D+01  0.339080631664D+01 -0.544692359288D+01  1  D2INV=      1.0000 SUGGEST=       1.0000
  0.139992985866D+01  0.113608825882D+01 -0.269687084961D+01  1  D2INV=      1.0000 SUGGEST=       1.0000
  0.122373980893D+01  0.159489286160D+01 -0.473091546675D+01  1  D2INV=      1.0000 SUGGEST=       1.0000
 -0.748437054743D+00  0.158460796791D+01 -0.358398837678D+01  1  D2INV=      1.0000 SUGGEST=       1.0000
 -0.295945500086D+00  0.801778909504D-01 -0.399739707600D+01  1  D2INV=      1.0000 SUGGEST=       1.0000
 -0.137556018462D+01 -0.311376592925D+00  0.290994668257D+01  1  D2INV=      1.0000 SUGGEST=       1.0000
 -0.283290940604D+01 -0.374101008288D+00  0.581184643435D+01  1  D2INV=      1.0000 SUGGEST=       1.0000
 -0.351116195110D+01 -0.103580046540D+01  0.445081965415D+00  1  D2INV=      1.0000 SUGGEST=       1.0000
  0.299570148600D+00  0.251015682346D+01  0.185867160693D+01  1  D2INV=      1.0000 SUGGEST=       1.0000
  0.154852287778D+01 -0.204292857474D+01  0.245276726343D+01  1  D2INV=      1.0000 SUGGEST=       1.0000
  0.159220642367D+01  0.201095754340D+01 -0.584978659574D+01  1  D2INV=      1.0000 SUGGEST=       1.0000
  0.557902932285D+01 -0.804313610538D+00 -0.164926172868D+01  1  D2INV=      1.0000 SUGGEST=       1.0000
 -0.201081811547D+01 -0.168420589642D+00  0.678174797843D+01  1  D2INV=      1.0000 SUGGEST=       1.0000
 -0.467427627318D+01 -0.131630416039D+01  0.829106620964D+00  1  D2INV=      1.0000 SUGGEST=       1.0000
 -0.406264502496D+00  0.346583106047D+01  0.130753332355D+01  1  D2INV=      1.0000 SUGGEST=       1.0000
  0.142065106837D+01 -0.324841878903D+01  0.194892361102D+01  1  D2INV=      1.0000 SUGGEST=       1.0000
 -0.219844160697D+01  0.147609963631D+00 -0.312715047664D+01  1  D2INV=      1.0000 SUGGEST=       1.0000
 -0.191773779530D+01  0.837816027514D+00 -0.542932362781D+01  1  D2INV=      1.0000 SUGGEST=       1.0000
  0.610090268279D+01 -0.157656786815D+01 -0.724388952754D+00  1  D2INV=      1.0000 SUGGEST=       1.0000
  0.270009556012D+01  0.518704683894D+00 -0.266869417799D+00  1  D2INV=      1.0000 SUGGEST=       1.0000
  0.796318927390D+00  0.119188397426D+01 -0.369236303230D+01  1  D2INV=      1.0000 SUGGEST=       1.0000
 -0.160310353150D+01  0.563953798594D+00 -0.405815985393D+01  1  D2INV=      1.0000 SUGGEST=       1.0000
  0.498071366644D+00  0.184927686438D+01 -0.650903192171D+01  1  D2INV=      1.0000 SUGGEST=       1.0000
  0.269409885658D+01  0.308160249478D+00 -0.319012178474D+00  1  D2INV=      1.0000 SUGGEST=       1.0000
  0.268373381904D+01  0.534860434043D+00 -0.909174886654D-01  1  D2INV=      1.0000 SUGGEST=       1.0000
  0.256877943113D+01  0.607039250349D+00 -0.348942084751D+00  1  D2INV=      1.0000 SUGGEST=       1.0000
  0.289041597683D+01  0.596632335260D+00 -0.331973894648D+00  1  D2INV=      1.0000 SUGGEST=       1.0000
 -0.955965645252D+00 -0.138320391471D+00  0.339806062996D+01  1  D2INV=      1.0000 SUGGEST=       1.0000
 -0.184247799620D+01  0.166161310255D+00  0.293103963075D+01  1  D2INV=      1.0000 SUGGEST=       1.0000
 -0.116339278899D+01 -0.327966412283D+00  0.229302907487D+01  1  D2INV=      1.0000 SUGGEST=       1.0000
  0.286306517062D+01  0.374921924735D+00 -0.110915549273D+01  1  D2INV=      1.0000 SUGGEST=       1.0000
 -0.154626205092D+01 -0.942898417618D+00  0.303204380114D+01  1  D2INV=      1.0000 SUGGEST=       1.0000
  0.242381182631D+01  0.126300153655D+01 -0.439781552400D+00  1  D2INV=      1.0000 SUGGEST=       1.0000
  0.335567312227D+01  0.781486301827D-01  0.881315722498D-01  1  D2INV=      1.0000 SUGGEST=       1.0000
  0.262984310193D+01 -0.204474039964D-01 -0.368869414057D+00  1  D2INV=      1.0000 SUGGEST=       1.0000
  0.220956846086D+01  0.317131220627D+00  0.344090742678D+00  1  D2INV=      1.0000 SUGGEST=       1.0000
  0.191856657342D+01  0.392502205577D+00 -0.531416477896D+00  1  D2INV=      1.0000 SUGGEST=       1.0000
  0.290257800468D+01  0.107086822876D+01  0.352726371533D+00  1  D2INV=      1.0000 SUGGEST=       1.0000
  0.317121864976D+01  0.775644721502D+00 -0.406327078355D+00  1  D2INV=      1.0000 SUGGEST=       1.0000
  0.253141069544D+01  0.984680363481D+00 -0.611395468448D+01  1  D2INV=      1.0000 SUGGEST=       1.0000
  0.115939243314D+01  0.286980580077D+01  0.290007130469D+01  1  D2INV=      1.0000 SUGGEST=       1.0000
  0.228195695173D+01 -0.170226378712D+01  0.353626219719D+01  1  D2INV=      1.0000 SUGGEST=       1.0000
  0.533978960630D+01 -0.142564930775D+01 -0.279748473757D+01  1  D2INV=      1.0000 SUGGEST=       1.0000
 -0.386059107337D+01  0.507003900936D+00  0.563206427034D+01  1  D2INV=      1.0000 SUGGEST=       1.0000
 -0.271733216116D+01 -0.207686154217D+01 -0.374277207304D-01  1  D2INV=      1.0000 SUGGEST=       1.0000
 -0.344504264602D+01 -0.159405770816D+01  0.571539101171D+01  1  D2INV=      1.0000 SUGGEST=       1.0000
 -0.355680192134D+01 -0.127985951636D+00 -0.414135371983D+00  1  D2INV=      1.0000 SUGGEST=       1.0000
  0.627768930269D+01  0.390840622014D+00 -0.168615063482D+01  1  D2INV=      1.0000 SUGGEST=       1.0000
 -0.513568643039D+00  0.170508422011D+01  0.220404487214D+01  1  D2INV=      1.0000 SUGGEST=       1.0000
  0.196741203949D+01 -0.146014088359D+01  0.164613835802D+01  1  D2INV=      1.0000 SUGGEST=       1.0000
  0.392264129723D+00 -0.174454700858D+01  0.265271845000D+01  1  D2INV=      1.0000 SUGGEST=       1.0000
  0.973258011608D+00  0.190556255929D+01  0.929528339676D+00  1  D2INV=      1.0000 SUGGEST=       1.0000
 -0.305721320080D+01 -0.682932624285D+00  0.148483222242D+01  1  D2INV=      1.0000 SUGGEST=       1.0000
 -0.192481050866D+01 -0.239995897861D+00  0.501996293727D+01  1  D2INV=      1.0000 SUGGEST=       1.0000
  0.440609778075D+01 -0.552545610859D+00 -0.110867409304D+01  1  D2INV=      1.0000 SUGGEST=       1.0000
  0.179887173388D+01  0.337013306414D+01 -0.545305251751D+01  1  D2INV=      1.0000 SUGGEST=       1.0000
  0.122486351197D+01  0.160129497022D+01 -0.472409316973D+01  1  D2INV=      1.0000 SUGGEST=       1.0000
  0.142849682239D+01  0.110899982026D+01 -0.267737265588D+01  1  D2INV=      1.0000 SUGGEST=       1.0000
 -0.291646529369D+00  0.811643935692D-01 -0.398329594154D+01  1  D2INV=      1.0000 SUGGEST=       1.0000
 -0.757197155756D+00  0.158712262545D+01 -0.359205878202D+01  1  D2INV=      1.0000 SUGGEST=       1.0000
