# Supplementary material for: Assessing Self-Interaction Corrections in the Selective Catalytic Reduction of NO on a Cu-SSZ-13 Zeolite Cluster Model
Source: J Phys Chem A. 2026 Jul 20;130(30):5840–51. doi: 10.1021/acs.jpca.6c02902 (PMC13430625; doi:10.1021/acs.jpca.6c02902)
Supplement: Supplementary file 2 [file jp6c02902_si_002.zip › xyz/TS_5.4-5.5/XMOL.xyz]

   17
Cluster output
 Al   -0.72806   -0.16473    1.54013
 O    -1.50179   -0.19887    3.07210
 O    -1.85500   -0.54853    0.23483
 O     0.16130    1.32422    0.98418
 O     0.81774   -1.07857    1.30226
 O     0.83920    1.06015   -3.08466
 O     2.94786   -0.42296   -0.87241
 H    -1.02173   -0.07025    3.89731
 H    -2.75025   -0.84046    0.44596
 H    -0.31103    2.07725    0.60657
 H     0.81502   -2.00203    1.01807
 H    -1.35680   -0.06866   -1.30545
 H    -0.44652    0.74384   -3.36273
 H     3.38580   -1.01261   -0.23594
 Cu    1.43133    0.27260   -0.14292
 N     0.39321    0.62183   -1.95110
 N    -0.82030    0.30777   -2.14621
