# Supplementary material for: Assessing Self-Interaction Corrections in the Selective Catalytic Reduction of NO on a Cu-SSZ-13 Zeolite Cluster Model
Source: J Phys Chem A. 2026 Jul 20;130(30):5840–51. doi: 10.1021/acs.jpca.6c02902 (PMC13430625; doi:10.1021/acs.jpca.6c02902)
Supplement: Supplementary file 2 [file jp6c02902_si_002.zip › xyz/4_vdw/FRMIDT]

          63          61
  0.568216403565D+00  0.729594584441D+00  0.132497643466D+01  1  D2INV=      1.0000 SUGGEST=       1.0000
  0.996859336371D+00  0.514553304256D+00  0.454051020200D+01  1  D2INV=      1.0000 SUGGEST=       1.0000
 -0.239097747959D+01 -0.154546111552D-01  0.181808762846D+00  1  D2INV=      1.0000 SUGGEST=       1.0000
  0.171875479826D+01  0.368183023381D+01 -0.147006531576D+00  1  D2INV=      1.0000 SUGGEST=       1.0000
  0.303461761075D+01 -0.804908591499D+00 -0.612875058673D+00  1  D2INV=      1.0000 SUGGEST=       1.0000
  0.442762422995D+01  0.467486797356D+01 -0.546850035854D+01  1  D2INV=      1.0000 SUGGEST=       1.0000
  0.553433777170D+01  0.859272616221D+00 -0.587940629367D+01  1  D2INV=      1.0000 SUGGEST=       1.0000
  0.107226348485D+02  0.166608804103D+01 -0.100180684653D+02  1  D2INV=      1.0000 SUGGEST=       1.0000
  0.112591682592D+02  0.428739782753D+01 -0.673748931115D+01  1  D2INV=      1.0000 SUGGEST=       1.0000
  0.228194173403D+01  0.865022813236D+00  0.485655909542D+01  1  D2INV=      1.0000 SUGGEST=       1.0000
 -0.318388120580D+01 -0.341484075284D+00  0.123324562623D+01  1  D2INV=      1.0000 SUGGEST=       1.0000
  0.914026724791D+00  0.451648929687D+01 -0.669336450583D+00  1  D2INV=      1.0000 SUGGEST=       1.0000
  0.279960808492D+01 -0.188197155028D+01 -0.122552984759D+01  1  D2INV=      1.0000 SUGGEST=       1.0000
  0.356921422601D+01  0.205870334503D+01 -0.287586050680D+01  1  D2INV=      1.0000 SUGGEST=       1.0000
  0.562685870188D+01  0.301815899814D+01 -0.690093793010D+01  1  D2INV=      1.0000 SUGGEST=       1.0000
  0.115665546779D+02  0.349069990268D+01 -0.880862791670D+01  1  D2INV=      1.0000 SUGGEST=       1.0000
  0.365622495420D+01  0.191432590181D+01 -0.299212066134D+01  1  D2INV=      1.0000 SUGGEST=       1.0000
  0.357452916547D+01  0.220843934088D+01 -0.297133299966D+01  1  D2INV=      1.0000 SUGGEST=       1.0000
  0.340749110758D+01  0.200817952879D+01 -0.282366028405D+01  1  D2INV=      1.0000 SUGGEST=       1.0000
  0.368347207060D+01  0.208516342275D+01 -0.269249838550D+01  1  D2INV=      1.0000 SUGGEST=       1.0000
  0.118949655985D+01  0.891579940465D+00  0.150061866670D+01  1  D2INV=      1.0000 SUGGEST=       1.0000
  0.477406753305D+00  0.959286535818D-01  0.150551760750D+01  1  D2INV=      1.0000 SUGGEST=       1.0000
  0.177481521444D+00  0.118205223532D+01  0.162058813634D+01  1  D2INV=      1.0000 SUGGEST=       1.0000
  0.344385856542D+01  0.129217599833D+01 -0.240756968510D+01  1  D2INV=      1.0000 SUGGEST=       1.0000
  0.289929085190D+01  0.229791599889D+01 -0.245080511148D+01  1  D2INV=      1.0000 SUGGEST=       1.0000
  0.432027229127D+01  0.243934929802D+01 -0.320286754517D+01  1  D2INV=      1.0000 SUGGEST=       1.0000
  0.430654706403D+00  0.749960129403D+00  0.687418754909D+00  1  D2INV=      1.0000 SUGGEST=       1.0000
  0.371349595373D+01  0.167932455384D+01 -0.330838940239D+01  1  D2INV=      1.0000 SUGGEST=       1.0000
  0.354085585207D+01  0.291454652535D+01 -0.269067818195D+01  1  D2INV=      1.0000 SUGGEST=       1.0000
  0.321524597090D+01  0.243294573300D+01 -0.352671216202D+01  1  D2INV=      1.0000 SUGGEST=       1.0000
  0.380824396983D+01  0.218170009232D+01 -0.238473926889D+01  1  D2INV=      1.0000 SUGGEST=       1.0000
  0.285617437754D+01  0.165022953549D+01 -0.322509508660D+01  1  D2INV=      1.0000 SUGGEST=       1.0000
  0.420230805532D+01  0.171130066690D+01 -0.272750083661D+01  1  D2INV=      1.0000 SUGGEST=       1.0000
  0.126693539731D+02  0.479327066654D+01 -0.655467522259D+01  1  D2INV=      1.0000 SUGGEST=       1.0000
  0.112059136907D+02  0.189758792028D+01 -0.112058618932D+02  1  D2INV=      1.0000 SUGGEST=       1.0000
  0.426891846384D+01  0.578876384159D+01 -0.587407417633D+01  1  D2INV=      1.0000 SUGGEST=       1.0000
  0.689302722187D+01  0.438340637410D+00 -0.602841044590D+01  1  D2INV=      1.0000 SUGGEST=       1.0000
  0.106825131695D+02  0.328445442511D+01 -0.583785164654D+01  1  D2INV=      1.0000 SUGGEST=       1.0000
  0.992597208751D+01  0.800421194658D+00 -0.924735533476D+01  1  D2INV=      1.0000 SUGGEST=       1.0000
  0.102593101952D+02  0.528053413956D+01 -0.749502851885D+01  1  D2INV=      1.0000 SUGGEST=       1.0000
  0.270192620306D+01  0.399434241250D+01  0.842233037677D+00  1  D2INV=      1.0000 SUGGEST=       1.0000
  0.411600678399D+01 -0.803311524017D+00  0.254093815055D+00  1  D2INV=      1.0000 SUGGEST=       1.0000
 -0.266981278129D+01  0.104626119638D+01 -0.631149154971D+00  1  D2INV=      1.0000 SUGGEST=       1.0000
 -0.880920164741D-01  0.121328436654D+01  0.499021366398D+01  1  D2INV=      1.0000 SUGGEST=       1.0000
  0.545561922816D+01  0.106825174932D+01 -0.479485743211D+01  1  D2INV=      1.0000 SUGGEST=       1.0000
  0.443313855970D+00 -0.718027130833D+00  0.477746854226D+01  1  D2INV=      1.0000 SUGGEST=       1.0000
 -0.205680631946D+01 -0.892987011438D+00 -0.810951067799D+00  1  D2INV=      1.0000 SUGGEST=       1.0000
  0.386244207081D+01  0.533746554449D+00 -0.684916217741D+01  1  D2INV=      1.0000 SUGGEST=       1.0000
  0.406065126826D+01  0.421951209292D+01 -0.449646606930D+01  1  D2INV=      1.0000 SUGGEST=       1.0000
  0.200100654142D+01  0.340063461627D+01 -0.116033780364D+01  1  D2INV=      1.0000 SUGGEST=       1.0000
  0.104661455264D+02  0.279864660056D+01 -0.958620797970D+01  1  D2INV=      1.0000 SUGGEST=       1.0000
  0.306963099059D+01 -0.721677883499D-01 -0.154278162948D+01  1  D2INV=      1.0000 SUGGEST=       1.0000
  0.118199861154D+01  0.281305238253D+01  0.484233575912D+00  1  D2INV=      1.0000 SUGGEST=       1.0000
  0.209229861740D+01 -0.481532824754D+00  0.533434978332D-01  1  D2INV=      1.0000 SUGGEST=       1.0000
 -0.152947897686D+01  0.157742177926D+00  0.979983476313D+00  1  D2INV=      1.0000 SUGGEST=       1.0000
  0.133705438698D+01  0.711819919287D+00  0.339046170677D+01  1  D2INV=      1.0000 SUGGEST=       1.0000
  0.113523595623D+02  0.372622996864D+01 -0.773025317249D+01  1  D2INV=      1.0000 SUGGEST=       1.0000
  0.116768656643D+02  0.205776950368D+01 -0.923824722025D+01  1  D2INV=      1.0000 SUGGEST=       1.0000
  0.550213972483D+01  0.401879851942D+01 -0.577862078680D+01  1  D2INV=      1.0000 SUGGEST=       1.0000
  0.620842300859D+01  0.330834283381D+01 -0.810891316693D+01  1  D2INV=      1.0000 SUGGEST=       1.0000
  0.446262438841D+01  0.385219989842D+01 -0.643349238274D+01  1  D2INV=      1.0000 SUGGEST=       1.0000
  0.125103963259D+02  0.430415656303D+01 -0.966324111498D+01  1  D2INV=      1.0000 SUGGEST=       1.0000
  0.563455328160D+01  0.194915241708D+01 -0.632669367714D+01  1  D2INV=      1.0000 SUGGEST=       1.0000
  0.568326152631D+00  0.729592277240D+00  0.132490768014D+01  1  D2INV=      1.0000 SUGGEST=       1.0000
  0.995116632754D+00  0.514432141260D+00  0.454059762693D+01  1  D2INV=      1.0000 SUGGEST=       1.0000
 -0.239092570512D+01 -0.153666980329D-01  0.181869170121D+00  1  D2INV=      1.0000 SUGGEST=       1.0000
  0.170826898549D+01  0.368743092996D+01 -0.138546830218D+00  1  D2INV=      1.0000 SUGGEST=       1.0000
  0.303233258711D+01 -0.809572683969D+00 -0.611107782567D+00  1  D2INV=      1.0000 SUGGEST=       1.0000
  0.443182841231D+01  0.466935368559D+01 -0.549357954051D+01  1  D2INV=      1.0000 SUGGEST=       1.0000
  0.554161811440D+01  0.846131543029D+00 -0.586592193562D+01  1  D2INV=      1.0000 SUGGEST=       1.0000
  0.107141413881D+02  0.164848769678D+01 -0.100031753703D+02  1  D2INV=      1.0000 SUGGEST=       1.0000
  0.112248652439D+02  0.429858663125D+01 -0.670882764594D+01  1  D2INV=      1.0000 SUGGEST=       1.0000
  0.224681587677D+01  0.870392823214D+00  0.486842997048D+01  1  D2INV=      1.0000 SUGGEST=       1.0000
 -0.318301028682D+01 -0.336764611685D+00  0.123434067079D+01  1  D2INV=      1.0000 SUGGEST=       1.0000
  0.775828376125D+00  0.451219954898D+01 -0.596000903920D+00  1  D2INV=      1.0000 SUGGEST=       1.0000
  0.273940891068D+01 -0.187193036204D+01 -0.127995234353D+01  1  D2INV=      1.0000 SUGGEST=       1.0000
  0.357317629161D+01  0.205898423428D+01 -0.286800954217D+01  1  D2INV=      1.0000 SUGGEST=       1.0000
  0.559549388989D+01  0.312000013272D+01 -0.688487744575D+01  1  D2INV=      1.0000 SUGGEST=       1.0000
  0.115764233293D+02  0.345711342051D+01 -0.888696487084D+01  1  D2INV=      1.0000 SUGGEST=       1.0000
  0.357468016221D+01  0.223614460515D+01 -0.284468139404D+01  1  D2INV=      1.0000 SUGGEST=       1.0000
  0.376446648793D+01  0.198221328945D+01 -0.285478695213D+01  1  D2INV=      1.0000 SUGGEST=       1.0000
  0.347576091447D+01  0.196917134459D+01 -0.274545444197D+01  1  D2INV=      1.0000 SUGGEST=       1.0000
  0.348916134754D+01  0.202435648678D+01 -0.306914787898D+01  1  D2INV=      1.0000 SUGGEST=       1.0000
  0.118844002789D+01  0.883613783784D+00  0.150626935664D+01  1  D2INV=      1.0000 SUGGEST=       1.0000
  0.489126639043D+00  0.944275347874D-01  0.150671412624D+01  1  D2INV=      1.0000 SUGGEST=       1.0000
  0.174779141459D+00  0.118672376911D+01  0.161144473623D+01  1  D2INV=      1.0000 SUGGEST=       1.0000
  0.362318885337D+01  0.120443262110D+01 -0.309024774451D+01  1  D2INV=      1.0000 SUGGEST=       1.0000
  0.421616097087D+00  0.754513737261D+00  0.691476269484D+00  1  D2INV=      1.0000 SUGGEST=       1.0000
  0.314032406188D+01  0.271570080986D+01 -0.293487498218D+01  1  D2INV=      1.0000 SUGGEST=       1.0000
  0.275654350495D+01  0.183132509447D+01 -0.279966895597D+01  1  D2INV=      1.0000 SUGGEST=       1.0000
  0.412096942252D+01  0.229402390852D+01 -0.349984002271D+01  1  D2INV=      1.0000 SUGGEST=       1.0000
  0.408537650523D+01  0.186274384513D+01 -0.268842775811D+01  1  D2INV=      1.0000 SUGGEST=       1.0000
  0.331514159376D+01  0.201396780927D+01 -0.334283059993D+01  1  D2INV=      1.0000 SUGGEST=       1.0000
  0.403127915476D+01  0.262212644758D+01 -0.248246165671D+01  1  D2INV=      1.0000 SUGGEST=       1.0000
  0.349716570669D+01  0.193705645074D+01 -0.211137819611D+01  1  D2INV=      1.0000 SUGGEST=       1.0000
  0.575532878852D+01  0.545144463779D+01 -0.504714844002D+01  1  D2INV=      1.0000 SUGGEST=       1.0000
  0.605486900068D+01 -0.428835266766D-01 -0.649272924832D+01  1  D2INV=      1.0000 SUGGEST=       1.0000
  0.280883739747D+01  0.399224179796D+01  0.674839413773D+00  1  D2INV=      1.0000 SUGGEST=       1.0000
  0.414120428636D+01 -0.706271878246D+00  0.240697696978D+00  1  D2INV=      1.0000 SUGGEST=       1.0000
  0.306962117583D+01  0.479971176850D+01 -0.671571934490D+01  1  D2INV=      1.0000 SUGGEST=       1.0000
 -0.705053021222D-01  0.122343313608D+01  0.501480574851D+01  1  D2INV=      1.0000 SUGGEST=       1.0000
 -0.267387382273D+01  0.104227678326D+01 -0.631935079105D+00  1  D2INV=      1.0000 SUGGEST=       1.0000
 -0.205321229660D+01 -0.889509203389D+00 -0.813830000445D+00  1  D2INV=      1.0000 SUGGEST=       1.0000
  0.467511541801D+00 -0.734923322338D+00  0.475163892357D+01  1  D2INV=      1.0000 SUGGEST=       1.0000
  0.112638717388D+02  0.294366732269D+01 -0.616277529308D+01  1  D2INV=      1.0000 SUGGEST=       1.0000
  0.105899757026D+01  0.283488727082D+01  0.413664427056D+00  1  D2INV=      1.0000 SUGGEST=       1.0000
  0.208061263654D+01 -0.516048378867D+00  0.600601295634D-01  1  D2INV=      1.0000 SUGGEST=       1.0000
  0.934162272696D+01  0.214702595229D+01 -0.995978785350D+01  1  D2INV=      1.0000 SUGGEST=       1.0000
  0.117928660566D+02  0.102873348356D+01 -0.104417573914D+02  1  D2INV=      1.0000 SUGGEST=       1.0000
  0.493392452018D+01  0.916150412890D+00 -0.473946784492D+01  1  D2INV=      1.0000 SUGGEST=       1.0000
  0.112857134747D+02  0.556913635596D+01 -0.666043901052D+01  1  D2INV=      1.0000 SUGGEST=       1.0000
  0.312801115879D+01 -0.551644285032D-01 -0.155420959009D+01  1  D2INV=      1.0000 SUGGEST=       1.0000
 -0.152996764326D+01  0.153446818665D+00  0.981841570443D+00  1  D2INV=      1.0000 SUGGEST=       1.0000
  0.221166050193D+01  0.331268616279D+01 -0.115004233112D+01  1  D2INV=      1.0000 SUGGEST=       1.0000
  0.133152985484D+01  0.712572078278D+00  0.338966046294D+01  1  D2INV=      1.0000 SUGGEST=       1.0000
  0.108357903426D+02  0.414575339324D+01 -0.793264443944D+01  1  D2INV=      1.0000 SUGGEST=       1.0000
  0.617815909334D+01  0.197488848102D+01 -0.592681266090D+01  1  D2INV=      1.0000 SUGGEST=       1.0000
  0.500861356530D+01  0.389412908814D+01 -0.614585498357D+01  1  D2INV=      1.0000 SUGGEST=       1.0000
  0.111825788070D+02  0.331168896678D+01 -0.102879885354D+02  1  D2INV=      1.0000 SUGGEST=       1.0000
  0.410744411256D+01  0.406212457595D+01 -0.443693502060D+01  1  D2INV=      1.0000 SUGGEST=       1.0000
  0.619919660064D+01  0.340095217779D+01 -0.812651100033D+01  1  D2INV=      1.0000 SUGGEST=       1.0000
  0.125635765542D+02  0.375891455717D+01 -0.785908925072D+01  1  D2INV=      1.0000 SUGGEST=       1.0000
  0.501272436608D+01  0.171092493939D+01 -0.667589351534D+01  1  D2INV=      1.0000 SUGGEST=       1.0000
  0.111569236172D+02  0.189533724718D+01 -0.893212827068D+01  1  D2INV=      1.0000 SUGGEST=       1.0000
