# Supplementary material for: Assessing Self-Interaction Corrections in the Selective Catalytic Reduction of NO on a Cu-SSZ-13 Zeolite Cluster Model
Source: J Phys Chem A. 2026 Jul 20;130(30):5840–51. doi: 10.1021/acs.jpca.6c02902 (PMC13430625; doi:10.1021/acs.jpca.6c02902)
Supplement: Supplementary file 2 [file jp6c02902_si_002.zip › xyz/4_vdw/XMOL.xyz]

   16
Cluster output
 Al    0.30070    0.38609    0.70150
 O     0.52075    0.27037    2.40179
 O    -1.26197   -0.00680    0.09040
 O     0.90823    1.94786   -0.07246
 O     1.60532   -0.42459   -0.32196
 O     2.35280    2.46240   -2.90804
 O     2.93528    0.46563   -3.11370
 O     5.68033    0.89586   -5.28999
 O     5.95780    2.26823   -3.57265
 H     1.36015    0.46845    2.83116
 H    -1.96593   -0.27652    0.69110
 H     0.29528    2.65508   -0.31815
 H     1.45736   -1.28808   -0.73260
 Cu    1.89186    1.08793   -1.52042
 N     2.96830    1.62429   -3.64527
 N     6.12309    1.83607   -4.68500
