# Supplementary material for: Assessing Self-Interaction Corrections in the Selective Catalytic Reduction of NO on a Cu-SSZ-13 Zeolite Cluster Model
Source: J Phys Chem A. 2026 Jul 20;130(30):5840–51. doi: 10.1021/acs.jpca.6c02902 (PMC13430625; doi:10.1021/acs.jpca.6c02902)
Supplement: Supplementary file 2 [file jp6c02902_si_002.zip › xyz/NO/FRMIDT]

           8           7
  0.227308777864D-03 -0.241242650010D-04  0.191876626858D+01  1  D2INV=      1.0000 SUGGEST=       1.0000
 -0.173638075636D-03  0.488467614181D-04  0.414519708807D+01  1  D2INV=      1.0000 SUGGEST=       1.0000
 -0.427691495685D-01  0.112984632193D+01  0.494536997598D+01  1  D2INV=      1.0000 SUGGEST=       1.0000
  0.436950353436D-01 -0.112778813193D+01  0.494284349514D+01  1  D2INV=      1.0000 SUGGEST=       1.0000
  0.445538438232D+00  0.247401061734D-01  0.311227021697D+01  1  D2INV=      1.0000 SUGGEST=       1.0000
 -0.479873644550D-01  0.130508772078D+01  0.117849251799D+01  1  D2INV=      1.0000 SUGGEST=       1.0000
 -0.445857551556D+00 -0.247239967992D-01  0.311282154345D+01  1  D2INV=      1.0000 SUGGEST=       1.0000
  0.477832152217D-01 -0.130431254355D+01  0.117887481064D+01  1  D2INV=      1.0000 SUGGEST=       1.0000
 -0.949243872396D-03 -0.149884210821D-01  0.190032586666D+01  1  D2INV=      1.0000 SUGGEST=       1.0000
 -0.154360260557D-02 -0.264379342892D-03  0.417468196606D+01  1  D2INV=      1.0000 SUGGEST=       1.0000
 -0.126395780694D-01 -0.119587630686D+00  0.607521542068D+01  1  D2INV=      1.0000 SUGGEST=       1.0000
 -0.699499619414D+00 -0.126759955164D+00  0.324893718242D+01  1  D2INV=      1.0000 SUGGEST=       1.0000
  0.141876092674D+00  0.696748232919D+00  0.323595546979D+01  1  D2INV=      1.0000 SUGGEST=       1.0000
  0.596585034984D+00 -0.475314957888D+00  0.328346873664D+01  1  D2INV=      1.0000 SUGGEST=       1.0000
 -0.109066299096D-01 -0.238816952894D-02  0.346218665912D+00  1  D2INV=      1.0000 SUGGEST=       1.0000
