# Supplementary material for: Assessing Self-Interaction Corrections in the Selective Catalytic Reduction of NO on a Cu-SSZ-13 Zeolite Cluster Model
Source: J Phys Chem A. 2026 Jul 20;130(30):5840–51. doi: 10.1021/acs.jpca.6c02902 (PMC13430625; doi:10.1021/acs.jpca.6c02902)
Supplement: Supplementary file 2 [file jp6c02902_si_002.zip › xyz/NO2NH3_cha_T1/FRMIDT]

          56          55
  0.216321002546D-02  0.339617479985D+00  0.197527551012D+01  1  D2INV=      1.0000 SUGGEST=       1.0000
 -0.103622794868D+01 -0.159863919508D+00  0.502104390859D+01  1  D2INV=      1.0000 SUGGEST=       1.0000
 -0.249684383575D+01  0.315493558832D+00 -0.235175917058D+00  1  D2INV=      1.0000 SUGGEST=       1.0000
  0.213187527965D+01  0.291182766147D+01  0.129158047039D+01  1  D2INV=      1.0000 SUGGEST=       1.0000
  0.237901011038D+01 -0.178999564059D+01  0.609183732813D+00  1  D2INV=      1.0000 SUGGEST=       1.0000
  0.480295414147D+01  0.426432096076D+01 -0.571134389800D+01  1  D2INV=      1.0000 SUGGEST=       1.0000
  0.780104038016D+01  0.302373865112D+01 -0.304296115294D+01  1  D2INV=      1.0000 SUGGEST=       1.0000
 -0.581500089399D-01 -0.316730141680D-01  0.585156619851D+01  1  D2INV=      1.0000 SUGGEST=       1.0000
 -0.363142379844D+01  0.339410178035D+00  0.362503423649D+00  1  D2INV=      1.0000 SUGGEST=       1.0000
  0.157211946272D+01  0.407771134395D+01  0.117951519813D+01  1  D2INV=      1.0000 SUGGEST=       1.0000
  0.194210231742D+01 -0.287991631188D+01  0.100180993807D+00  1  D2INV=      1.0000 SUGGEST=       1.0000
 -0.596910378321D+00  0.565836155170D+00 -0.403698750889D+01  1  D2INV=      1.0000 SUGGEST=       1.0000
  0.488900005297D+00  0.167741485711D+01 -0.520760486205D+01  1  D2INV=      1.0000 SUGGEST=       1.0000
  0.985418157652D+00 -0.109497243933D+01 -0.501567677848D+01  1  D2INV=      1.0000 SUGGEST=       1.0000
  0.335580759443D+01  0.735522408529D+00 -0.178443459828D+01  1  D2INV=      1.0000 SUGGEST=       1.0000
  0.561699119064D+01  0.299844128580D+01 -0.380838894320D+01  1  D2INV=      1.0000 SUGGEST=       1.0000
  0.692614955311D+00  0.327523917824D+00 -0.453683663324D+01  1  D2INV=      1.0000 SUGGEST=       1.0000
  0.321184349129D+01  0.276451192229D+01  0.210987958608D+01  1  D2INV=      1.0000 SUGGEST=       1.0000
  0.336377555066D+01  0.102550834667D+01 -0.193336552451D+01  1  D2INV=      1.0000 SUGGEST=       1.0000
  0.348646790475D+01  0.739028183699D+00 -0.203874816794D+01  1  D2INV=      1.0000 SUGGEST=       1.0000
  0.346087455442D+01  0.831781990075D+00 -0.189053951847D+01  1  D2INV=      1.0000 SUGGEST=       1.0000
  0.365537415924D+01  0.871490292595D+00 -0.179367980347D+01  1  D2INV=      1.0000 SUGGEST=       1.0000
  0.483491948256D+00  0.302901228829D+00  0.243217534636D+01  1  D2INV=      1.0000 SUGGEST=       1.0000
 -0.364835622427D+00  0.877831914415D+00  0.213581256806D+01  1  D2INV=      1.0000 SUGGEST=       1.0000
 -0.253743313511D+00 -0.274527344795D+00  0.200036722675D+01  1  D2INV=      1.0000 SUGGEST=       1.0000
  0.313505210241D+01  0.416697290487D-01 -0.205681497491D+01  1  D2INV=      1.0000 SUGGEST=       1.0000
  0.394150389612D+01  0.889341645427D+00 -0.165916823765D+01  1  D2INV=      1.0000 SUGGEST=       1.0000
  0.345394810617D+01  0.143459598447D+01 -0.120770108459D+01  1  D2INV=      1.0000 SUGGEST=       1.0000
  0.135267534441D+00  0.453698619869D+00  0.134758832049D+01  1  D2INV=      1.0000 SUGGEST=       1.0000
  0.309439382203D+01  0.809490698882D+00 -0.263297710341D+01  1  D2INV=      1.0000 SUGGEST=       1.0000
  0.319301516066D+01  0.128139937785D+01 -0.200469753838D+01  1  D2INV=      1.0000 SUGGEST=       1.0000
  0.359306979302D+01  0.323585275353D+00 -0.127785417882D+01  1  D2INV=      1.0000 SUGGEST=       1.0000
  0.268433726905D+01  0.797398557123D+00 -0.169581061790D+01  1  D2INV=      1.0000 SUGGEST=       1.0000
  0.402893743154D+01  0.324478211171D+00 -0.220958348086D+01  1  D2INV=      1.0000 SUGGEST=       1.0000
  0.397707953650D+01  0.144866874347D+01 -0.230753911958D+01  1  D2INV=      1.0000 SUGGEST=       1.0000
  0.867270207188D+01  0.345322904043D+01 -0.422666781389D+01  1  D2INV=      1.0000 SUGGEST=       1.0000
  0.582659828691D+01  0.508467426359D+01 -0.615319811285D+01  1  D2INV=      1.0000 SUGGEST=       1.0000
  0.782733282284D+01  0.151905613582D+01 -0.269125385367D+01  1  D2INV=      1.0000 SUGGEST=       1.0000
  0.335110065041D+01 -0.185761201479D+01  0.158104971191D+01  1  D2INV=      1.0000 SUGGEST=       1.0000
  0.730734850652D+01  0.413311727797D+01 -0.188558340302D+01  1  D2INV=      1.0000 SUGGEST=       1.0000
 -0.172724630623D+01 -0.133433546551D+01  0.492159709472D+01  1  D2INV=      1.0000 SUGGEST=       1.0000
 -0.216509683767D+01 -0.814940813619D+00 -0.926252542134D+00  1  D2INV=      1.0000 SUGGEST=       1.0000
 -0.206372064256D+01  0.742344279449D+00  0.507833689269D+01  1  D2INV=      1.0000 SUGGEST=       1.0000
 -0.224601030782D+01  0.133991616268D+01 -0.111043886970D+01  1  D2INV=      1.0000 SUGGEST=       1.0000
  0.360885742376D+01  0.389866663113D+01 -0.576657459034D+01  1  D2INV=      1.0000 SUGGEST=       1.0000
  0.253639452108D+01  0.245523197479D+01  0.269302003875D+00  1  D2INV=      1.0000 SUGGEST=       1.0000
  0.269666657001D+01 -0.122614858698D+01 -0.289502619232D+00  1  D2INV=      1.0000 SUGGEST=       1.0000
  0.142630997637D+01 -0.123117070188D+01  0.106179913641D+01  1  D2INV=      1.0000 SUGGEST=       1.0000
 -0.189128630649D+01  0.391946808416D+00  0.788966628516D+00  1  D2INV=      1.0000 SUGGEST=       1.0000
 -0.220293503700D+00  0.205100268901D-01  0.412916223071D+01  1  D2INV=      1.0000 SUGGEST=       1.0000
  0.112322391179D+01  0.230754186360D+01  0.158793914997D+01  1  D2INV=      1.0000 SUGGEST=       1.0000
  0.672013357996D+01  0.307631640896D+01 -0.348365954550D+01  1  D2INV=      1.0000 SUGGEST=       1.0000
  0.504211317931D+01  0.431416874971D+01 -0.434891702856D+01  1  D2INV=      1.0000 SUGGEST=       1.0000
  0.176892960572D+01  0.114632988639D+00 -0.401697630595D+01  1  D2INV=      1.0000 SUGGEST=       1.0000
  0.483119071506D+01  0.223272469487D+01 -0.332153518479D+01  1  D2INV=      1.0000 SUGGEST=       1.0000
  0.533996687662D+01  0.301452192304D+01 -0.526497541282D+01  1  D2INV=      1.0000 SUGGEST=       1.0000
  0.205009685672D-02  0.339590695840D+00  0.197525638322D+01  1  D2INV=      1.0000 SUGGEST=       1.0000
 -0.103616399244D+01 -0.159206362297D+00  0.502109681676D+01  1  D2INV=      1.0000 SUGGEST=       1.0000
 -0.249692122288D+01  0.315258736670D+00 -0.234923066767D+00  1  D2INV=      1.0000 SUGGEST=       1.0000
  0.213943451676D+01  0.290671643461D+01  0.128179446653D+01  1  D2INV=      1.0000 SUGGEST=       1.0000
  0.237570242318D+01 -0.179453855247D+01  0.619035806764D+00  1  D2INV=      1.0000 SUGGEST=       1.0000
  0.481513221060D+01  0.425884775878D+01 -0.569023761929D+01  1  D2INV=      1.0000 SUGGEST=       1.0000
  0.782418205888D+01  0.303047827573D+01 -0.302635394871D+01  1  D2INV=      1.0000 SUGGEST=       1.0000
 -0.622582840431D-01 -0.158620372590D-02  0.585421121505D+01  1  D2INV=      1.0000 SUGGEST=       1.0000
 -0.363316488874D+01  0.329335707141D+00  0.366373549809D+00  1  D2INV=      1.0000 SUGGEST=       1.0000
  0.168002383645D+01  0.404986179749D+01  0.102656502987D+01  1  D2INV=      1.0000 SUGGEST=       1.0000
  0.198281046218D+01 -0.294542528933D+01  0.266127578131D+00  1  D2INV=      1.0000 SUGGEST=       1.0000
 -0.448095825521D+00  0.394933636207D+00 -0.382115512569D+01  1  D2INV=      1.0000 SUGGEST=       1.0000
  0.704490146572D+00  0.152747730152D+01 -0.538436867831D+01  1  D2INV=      1.0000 SUGGEST=       1.0000
  0.842273462573D+00 -0.969992011529D+00 -0.520335833754D+01  1  D2INV=      1.0000 SUGGEST=       1.0000
  0.346615324390D+01  0.843113684142D+00 -0.189187624070D+01  1  D2INV=      1.0000 SUGGEST=       1.0000
  0.554879893955D+01  0.302807445512D+01 -0.388557022362D+01  1  D2INV=      1.0000 SUGGEST=       1.0000
  0.696353682191D+00  0.321961971472D+00 -0.454357641953D+01  1  D2INV=      1.0000 SUGGEST=       1.0000
  0.307425827939D+01  0.269946985162D+01  0.226071199986D+01  1  D2INV=      1.0000 SUGGEST=       1.0000
  0.341742379906D+01  0.903963250507D+00 -0.205274430076D+01  1  D2INV=      1.0000 SUGGEST=       1.0000
  0.350699130715D+01  0.626360030930D+00 -0.190795811251D+01  1  D2INV=      1.0000 SUGGEST=       1.0000
  0.361125179499D+01  0.927668562445D+00 -0.183329563969D+01  1  D2INV=      1.0000 SUGGEST=       1.0000
  0.331005994765D+01  0.871932627124D+00 -0.175137338582D+01  1  D2INV=      1.0000 SUGGEST=       1.0000
  0.489426850441D+00  0.304798917271D+00  0.242806487929D+01  1  D2INV=      1.0000 SUGGEST=       1.0000
 -0.365802640801D+00  0.872869984986D+00  0.214853566428D+01  1  D2INV=      1.0000 SUGGEST=       1.0000
 -0.264870583999D+00 -0.268833855847D+00  0.199134040272D+01  1  D2INV=      1.0000 SUGGEST=       1.0000
  0.274726271609D+01  0.360007964581D+00 -0.202826087893D+01  1  D2INV=      1.0000 SUGGEST=       1.0000
  0.373427820196D+01  0.156111017948D+01 -0.165426484712D+01  1  D2INV=      1.0000 SUGGEST=       1.0000
  0.143066691048D+00  0.451761399327D+00  0.134859417789D+01  1  D2INV=      1.0000 SUGGEST=       1.0000
  0.364572824489D+01  0.494205918574D+00 -0.110442823035D+01  1  D2INV=      1.0000 SUGGEST=       1.0000
  0.307062638622D+01  0.101254203827D+01 -0.152940290463D+01  1  D2INV=      1.0000 SUGGEST=       1.0000
  0.429496008878D+01  0.786268497910D+00 -0.198905017322D+01  1  D2INV=      1.0000 SUGGEST=       1.0000
  0.365492493071D+01  0.803245977260D+00 -0.266419314761D+01  1  D2INV=      1.0000 SUGGEST=       1.0000
  0.302484866117D+01  0.143148452091D+01 -0.222828256278D+01  1  D2INV=      1.0000 SUGGEST=       1.0000
  0.360648724320D+01  0.323856066543D+00 -0.196285935730D+01  1  D2INV=      1.0000 SUGGEST=       1.0000
  0.574038602151D+01  0.567667237905D+01 -0.550042500484D+01  1  D2INV=      1.0000 SUGGEST=       1.0000
  0.863569043215D+01  0.381063609168D+01 -0.388933796964D+01  1  D2INV=      1.0000 SUGGEST=       1.0000
  0.343490282027D+01  0.437807910710D+01 -0.527649884566D+01  1  D2INV=      1.0000 SUGGEST=       1.0000
  0.519900599232D+01  0.288005227092D+01 -0.672763270347D+01  1  D2INV=      1.0000 SUGGEST=       1.0000
  0.349386763662D+01 -0.199121250432D+01  0.136339100350D+01  1  D2INV=      1.0000 SUGGEST=       1.0000
 -0.208104381182D+01  0.710483733608D+00  0.512116271663D+01  1  D2INV=      1.0000 SUGGEST=       1.0000
 -0.223458816089D+01  0.134306898017D+01 -0.109139436429D+01  1  D2INV=      1.0000 SUGGEST=       1.0000
 -0.217675121013D+01 -0.800061751889D+00 -0.944981968702D+00  1  D2INV=      1.0000 SUGGEST=       1.0000
 -0.170563322488D+01 -0.134761068595D+01  0.487419555886D+01  1  D2INV=      1.0000 SUGGEST=       1.0000
  0.773278220428D+01  0.223108656734D+01 -0.201326286707D+01  1  D2INV=      1.0000 SUGGEST=       1.0000
  0.248941101212D+01  0.263842888702D+01  0.311559148827D+00  1  D2INV=      1.0000 SUGGEST=       1.0000
  0.142624866469D+01 -0.125260160029D+01  0.107795731050D+01  1  D2INV=      1.0000 SUGGEST=       1.0000
  0.255880813291D+01 -0.926548441296D+00 -0.379473189104D+00  1  D2INV=      1.0000 SUGGEST=       1.0000
 -0.221994847552D+00  0.316596189168D-01  0.413095229523D+01  1  D2INV=      1.0000 SUGGEST=       1.0000
 -0.189120152290D+01  0.383318553153D+00  0.788476315975D+00  1  D2INV=      1.0000 SUGGEST=       1.0000
  0.118546327529D+01  0.223138400722D+01  0.159154657417D+01  1  D2INV=      1.0000 SUGGEST=       1.0000
  0.693971775053D+01  0.245275705763D+01 -0.392273449727D+01  1  D2INV=      1.0000 SUGGEST=       1.0000
  0.523785203046D+01  0.364894769669D+01 -0.479096614946D+01  1  D2INV=      1.0000 SUGGEST=       1.0000
  0.464978605582D+01  0.230030833718D+01 -0.315587121412D+01  1  D2INV=      1.0000 SUGGEST=       1.0000
  0.167491444764D+01  0.293330919757D+00 -0.381674219475D+01  1  D2INV=      1.0000 SUGGEST=       1.0000
  0.653879937523D+01  0.354990800439D+01 -0.299128880045D+01  1  D2INV=      1.0000 SUGGEST=       1.0000
