# Supplementary material for: Assessing Self-Interaction Corrections in the Selective Catalytic Reduction of NO on a Cu-SSZ-13 Zeolite Cluster Model
Source: J Phys Chem A. 2026 Jul 20;130(30):5840–51. doi: 10.1021/acs.jpca.6c02902 (PMC13430625; doi:10.1021/acs.jpca.6c02902)
Supplement: Supplementary file 2 [file jp6c02902_si_002.zip › xyz/NO2NH3_cha_T1/XMOL.xyz]

   17
Cluster output
 Al    0.00090    0.17974    1.04560
 O    -0.55187   -0.08493    2.65427
 O    -1.31793    0.16649   -0.12679
 O     1.13006    1.53698    0.68356
 O     1.25801   -0.94642    0.32592
 O     2.55015    2.24720   -3.00162
 O     4.11883    1.60076   -1.61326
 H     0.04802   -0.02606    3.40615
 H    -2.22957    0.15873    0.18762
 H     0.82919    2.44881    0.59107
 H     0.97200   -1.81389    0.01178
 H    -0.50485    0.18868   -1.84015
 H     0.39981    0.96245   -3.05220
 H     0.38669   -0.69126   -2.95915
 Cu    1.83272    0.44339   -0.99960
 N     2.95842    1.59630   -2.03895
 N     0.36411    0.16776   -2.40997
