# Supplementary material for: Assessing Self-Interaction Corrections in the Selective Catalytic Reduction of NO on a Cu-SSZ-13 Zeolite Cluster Model
Source: J Phys Chem A. 2026 Jul 20;130(30):5840–51. doi: 10.1021/acs.jpca.6c02902 (PMC13430625; doi:10.1021/acs.jpca.6c02902)
Supplement: Supplementary file 2 [file jp6c02902_si_002.zip › xyz/9.2/FRMIDT]

          51          51
  0.306188119764D-01  0.727167955903D+00  0.176514394978D+01  1  D2INV=      1.0000 SUGGEST=       1.0000
 -0.366864705661D+00  0.592921140478D+00  0.500732846953D+01  1  D2INV=      1.0000 SUGGEST=       1.0000
 -0.253993338448D+01 -0.366910743581D+00  0.552477029026D-01  1  D2INV=      1.0000 SUGGEST=       1.0000
  0.112664688794D+01  0.376928189752D+01  0.518331868420D+00  1  D2INV=      1.0000 SUGGEST=       1.0000
  0.299514202886D+01 -0.620194245312D+00  0.572738243301D+00  1  D2INV=      1.0000 SUGGEST=       1.0000
  0.849899504516D+01  0.420728314907D+01 -0.339610946561D+01  1  D2INV=      1.0000 SUGGEST=       1.0000
  0.733635275977D+00  0.105627119200D+01  0.557672051508D+01  1  D2INV=      1.0000 SUGGEST=       1.0000
 -0.344311635577D+01 -0.737881191430D+00  0.931754006313D+00  1  D2INV=      1.0000 SUGGEST=       1.0000
  0.200132443504D+00  0.449358655660D+01 -0.506255268802D-01  1  D2INV=      1.0000 SUGGEST=       1.0000
  0.296074675599D+01 -0.176724320021D+01  0.335710573331D-02  1  D2INV=      1.0000 SUGGEST=       1.0000
  0.720517632393D+01  0.358293491520D+01 -0.698368594092D+01  1  D2INV=      1.0000 SUGGEST=       1.0000
  0.819368735026D+01  0.411263682389D+01 -0.197402967819D+01  1  D2INV=      1.0000 SUGGEST=       1.0000
  0.382822287484D+01  0.230236434706D+01 -0.167402241310D+01  1  D2INV=      1.0000 SUGGEST=       1.0000
  0.608899725095D+01  0.319696275484D+01 -0.420584899767D+01  1  D2INV=      1.0000 SUGGEST=       1.0000
  0.583450745984D+01  0.303658299985D+01 -0.648154894147D+01  1  D2INV=      1.0000 SUGGEST=       1.0000
  0.853824756346D+01  0.539168567314D+01 -0.401426790367D+01  1  D2INV=      1.0000 SUGGEST=       1.0000
  0.384946182108D+01  0.212550847187D+01 -0.169391310294D+01  1  D2INV=      1.0000 SUGGEST=       1.0000
  0.395754041299D+01  0.239802538113D+01 -0.175140048669D+01  1  D2INV=      1.0000 SUGGEST=       1.0000
  0.364311617900D+01  0.236320271301D+01 -0.176419529065D+01  1  D2INV=      1.0000 SUGGEST=       1.0000
  0.382577847245D+01  0.234265223508D+01 -0.146406632741D+01  1  D2INV=      1.0000 SUGGEST=       1.0000
  0.557253315653D+00  0.955185725030D+00  0.209916490446D+01  1  D2INV=      1.0000 SUGGEST=       1.0000
 -0.460410908244D+00  0.115231018795D+01  0.192151639460D+01  1  D2INV=      1.0000 SUGGEST=       1.0000
 -0.136592808550D-01  0.850822558761D-01  0.194140471095D+01  1  D2INV=      1.0000 SUGGEST=       1.0000
  0.358561755259D-01  0.715116756956D+00  0.111319871171D+01  1  D2INV=      1.0000 SUGGEST=       1.0000
  0.362103053450D+01  0.313528095477D+01 -0.150004266423D+01  1  D2INV=      1.0000 SUGGEST=       1.0000
  0.427979213461D+01  0.169470709861D+01 -0.146224521825D+01  1  D2INV=      1.0000 SUGGEST=       1.0000
  0.502834103855D+01  0.411917592354D+01 -0.340996330184D+01  1  D2INV=      1.0000 SUGGEST=       1.0000
  0.312814768531D+01  0.198901921756D+01 -0.126035544109D+01  1  D2INV=      1.0000 SUGGEST=       1.0000
  0.391302623496D+01  0.236556269939D+01 -0.112683076778D+01  1  D2INV=      1.0000 SUGGEST=       1.0000
  0.412781346093D+01  0.244835144006D+01 -0.237377504616D+01  1  D2INV=      1.0000 SUGGEST=       1.0000
  0.458182158310D+01  0.261320407133D+01 -0.148018159567D+01  1  D2INV=      1.0000 SUGGEST=       1.0000
  0.339368131346D+01  0.244369400308D+01 -0.199147705914D+01  1  D2INV=      1.0000 SUGGEST=       1.0000
  0.358150485674D+01  0.169890929360D+01 -0.217989883717D+01  1  D2INV=      1.0000 SUGGEST=       1.0000
  0.199787554989D+01  0.422551318505D+01  0.151602544780D+01  1  D2INV=      1.0000 SUGGEST=       1.0000
  0.388943058471D+01 -0.348750244749D+00  0.163816872408D+01  1  D2INV=      1.0000 SUGGEST=       1.0000
 -0.158662864941D+01  0.117860167945D+01  0.519315130333D+01  1  D2INV=      1.0000 SUGGEST=       1.0000
 -0.281287368295D+01  0.653798881921D+00 -0.799135479939D+00  1  D2INV=      1.0000 SUGGEST=       1.0000
 -0.800418822079D+00 -0.693366120331D+00  0.517088705061D+01  1  D2INV=      1.0000 SUGGEST=       1.0000
 -0.197177765780D+01 -0.124217373707D+01 -0.823610734914D+00  1  D2INV=      1.0000 SUGGEST=       1.0000
  0.322306130431D+01  0.929968117858D-01 -0.383089344177D+00  1  D2INV=      1.0000 SUGGEST=       1.0000
  0.936910705503D+01  0.337110327271D+01 -0.395504495561D+01  1  D2INV=      1.0000 SUGGEST=       1.0000
  0.466313958903D+00  0.284086374273D+01  0.896203342590D+00  1  D2INV=      1.0000 SUGGEST=       1.0000
  0.190970666595D+01  0.343148171632D+01 -0.383606663179D+00  1  D2INV=      1.0000 SUGGEST=       1.0000
  0.188730800623D+01 -0.381705773006D+00  0.952984350291D+00  1  D2INV=      1.0000 SUGGEST=       1.0000
 -0.185517099569D+01 -0.105681459104D+00  0.988781477228D+00  1  D2INV=      1.0000 SUGGEST=       1.0000
  0.229998544285D+00  0.844203417420D+00  0.396939310282D+01  1  D2INV=      1.0000 SUGGEST=       1.0000
  0.734376606850D+01  0.372971453839D+01 -0.367535164086D+01  1  D2INV=      1.0000 SUGGEST=       1.0000
  0.594476974884D+01  0.183928556549D+01 -0.331938465308D+01  1  D2INV=      1.0000 SUGGEST=       1.0000
  0.552204976879D+01  0.143683356952D+01 -0.663308809712D+01  1  D2INV=      1.0000 SUGGEST=       1.0000
  0.449371192617D+01  0.395294317534D+01 -0.669230863863D+01  1  D2INV=      1.0000 SUGGEST=       1.0000
  0.605802528801D+01  0.315522113448D+01 -0.533225389458D+01  1  D2INV=      1.0000 SUGGEST=       1.0000
  0.305742065882D-01  0.727152248563D+00  0.176510310160D+01  1  D2INV=      1.0000 SUGGEST=       1.0000
 -0.366816682175D+00  0.592880119671D+00  0.500733046005D+01  1  D2INV=      1.0000 SUGGEST=       1.0000
 -0.253993365566D+01 -0.366928374245D+00  0.550984563976D-01  1  D2INV=      1.0000 SUGGEST=       1.0000
  0.113537070990D+01  0.376462748434D+01  0.513184104291D+00  1  D2INV=      1.0000 SUGGEST=       1.0000
  0.299736379182D+01 -0.613502903466D+00  0.567207203490D+00  1  D2INV=      1.0000 SUGGEST=       1.0000
  0.849428313889D+01  0.420572829690D+01 -0.338613677827D+01  1  D2INV=      1.0000 SUGGEST=       1.0000
  0.736163964311D+00  0.105378639135D+01  0.557641356863D+01  1  D2INV=      1.0000 SUGGEST=       1.0000
 -0.344459325644D+01 -0.739059171050D+00  0.928944064632D+00  1  D2INV=      1.0000 SUGGEST=       1.0000
  0.217443786114D+00  0.453144278659D+01  0.785261607689D-01  1  D2INV=      1.0000 SUGGEST=       1.0000
  0.297263818038D+01 -0.177499722097D+01  0.485612023120D-01  1  D2INV=      1.0000 SUGGEST=       1.0000
  0.716778465759D+01  0.354742794369D+01 -0.706914115131D+01  1  D2INV=      1.0000 SUGGEST=       1.0000
  0.807698591833D+01  0.407679467760D+01 -0.187404944094D+01  1  D2INV=      1.0000 SUGGEST=       1.0000
  0.382007828592D+01  0.229936239730D+01 -0.167400937030D+01  1  D2INV=      1.0000 SUGGEST=       1.0000
  0.606470455103D+01  0.318947562865D+01 -0.410491415248D+01  1  D2INV=      1.0000 SUGGEST=       1.0000
  0.582389786652D+01  0.303250029939D+01 -0.654169466346D+01  1  D2INV=      1.0000 SUGGEST=       1.0000
  0.860533714173D+01  0.536958224556D+01 -0.411191186377D+01  1  D2INV=      1.0000 SUGGEST=       1.0000
  0.386767253250D+01  0.222867813810D+01 -0.182909194473D+01  1  D2INV=      1.0000 SUGGEST=       1.0000
  0.375646826331D+01  0.250935940767D+01 -0.169967791146D+01  1  D2INV=      1.0000 SUGGEST=       1.0000
  0.368649191857D+01  0.220359716459D+01 -0.160983885344D+01  1  D2INV=      1.0000 SUGGEST=       1.0000
  0.399353127251D+01  0.229713479992D+01 -0.153362552459D+01  1  D2INV=      1.0000 SUGGEST=       1.0000
  0.562444166664D+00  0.953668087953D+00  0.209414468886D+01  1  D2INV=      1.0000 SUGGEST=       1.0000
 -0.464416165599D+00  0.114765955331D+01  0.191995459884D+01  1  D2INV=      1.0000 SUGGEST=       1.0000
 -0.160626470992D-01  0.874805884877D-01  0.194844382660D+01  1  D2INV=      1.0000 SUGGEST=       1.0000
  0.380396548535D-01  0.719190116318D+00  0.111386195892D+01  1  D2INV=      1.0000 SUGGEST=       1.0000
  0.371867011739D+01  0.276712591774D+01 -0.902565176806D+00  1  D2INV=      1.0000 SUGGEST=       1.0000
  0.438967580819D+01  0.177749120945D+01 -0.194169208742D+01  1  D2INV=      1.0000 SUGGEST=       1.0000
  0.364114071425D+01  0.279933355108D+01 -0.175247974862D+01  1  D2INV=      1.0000 SUGGEST=       1.0000
  0.376354285436D+01  0.167190022028D+01 -0.116453674303D+01  1  D2INV=      1.0000 SUGGEST=       1.0000
  0.423728452691D+01  0.226859779390D+01 -0.134087514339D+01  1  D2INV=      1.0000 SUGGEST=       1.0000
  0.363798122782D+01  0.244874784893D+01 -0.246474776980D+01  1  D2INV=      1.0000 SUGGEST=       1.0000
  0.449426277070D+01  0.290521058370D+01 -0.184388319589D+01  1  D2INV=      1.0000 SUGGEST=       1.0000
  0.300709328109D+01  0.233595786843D+01 -0.166744983483D+01  1  D2INV=      1.0000 SUGGEST=       1.0000
  0.345964451547D+01  0.161694724584D+01 -0.206776476458D+01  1  D2INV=      1.0000 SUGGEST=       1.0000
  0.195621279925D+01  0.434301590236D+01  0.142667330978D+01  1  D2INV=      1.0000 SUGGEST=       1.0000
  0.387811621069D+01 -0.383161584454D+00  0.161689388884D+01  1  D2INV=      1.0000 SUGGEST=       1.0000
 -0.158808562873D+01  0.117682132492D+01  0.519014654797D+01  1  D2INV=      1.0000 SUGGEST=       1.0000
 -0.281292581535D+01  0.655204153488D+00 -0.794143282840D+00  1  D2INV=      1.0000 SUGGEST=       1.0000
 -0.799630865009D+00 -0.691274181161D+00  0.517458683168D+01  1  D2INV=      1.0000 SUGGEST=       1.0000
 -0.197186264761D+01 -0.124560161811D+01 -0.821364867227D+00  1  D2INV=      1.0000 SUGGEST=       1.0000
  0.319028737358D+01  0.285452928080D-01 -0.298217787487D+00  1  D2INV=      1.0000 SUGGEST=       1.0000
  0.939261367966D+01  0.342375465086D+01 -0.406154886561D+01  1  D2INV=      1.0000 SUGGEST=       1.0000
  0.481512724285D+00  0.280586081199D+01  0.809530792312D+00  1  D2INV=      1.0000 SUGGEST=       1.0000
  0.180614630011D+01  0.338613811568D+01 -0.234777328267D+00  1  D2INV=      1.0000 SUGGEST=       1.0000
  0.189046423360D+01 -0.368014193470D+00  0.940068192848D+00  1  D2INV=      1.0000 SUGGEST=       1.0000
 -0.185363528939D+01 -0.103925630301D+00  0.986030329001D+00  1  D2INV=      1.0000 SUGGEST=       1.0000
  0.230081357286D+00  0.847449429057D+00  0.396843012742D+01  1  D2INV=      1.0000 SUGGEST=       1.0000
  0.730486288128D+01  0.370726476472D+01 -0.360369088642D+01  1  D2INV=      1.0000 SUGGEST=       1.0000
  0.551026230229D+01  0.300077469161D+01 -0.325861082124D+01  1  D2INV=      1.0000 SUGGEST=       1.0000
  0.438345559018D+01  0.243186857977D+01 -0.677830381241D+01  1  D2INV=      1.0000 SUGGEST=       1.0000
  0.562337090556D+01  0.388037467040D+01 -0.523868963984D+01  1  D2INV=      1.0000 SUGGEST=       1.0000
  0.627459646939D+01  0.234740651361D+01 -0.522138076348D+01  1  D2INV=      1.0000 SUGGEST=       1.0000
