# Supplementary material for: Assessing Self-Interaction Corrections in the Selective Catalytic Reduction of NO on a Cu-SSZ-13 Zeolite Cluster Model
Source: J Phys Chem A. 2026 Jul 20;130(30):5840–51. doi: 10.1021/acs.jpca.6c02902 (PMC13430625; doi:10.1021/acs.jpca.6c02902)
Supplement: Supplementary file 2 [file jp6c02902_si_002.zip › xyz/9.2/XMOL.xyz]

   15
Cluster output
 Al    0.01607    0.38475    0.93442
 O    -0.19902    0.31160    2.64809
 O    -1.34114   -0.19299    0.02514
 O     0.60069    1.99188    0.27495
 O     1.58479   -0.32434    0.30394
 O     4.49380    2.22463   -1.80828
 H     0.49508    0.59936    3.25092
 H    -2.10851   -0.52079    0.50845
 H    -0.03354    2.62871   -0.07616
 H     1.61059   -1.23009   -0.02755
 H     3.93006    1.94078   -3.91693
 H     4.45339    2.23374   -0.83147
 Cu    2.02316    1.21971   -0.88422
 N     3.21847    1.69123   -2.20420
 N     3.07735    1.60277   -3.42995
