# Supplementary material for: Assessing Self-Interaction Corrections in the Selective Catalytic Reduction of NO on a Cu-SSZ-13 Zeolite Cluster Model
Source: J Phys Chem A. 2026 Jul 20;130(30):5840–51. doi: 10.1021/acs.jpca.6c02902 (PMC13430625; doi:10.1021/acs.jpca.6c02902)
Supplement: Supplementary file 2 [file jp6c02902_si_002.zip › xyz/9.1_solution_2/FRMIDT]

          51          51
  0.314758111275D-01  0.696497753951D+00  0.181058596208D+01  1  D2INV=      1.0000 SUGGEST=       1.0000
 -0.698952694369D+00  0.426756539712D+00  0.498649856045D+01  1  D2INV=      1.0000 SUGGEST=       1.0000
 -0.240474051342D+01 -0.209788776711D+00 -0.194820796066D+00  1  D2INV=      1.0000 SUGGEST=       1.0000
  0.136864178344D+01  0.372924988206D+01  0.797425973975D+00  1  D2INV=      1.0000 SUGGEST=       1.0000
  0.303467525638D+01 -0.705475861887D+00  0.799926259286D+00  1  D2INV=      1.0000 SUGGEST=       1.0000
  0.853145932603D+01  0.386998679556D+01 -0.330267607748D+01  1  D2INV=      1.0000 SUGGEST=       1.0000
  0.325928202267D+00  0.834234895446D+00  0.575238601245D+01  1  D2INV=      1.0000 SUGGEST=       1.0000
 -0.346546726800D+01 -0.580520120895D+00  0.570408842807D+00  1  D2INV=      1.0000 SUGGEST=       1.0000
  0.588728613984D+00  0.457577088139D+01  0.195847852498D+00  1  D2INV=      1.0000 SUGGEST=       1.0000
  0.308943564849D+01 -0.179485955068D+01  0.147134010596D+00  1  D2INV=      1.0000 SUGGEST=       1.0000
  0.471839879581D+01  0.239201148831D+01 -0.655896171932D+01  1  D2INV=      1.0000 SUGGEST=       1.0000
  0.908231805655D+01  0.405863471936D+01 -0.454020566474D+01  1  D2INV=      1.0000 SUGGEST=       1.0000
  0.403683465280D+01  0.221355614849D+01 -0.135639537534D+01  1  D2INV=      1.0000 SUGGEST=       1.0000
  0.613987669068D+01  0.298033036469D+01 -0.394300901433D+01  1  D2INV=      1.0000 SUGGEST=       1.0000
  0.591384446609D+01  0.286866761151D+01 -0.641625891314D+01  1  D2INV=      1.0000 SUGGEST=       1.0000
  0.811147906844D+01  0.499904802624D+01 -0.262279814623D+01  1  D2INV=      1.0000 SUGGEST=       1.0000
  0.419393356347D+01  0.209064775025D+01 -0.130192635676D+01  1  D2INV=      1.0000 SUGGEST=       1.0000
  0.397123450088D+01  0.216966507843D+01 -0.155624566568D+01  1  D2INV=      1.0000 SUGGEST=       1.0000
  0.408922104256D+01  0.238480928052D+01 -0.135990819351D+01  1  D2INV=      1.0000 SUGGEST=       1.0000
  0.390610856945D+01  0.217909308043D+01 -0.124093263198D+01  1  D2INV=      1.0000 SUGGEST=       1.0000
  0.534673130653D+00  0.883932437541D+00  0.220273522621D+01  1  D2INV=      1.0000 SUGGEST=       1.0000
 -0.479434997630D+00  0.110212880738D+01  0.195573213077D+01  1  D2INV=      1.0000 SUGGEST=       1.0000
 -0.429097725309D-01  0.440597464038D-01  0.193303820514D+01  1  D2INV=      1.0000 SUGGEST=       1.0000
  0.379005714468D+01  0.302383707068D+01 -0.149136054574D+01  1  D2INV=      1.0000 SUGGEST=       1.0000
  0.109141946286D+00  0.753056561014D+00  0.116125198729D+01  1  D2INV=      1.0000 SUGGEST=       1.0000
  0.366594535248D+01  0.140089362410D+01 -0.124339930403D+01  1  D2INV=      1.0000 SUGGEST=       1.0000
  0.448063931278D+01  0.191242343124D+01 -0.110049781978D+01  1  D2INV=      1.0000 SUGGEST=       1.0000
  0.472135985015D+01  0.245365190108D+01 -0.191935358594D+01  1  D2INV=      1.0000 SUGGEST=       1.0000
  0.380443546311D+01  0.214142335340D+01 -0.187454308394D+01  1  D2INV=      1.0000 SUGGEST=       1.0000
  0.382582071819D+01  0.234147952150D+01 -0.535503890389D+00  1  D2INV=      1.0000 SUGGEST=       1.0000
  0.314328532729D+01  0.234355061675D+01 -0.134836365268D+01  1  D2INV=      1.0000 SUGGEST=       1.0000
  0.461043359946D+01  0.280240731321D+01 -0.870012542226D+00  1  D2INV=      1.0000 SUGGEST=       1.0000
  0.441417673193D+01  0.145546045104D+01 -0.191420725817D+01  1  D2INV=      1.0000 SUGGEST=       1.0000
  0.214020770275D+01  0.399065423686D+01  0.195924023784D+01  1  D2INV=      1.0000 SUGGEST=       1.0000
  0.374925435993D+01 -0.470228643443D+00  0.206182450727D+01  1  D2INV=      1.0000 SUGGEST=       1.0000
 -0.256555469587D+01  0.851646229176D+00 -0.103476010192D+01  1  D2INV=      1.0000 SUGGEST=       1.0000
 -0.185200873851D+01  0.114145099459D+01  0.510432974116D+01  1  D2INV=      1.0000 SUGGEST=       1.0000
 -0.175272338232D+01 -0.110928345246D+01 -0.991770581695D+00  1  D2INV=      1.0000 SUGGEST=       1.0000
 -0.113468172823D+01 -0.873495359810D+00  0.499868044368D+01  1  D2INV=      1.0000 SUGGEST=       1.0000
  0.684459101708D+00  0.282359084081D+01  0.120242119690D+01  1  D2INV=      1.0000 SUGGEST=       1.0000
  0.323535983083D+01 -0.229462503237D+00 -0.208816913110D+00  1  D2INV=      1.0000 SUGGEST=       1.0000
  0.901020081801D+01  0.271359553531D+01 -0.256423470274D+01  1  D2INV=      1.0000 SUGGEST=       1.0000
  0.194966742582D+01  0.351648973305D+01 -0.948494487438D-01  1  D2INV=      1.0000 SUGGEST=       1.0000
  0.197913214036D+01 -0.408308595116D+00  0.126353572926D+01  1  D2INV=      1.0000 SUGGEST=       1.0000
 -0.653935815664D-01  0.630973243950D+00  0.399028418853D+01  1  D2INV=      1.0000 SUGGEST=       1.0000
 -0.177390576787D+01  0.222057328232D-01  0.773988202356D+00  1  D2INV=      1.0000 SUGGEST=       1.0000
  0.735087986242D+01  0.345897538391D+01 -0.366503243919D+01  1  D2INV=      1.0000 SUGGEST=       1.0000
  0.707611637886D+01  0.336652522464D+01 -0.737849644986D+01  1  D2INV=      1.0000 SUGGEST=       1.0000
  0.559543933288D+01  0.271691202480D+01 -0.318085150403D+01  1  D2INV=      1.0000 SUGGEST=       1.0000
  0.577903588898D+01  0.367584232445D+01 -0.522085842891D+01  1  D2INV=      1.0000 SUGGEST=       1.0000
  0.625698501412D+01  0.216388506084D+01 -0.517079450777D+01  1  D2INV=      1.0000 SUGGEST=       1.0000
  0.314759385059D-01  0.696497783212D+00  0.181058566252D+01  1  D2INV=      1.0000 SUGGEST=       1.0000
 -0.698952833732D+00  0.426756523753D+00  0.498649876179D+01  1  D2INV=      1.0000 SUGGEST=       1.0000
 -0.240474045162D+01 -0.209788793826D+00 -0.194820813883D+00  1  D2INV=      1.0000 SUGGEST=       1.0000
  0.136869242206D+01  0.372922164416D+01  0.797387708443D+00  1  D2INV=      1.0000 SUGGEST=       1.0000
  0.303467373474D+01 -0.705489060526D+00  0.799911138366D+00  1  D2INV=      1.0000 SUGGEST=       1.0000
  0.853145444866D+01  0.386998626135D+01 -0.330268033432D+01  1  D2INV=      1.0000 SUGGEST=       1.0000
  0.325929042941D+00  0.834235058636D+00  0.575238532637D+01  1  D2INV=      1.0000 SUGGEST=       1.0000
 -0.346546666195D+01 -0.580519588561D+00  0.570409700821D+00  1  D2INV=      1.0000 SUGGEST=       1.0000
  0.588389684392D+00  0.457596648517D+01  0.196117334422D+00  1  D2INV=      1.0000 SUGGEST=       1.0000
  0.308945150409D+01 -0.179497376055D+01  0.147247089740D+00  1  D2INV=      1.0000 SUGGEST=       1.0000
  0.471839346184D+01  0.239205164110D+01 -0.655897330400D+01  1  D2INV=      1.0000 SUGGEST=       1.0000
  0.908235121047D+01  0.405864243752D+01 -0.454019309573D+01  1  D2INV=      1.0000 SUGGEST=       1.0000
  0.403689503561D+01  0.221361552254D+01 -0.135640988531D+01  1  D2INV=      1.0000 SUGGEST=       1.0000
  0.613987696326D+01  0.298026494026D+01 -0.394301825439D+01  1  D2INV=      1.0000 SUGGEST=       1.0000
  0.591384721019D+01  0.286865914567D+01 -0.641626010454D+01  1  D2INV=      1.0000 SUGGEST=       1.0000
  0.811153964226D+01  0.499908874511D+01 -0.262280389754D+01  1  D2INV=      1.0000 SUGGEST=       1.0000
  0.419327265077D+01  0.208991625314D+01 -0.130175992928D+01  1  D2INV=      1.0000 SUGGEST=       1.0000
  0.397073637291D+01  0.216945315922D+01 -0.155609736667D+01  1  D2INV=      1.0000 SUGGEST=       1.0000
  0.409034800708D+01  0.238440898478D+01 -0.136049197385D+01  1  D2INV=      1.0000 SUGGEST=       1.0000
  0.390599976973D+01  0.218035811790D+01 -0.124063729044D+01  1  D2INV=      1.0000 SUGGEST=       1.0000
  0.534676712736D+00  0.883933904687D+00  0.220273183000D+01  1  D2INV=      1.0000 SUGGEST=       1.0000
 -0.479435859981D+00  0.110212738441D+01  0.195573326661D+01  1  D2INV=      1.0000 SUGGEST=       1.0000
 -0.429121075779D-01  0.440614568664D-01  0.193304097823D+01  1  D2INV=      1.0000 SUGGEST=       1.0000
  0.378868749041D+01  0.302827229523D+01 -0.149267103940D+01  1  D2INV=      1.0000 SUGGEST=       1.0000
  0.109141858219D+00  0.753055578423D+00  0.116125618540D+01  1  D2INV=      1.0000 SUGGEST=       1.0000
  0.366460841492D+01  0.140103180056D+01 -0.124286405784D+01  1  D2INV=      1.0000 SUGGEST=       1.0000
  0.448013872262D+01  0.191167435156D+01 -0.110030118661D+01  1  D2INV=      1.0000 SUGGEST=       1.0000
  0.472168452037D+01  0.245157746275D+01 -0.191972392652D+01  1  D2INV=      1.0000 SUGGEST=       1.0000
  0.380421497476D+01  0.214129200994D+01 -0.187419076938D+01  1  D2INV=      1.0000 SUGGEST=       1.0000
  0.382621317566D+01  0.234149075465D+01 -0.538408608743D+00  1  D2INV=      1.0000 SUGGEST=       1.0000
  0.314531708089D+01  0.234386526167D+01 -0.134777529618D+01  1  D2INV=      1.0000 SUGGEST=       1.0000
  0.461174119366D+01  0.280260977427D+01 -0.869222631289D+00  1  D2INV=      1.0000 SUGGEST=       1.0000
  0.441438287752D+01  0.145730217917D+01 -0.191293075222D+01  1  D2INV=      1.0000 SUGGEST=       1.0000
  0.214018763039D+01  0.399082964328D+01  0.195924452709D+01  1  D2INV=      1.0000 SUGGEST=       1.0000
  0.374934659434D+01 -0.470308323478D+00  0.206179183385D+01  1  D2INV=      1.0000 SUGGEST=       1.0000
 -0.256555439351D+01  0.851647151377D+00 -0.103475921618D+01  1  D2INV=      1.0000 SUGGEST=       1.0000
 -0.185200763088D+01  0.114145139841D+01  0.510432847627D+01  1  D2INV=      1.0000 SUGGEST=       1.0000
 -0.175272332298D+01 -0.110928367525D+01 -0.991769706700D+00  1  D2INV=      1.0000 SUGGEST=       1.0000
 -0.113468115817D+01 -0.873495049335D+00  0.499867935353D+01  1  D2INV=      1.0000 SUGGEST=       1.0000
  0.684596425014D+00  0.282350355470D+01  0.120234569555D+01  1  D2INV=      1.0000 SUGGEST=       1.0000
  0.323530020968D+01 -0.229212249686D+00 -0.208695296535D+00  1  D2INV=      1.0000 SUGGEST=       1.0000
  0.901019571852D+01  0.271359978635D+01 -0.256428774159D+01  1  D2INV=      1.0000 SUGGEST=       1.0000
  0.194926344955D+01  0.351663543139D+01 -0.945512129607D-01  1  D2INV=      1.0000 SUGGEST=       1.0000
  0.197917854824D+01 -0.408167361179D+00  0.126348266212D+01  1  D2INV=      1.0000 SUGGEST=       1.0000
 -0.653928904980D-01  0.630972757255D+00  0.399028409080D+01  1  D2INV=      1.0000 SUGGEST=       1.0000
 -0.177390735348D+01  0.222054525459D-01  0.773985790715D+00  1  D2INV=      1.0000 SUGGEST=       1.0000
  0.735070037792D+01  0.345889167874D+01 -0.366488249716D+01  1  D2INV=      1.0000 SUGGEST=       1.0000
  0.707613068711D+01  0.336648954131D+01 -0.737850076849D+01  1  D2INV=      1.0000 SUGGEST=       1.0000
  0.559563947977D+01  0.271744233745D+01 -0.318058976810D+01  1  D2INV=      1.0000 SUGGEST=       1.0000
  0.577884698615D+01  0.367576579812D+01 -0.522080378071D+01  1  D2INV=      1.0000 SUGGEST=       1.0000
  0.625718031337D+01  0.216407263466D+01 -0.517110866055D+01  1  D2INV=      1.0000 SUGGEST=       1.0000
