# Supplementary material for: Assessing Self-Interaction Corrections in the Selective Catalytic Reduction of NO on a Cu-SSZ-13 Zeolite Cluster Model
Source: J Phys Chem A. 2026 Jul 20;130(30):5840–51. doi: 10.1021/acs.jpca.6c02902 (PMC13430625; doi:10.1021/acs.jpca.6c02902)
Supplement: Supplementary file 2 [file jp6c02902_si_002.zip › xyz/9.1_solution_2/XMOL.xyz]

   15
Cluster output
 Al    0.01649    0.36850    0.95836
 O    -0.37381    0.22396    2.63575
 O    -1.26813   -0.10971   -0.10673
 O     0.72247    1.97237    0.42728
 O     1.60275   -0.37453    0.42677
 O     4.50343    2.04403   -1.74331
 H     0.27101    0.45256    3.31430
 H    -2.09163   -0.42065    0.28736
 H     0.14957    2.67829    0.10531
 H     1.63426   -1.28078    0.09816
 H     2.19115    1.16902   -3.56645
 H     4.96529    2.20873   -2.60127
 Cu    2.13738    1.16914   -0.72014
 N     3.25927    1.57800   -2.12312
 N     3.13853    1.52341   -3.37105
