# Supplementary material for: Assessing Self-Interaction Corrections in the Selective Catalytic Reduction of NO on a Cu-SSZ-13 Zeolite Cluster Model
Source: J Phys Chem A. 2026 Jul 20;130(30):5840–51. doi: 10.1021/acs.jpca.6c02902 (PMC13430625; doi:10.1021/acs.jpca.6c02902)
Supplement: Supplementary file 2 [file jp6c02902_si_002.zip › xyz/NO3_cha_T1/FRMIDT]

          55          54
 -0.317397690936D+00  0.443218830615D+00  0.209811243935D+01  1  D2INV=      1.0000 SUGGEST=       1.0000
 -0.107779718069D-03  0.303596441093D+00  0.533022151966D+01  1  D2INV=      1.0000 SUGGEST=       1.0000
 -0.328971243346D+01 -0.124824288892D+00  0.889914034863D+00  1  D2INV=      1.0000 SUGGEST=       1.0000
  0.109119464681D+01  0.325335023955D+01  0.565937744445D+00  1  D2INV=      1.0000 SUGGEST=       1.0000
  0.208815473144D+01 -0.133018792318D+01  0.288114817407D+00  1  D2INV=      1.0000 SUGGEST=       1.0000
  0.401467791450D+01  0.393692231907D+01 -0.460558916008D+01  1  D2INV=      1.0000 SUGGEST=       1.0000
  0.489508868683D+01 -0.849719635501D-01 -0.486697570101D+01  1  D2INV=      1.0000 SUGGEST=       1.0000
  0.624546799451D+01  0.252370787711D+01 -0.792319502609D+01  1  D2INV=      1.0000 SUGGEST=       1.0000
  0.121785687415D+01  0.592727744497D+00  0.568758397425D+01  1  D2INV=      1.0000 SUGGEST=       1.0000
 -0.410689972592D+01 -0.362276982461D+00  0.187095883288D+01  1  D2INV=      1.0000 SUGGEST=       1.0000
  0.336254081965D+00  0.415255185384D+01  0.117064780412D+00  1  D2INV=      1.0000 SUGGEST=       1.0000
  0.180826464296D+01 -0.241838328105D+01 -0.272498937338D+00  1  D2INV=      1.0000 SUGGEST=       1.0000
  0.291406203616D+01  0.141877801719D+01 -0.202457656425D+01  1  D2INV=      1.0000 SUGGEST=       1.0000
  0.510086195277D+01  0.214255029791D+01 -0.588862204874D+01  1  D2INV=      1.0000 SUGGEST=       1.0000
  0.287243276075D+01  0.127773798852D+01 -0.215582029820D+01  1  D2INV=      1.0000 SUGGEST=       1.0000
  0.295609868727D+01  0.157138268170D+01 -0.209632605887D+01  1  D2INV=      1.0000 SUGGEST=       1.0000
  0.275621664102D+01  0.145916935199D+01 -0.190373992330D+01  1  D2INV=      1.0000 SUGGEST=       1.0000
  0.306635368126D+01  0.133464529385D+01 -0.192267126961D+01  1  D2INV=      1.0000 SUGGEST=       1.0000
  0.307686133080D+00  0.567847367941D+00  0.229027457817D+01  1  D2INV=      1.0000 SUGGEST=       1.0000
 -0.693441073316D+00  0.929184644271D+00  0.235793902525D+01  1  D2INV=      1.0000 SUGGEST=       1.0000
 -0.445051732289D+00 -0.177800676787D+00  0.230266945093D+01  1  D2INV=      1.0000 SUGGEST=       1.0000
  0.263452329445D+01  0.651042176619D+00 -0.161887982364D+01  1  D2INV=      1.0000 SUGGEST=       1.0000
 -0.436793783716D+00  0.453808282312D+00  0.145762666348D+01  1  D2INV=      1.0000 SUGGEST=       1.0000
  0.360396524883D+01  0.159045361166D+01 -0.257042270163D+01  1  D2INV=      1.0000 SUGGEST=       1.0000
  0.328170477140D+01  0.218233394064D+01 -0.173925530161D+01  1  D2INV=      1.0000 SUGGEST=       1.0000
  0.257519135495D+01  0.192749298741D+01 -0.262990004955D+01  1  D2INV=      1.0000 SUGGEST=       1.0000
  0.295573740411D+01  0.100784532800D+01 -0.248341650181D+01  1  D2INV=      1.0000 SUGGEST=       1.0000
  0.246099443311D+01  0.166262027143D+01 -0.173030675438D+01  1  D2INV=      1.0000 SUGGEST=       1.0000
  0.217268771865D+01  0.120306299296D+01 -0.232282175312D+01  1  D2INV=      1.0000 SUGGEST=       1.0000
  0.343568291429D+01  0.115368135501D+01 -0.187066705147D+01  1  D2INV=      1.0000 SUGGEST=       1.0000
  0.309015464005D+01  0.146873617097D+01 -0.126681523383D+01  1  D2INV=      1.0000 SUGGEST=       1.0000
  0.608885365133D+01  0.383586273845D+01 -0.804402490589D+01  1  D2INV=      1.0000 SUGGEST=       1.0000
  0.538906242845D+01 -0.988110415858D+00 -0.581332250352D+01  1  D2INV=      1.0000 SUGGEST=       1.0000
  0.474822817546D+01  0.507511422657D+01 -0.488306417510D+01  1  D2INV=      1.0000 SUGGEST=       1.0000
  0.316163509080D+01 -0.140559573704D+01  0.115953155782D+01  1  D2INV=      1.0000 SUGGEST=       1.0000
  0.206823250436D+01  0.360457782004D+01  0.146650220998D+01  1  D2INV=      1.0000 SUGGEST=       1.0000
  0.216784954538D+01 -0.608255691213D+00 -0.648237474125D+00  1  D2INV=      1.0000 SUGGEST=       1.0000
 -0.100205949740D+01  0.110866175797D+01  0.577521387437D+01  1  D2INV=      1.0000 SUGGEST=       1.0000
 -0.348581687353D+01  0.101441772252D+01  0.171764484330D+00  1  D2INV=      1.0000 SUGGEST=       1.0000
  0.663879120233D+01  0.127045309825D+01 -0.822762567334D+01  1  D2INV=      1.0000 SUGGEST=       1.0000
 -0.305894301949D+01 -0.102260251508D+01 -0.115377042631D+00  1  D2INV=      1.0000 SUGGEST=       1.0000
 -0.577071143140D+00 -0.923543362702D+00  0.555304276627D+01  1  D2INV=      1.0000 SUGGEST=       1.0000
  0.550769040296D+01  0.333206232588D+00 -0.379309030124D+01  1  D2INV=      1.0000 SUGGEST=       1.0000
  0.269450277375D+01  0.355846270715D+01 -0.523854048229D+01  1  D2INV=      1.0000 SUGGEST=       1.0000
  0.141810397485D+01  0.289592765442D+01 -0.267699067930D+00  1  D2INV=      1.0000 SUGGEST=       1.0000
  0.417035304925D+01  0.342691001981D+01 -0.353194480772D+01  1  D2INV=      1.0000 SUGGEST=       1.0000
  0.377852283341D+01  0.279703205383D-01 -0.465736475813D+01  1  D2INV=      1.0000 SUGGEST=       1.0000
  0.115472320811D+01 -0.907426208281D+00  0.903391520349D+00  1  D2INV=      1.0000 SUGGEST=       1.0000
  0.401477316321D+00  0.243124103149D+01  0.112350609299D+01  1  D2INV=      1.0000 SUGGEST=       1.0000
 -0.241187803134D+01 -0.976688674276D-01  0.169398464433D+01  1  D2INV=      1.0000 SUGGEST=       1.0000
  0.378380327309D+00  0.444795406402D+00  0.418268425082D+01  1  D2INV=      1.0000 SUGGEST=       1.0000
  0.641225197256D+01  0.246332645551D+01 -0.664412298970D+01  1  D2INV=      1.0000 SUGGEST=       1.0000
  0.503415725342D+01  0.105329971201D+01 -0.547240486209D+01  1  D2INV=      1.0000 SUGGEST=       1.0000
  0.508634402434D+01  0.225976537711D+01 -0.743117720737D+01  1  D2INV=      1.0000 SUGGEST=       1.0000
  0.463519495744D+01  0.303677643107D+01 -0.530388626351D+01  1  D2INV=      1.0000 SUGGEST=       1.0000
 -0.317280808465D+00  0.443019111314D+00  0.209803328712D+01  1  D2INV=      1.0000 SUGGEST=       1.0000
 -0.194338154561D-04  0.303922910615D+00  0.533016437587D+01  1  D2INV=      1.0000 SUGGEST=       1.0000
 -0.328993785253D+01 -0.121327007873D+00  0.887580058470D+00  1  D2INV=      1.0000 SUGGEST=       1.0000
  0.107745235870D+01  0.326389025812D+01  0.582237848870D+00  1  D2INV=      1.0000 SUGGEST=       1.0000
  0.208487769947D+01 -0.133195231469D+01  0.287708535766D+00  1  D2INV=      1.0000 SUGGEST=       1.0000
  0.401497621637D+01  0.393040910805D+01 -0.460693224827D+01  1  D2INV=      1.0000 SUGGEST=       1.0000
  0.489547548530D+01 -0.779468548839D-01 -0.486130101201D+01  1  D2INV=      1.0000 SUGGEST=       1.0000
  0.624537303228D+01  0.252374411994D+01 -0.792338187305D+01  1  D2INV=      1.0000 SUGGEST=       1.0000
  0.121610025810D+01  0.607409097151D+00  0.568754289511D+01  1  D2INV=      1.0000 SUGGEST=       1.0000
 -0.415707768152D+01 -0.257304386266D+00  0.180868058713D+01  1  D2INV=      1.0000 SUGGEST=       1.0000
  0.240967830338D+00  0.412554706141D+01  0.120447976198D+00  1  D2INV=      1.0000 SUGGEST=       1.0000
  0.170562495994D+01 -0.239468597568D+01 -0.300958217883D+00  1  D2INV=      1.0000 SUGGEST=       1.0000
  0.287870173906D+01  0.123262648009D+01 -0.196407594156D+01  1  D2INV=      1.0000 SUGGEST=       1.0000
  0.509864655119D+01  0.214186829377D+01 -0.588492010620D+01  1  D2INV=      1.0000 SUGGEST=       1.0000
  0.290800738120D+01  0.141420745355D+01 -0.202478164445D+01  1  D2INV=      1.0000 SUGGEST=       1.0000
  0.284235775000D+01  0.145522984471D+01 -0.218475375889D+01  1  D2INV=      1.0000 SUGGEST=       1.0000
  0.313207192953D+01  0.144820550607D+01 -0.203306327135D+01  1  D2INV=      1.0000 SUGGEST=       1.0000
  0.282324820246D+01  0.152385503865D+01 -0.189029562571D+01  1  D2INV=      1.0000 SUGGEST=       1.0000
  0.301665503348D+00  0.574529090981D+00  0.229912053282D+01  1  D2INV=      1.0000 SUGGEST=       1.0000
 -0.686607034450D+00  0.939081166969D+00  0.235829478970D+01  1  D2INV=      1.0000 SUGGEST=       1.0000
 -0.440472249482D+00 -0.178820050866D+00  0.229193129459D+01  1  D2INV=      1.0000 SUGGEST=       1.0000
 -0.444581223860D+00  0.443557601745D+00  0.146059039953D+01  1  D2INV=      1.0000 SUGGEST=       1.0000
  0.313034431785D+01  0.148298394743D+01 -0.276256973025D+01  1  D2INV=      1.0000 SUGGEST=       1.0000
  0.322938500888D+01  0.770738409864D+00 -0.198012466578D+01  1  D2INV=      1.0000 SUGGEST=       1.0000
  0.226728737471D+01  0.176321195814D+01 -0.233827530779D+01  1  D2INV=      1.0000 SUGGEST=       1.0000
  0.235025764651D+01  0.128240306418D+01 -0.155475109637D+01  1  D2INV=      1.0000 SUGGEST=       1.0000
  0.331013618429D+01  0.140510452193D+01 -0.117992760902D+01  1  D2INV=      1.0000 SUGGEST=       1.0000
  0.300858232603D+01  0.222944685503D+01 -0.190180226261D+01  1  D2INV=      1.0000 SUGGEST=       1.0000
  0.240936340688D+01  0.889566748285D+00 -0.238755239182D+01  1  D2INV=      1.0000 SUGGEST=       1.0000
  0.342619258360D+01  0.151322985739D+01 -0.204091508497D+01  1  D2INV=      1.0000 SUGGEST=       1.0000
  0.608537882467D+01  0.384654161527D+01 -0.807408701183D+01  1  D2INV=      1.0000 SUGGEST=       1.0000
  0.320240577147D+01 -0.126288996093D+01  0.108330331934D+01  1  D2INV=      1.0000 SUGGEST=       1.0000
  0.303238868508D+01  0.435810683281D+01 -0.555642986627D+01  1  D2INV=      1.0000 SUGGEST=       1.0000
  0.413333631926D+01 -0.729278561275D+00 -0.587697864761D+01  1  D2INV=      1.0000 SUGGEST=       1.0000
  0.215372476035D+01  0.354551500060D+01  0.138387188011D+01  1  D2INV=      1.0000 SUGGEST=       1.0000
 -0.996429558234D+00  0.110562616867D+01  0.579324630697D+01  1  D2INV=      1.0000 SUGGEST=       1.0000
 -0.367013373956D+01  0.795429936606D+00 -0.363571407609D-01  1  D2INV=      1.0000 SUGGEST=       1.0000
  0.634210965687D+01 -0.317292306444D+00 -0.458569549737D+01  1  D2INV=      1.0000 SUGGEST=       1.0000
  0.666432755050D+01  0.128662098183D+01 -0.823166613592D+01  1  D2INV=      1.0000 SUGGEST=       1.0000
 -0.588044353754D+00 -0.925377962118D+00  0.553576367861D+01  1  D2INV=      1.0000 SUGGEST=       1.0000
  0.524079955755D+01  0.468570489116D+01 -0.425365587908D+01  1  D2INV=      1.0000 SUGGEST=       1.0000
 -0.280178171171D+01 -0.118140163185D+01  0.172486405340D+00  1  D2INV=      1.0000 SUGGEST=       1.0000
  0.355571043258D+01  0.326378735338D+01 -0.373207861399D+01  1  D2INV=      1.0000 SUGGEST=       1.0000
  0.322963630476D+00  0.247278176929D+01  0.110164006308D+01  1  D2INV=      1.0000 SUGGEST=       1.0000
  0.424677175042D+01  0.228203486948D+00 -0.395148492766D+01  1  D2INV=      1.0000 SUGGEST=       1.0000
 -0.244589646425D+01  0.141640206953D+00  0.168202372148D+01  1  D2INV=      1.0000 SUGGEST=       1.0000
  0.110280468679D+01 -0.986130195914D+00  0.896794265820D+00  1  D2INV=      1.0000 SUGGEST=       1.0000
  0.158060835740D+01  0.284237478526D+01 -0.340449555970D+00  1  D2INV=      1.0000 SUGGEST=       1.0000
  0.382000287819D+00  0.434499016257D+00  0.418320452272D+01  1  D2INV=      1.0000 SUGGEST=       1.0000
  0.635712821488D+01  0.247255884183D+01 -0.666301648792D+01  1  D2INV=      1.0000 SUGGEST=       1.0000
  0.228660856742D+01 -0.629560504721D+00 -0.577474440069D+00  1  D2INV=      1.0000 SUGGEST=       1.0000
  0.500244582652D+01  0.112220541197D+01 -0.540344056126D+01  1  D2INV=      1.0000 SUGGEST=       1.0000
  0.512573021240D+01  0.223867916664D+01 -0.739968048349D+01  1  D2INV=      1.0000 SUGGEST=       1.0000
  0.459298474362D+01  0.295910385227D+01 -0.529682391427D+01  1  D2INV=      1.0000 SUGGEST=       1.0000
