# Supplementary material for: Assessing Self-Interaction Corrections in the Selective Catalytic Reduction of NO on a Cu-SSZ-13 Zeolite Cluster Model
Source: J Phys Chem A. 2026 Jul 20;130(30):5840–51. doi: 10.1021/acs.jpca.6c02902 (PMC13430625; doi:10.1021/acs.jpca.6c02902)
Supplement: Supplementary file 2 [file jp6c02902_si_002.zip › xyz/NO3_cha_T1/XMOL.xyz]

   14
Cluster output
 Al   -0.16797    0.23453    1.11065
 O    -0.00465    0.15929    2.81973
 O    -1.73833   -0.06510    0.46692
 O     0.57291    1.72494    0.30998
 O     1.10433   -0.70237    0.15453
 O     2.13010    2.07393   -2.44594
 O     2.59311   -0.03219   -2.58046
 O     3.29258    1.33139   -4.17102
 H     0.83399    0.31961    3.26577
 H    -2.47170   -0.26641    1.05922
 H     0.02074    2.46689    0.02655
 H     0.90546   -1.56695   -0.23096
 Cu    1.54138    0.74840   -1.06973
 N     2.71156    1.13766   -3.13732
