# Supplementary material for: Assessing Self-Interaction Corrections in the Selective Catalytic Reduction of NO on a Cu-SSZ-13 Zeolite Cluster Model
Source: J Phys Chem A. 2026 Jul 20;130(30):5840–51. doi: 10.1021/acs.jpca.6c02902 (PMC13430625; doi:10.1021/acs.jpca.6c02902)
Supplement: Supplementary file 2 [file jp6c02902_si_002.zip › xyz/O2/FRMIDT]

           9           7
  0.352022008865D-04 -0.349191156403D-05  0.420813678447D+01  1  D2INV=      1.0000 SUGGEST=       1.0000
 -0.311488080042D-04  0.340411733205D-05  0.192600674443D+01  1  D2INV=      1.0000 SUGGEST=       1.0000
  0.725647981214D+00  0.109156008134D+01  0.163211419420D+01  1  D2INV=      1.0000 SUGGEST=       1.0000
  0.124974524677D+01 -0.394867766326D+00  0.450311394424D+01  1  D2INV=      1.0000 SUGGEST=       1.0000
 -0.130832680843D+01  0.822524084986D-01  0.163182813540D+01  1  D2INV=      1.0000 SUGGEST=       1.0000
 -0.967387733136D+00 -0.884708116421D+00  0.450339430817D+01  1  D2INV=      1.0000 SUGGEST=       1.0000
 -0.283103552794D+00  0.127972957589D+01  0.450336502938D+01  1  D2INV=      1.0000 SUGGEST=       1.0000
  0.583471561061D+00 -0.117392390623D+01  0.163159174824D+01  1  D2INV=      1.0000 SUGGEST=       1.0000
 -0.348027742071D-03 -0.410356151481D-03  0.306900951365D+01  1  D2INV=      1.0000 SUGGEST=       1.0000
  0.380172596187D-03  0.734314214507D-03  0.427053635778D+01  1  D2INV=      1.0000 SUGGEST=       1.0000
  0.394224287327D-03  0.549445360533D-03  0.186330627962D+01  1  D2INV=      1.0000 SUGGEST=       1.0000
  0.137330627881D-02  0.156728306368D-02  0.569439546585D+01  1  D2INV=      1.0000 SUGGEST=       1.0000
 -0.563578895529D-03  0.253976625661D-02  0.441327357244D+00  1  D2INV=      1.0000 SUGGEST=       1.0000
 -0.415191984733D-01 -0.266355996602D+00  0.306861821761D+01  1  D2INV=      1.0000 SUGGEST=       1.0000
  0.245651346360D+00  0.917173284154D-01  0.306883920704D+01  1  D2INV=      1.0000 SUGGEST=       1.0000
 -0.210618763805D+00  0.162678991619D+00  0.306763745539D+01  1  D2INV=      1.0000 SUGGEST=       1.0000
