# Supplementary material for: Assessing Self-Interaction Corrections in the Selective Catalytic Reduction of NO on a Cu-SSZ-13 Zeolite Cluster Model
Source: J Phys Chem A. 2026 Jul 20;130(30):5840–51. doi: 10.1021/acs.jpca.6c02902 (PMC13430625; doi:10.1021/acs.jpca.6c02902)
Supplement: Supplementary file 2 [file jp6c02902_si_002.zip › xyz/NONH2_cha_T1/FRMIDT]

          51          51
  0.488172327480D-01  0.697198845556D+00  0.179305363041D+01  1  D2INV=      1.0000 SUGGEST=       1.0000
 -0.734387455710D+00  0.353695671869D+00  0.494757408715D+01  1  D2INV=      1.0000 SUGGEST=       1.0000
 -0.232743317115D+01 -0.226146265423D+00 -0.275055114286D+00  1  D2INV=      1.0000 SUGGEST=       1.0000
  0.135232131806D+01  0.376603019864D+01  0.869509147066D+00  1  D2INV=      1.0000 SUGGEST=       1.0000
  0.308690819818D+01 -0.642682908216D+00  0.809463302516D+00  1  D2INV=      1.0000 SUGGEST=       1.0000
  0.845283769234D+01  0.400575655335D+01 -0.355613068231D+01  1  D2INV=      1.0000 SUGGEST=       1.0000
  0.273662309951D+00  0.729692462929D+00  0.568226564046D+01  1  D2INV=      1.0000 SUGGEST=       1.0000
 -0.334009334622D+01 -0.616030512744D+00  0.451383013183D+00  1  D2INV=      1.0000 SUGGEST=       1.0000
  0.506672225846D+00  0.460664318234D+01  0.394571451991D+00  1  D2INV=      1.0000 SUGGEST=       1.0000
  0.307791949910D+01 -0.180802668933D+01  0.278197909567D+00  1  D2INV=      1.0000 SUGGEST=       1.0000
  0.454997346466D+01  0.188181014451D+01 -0.656739264459D+01  1  D2INV=      1.0000 SUGGEST=       1.0000
  0.653628919858D+01  0.289289230773D+01 -0.732104878074D+01  1  D2INV=      1.0000 SUGGEST=       1.0000
  0.395830215790D+01  0.222966456232D+01 -0.118757540421D+01  1  D2INV=      1.0000 SUGGEST=       1.0000
  0.619083122854D+01  0.318019002305D+01 -0.387500662360D+01  1  D2INV=      1.0000 SUGGEST=       1.0000
  0.550645148031D+01  0.304497156803D+01 -0.634025067695D+01  1  D2INV=      1.0000 SUGGEST=       1.0000
 -0.116123450309D+01 -0.934293709651D+00  0.503986271531D+01  1  D2INV=      1.0000 SUGGEST=       1.0000
  0.392824386699D+01  0.237098694161D+01 -0.147794571092D+01  1  D2INV=      1.0000 SUGGEST=       1.0000
  0.405538387112D+01  0.229751361902D+01 -0.131900188803D+01  1  D2INV=      1.0000 SUGGEST=       1.0000
  0.480560759659D+01  0.197407066508D+01 -0.114810228043D+01  1  D2INV=      1.0000 SUGGEST=       1.0000
  0.343358250721D+01  0.275090655525D+01 -0.854048638306D+00  1  D2INV=      1.0000 SUGGEST=       1.0000
  0.537537589205D+00  0.885096560840D+00  0.220234462049D+01  1  D2INV=      1.0000 SUGGEST=       1.0000
 -0.458190396732D+00  0.110838807540D+01  0.193071466014D+01  1  D2INV=      1.0000 SUGGEST=       1.0000
 -0.130005431913D-01  0.403375496201D-01  0.190618210639D+01  1  D2INV=      1.0000 SUGGEST=       1.0000
  0.410254028150D+01  0.185578356242D+01 -0.654623753357D+00  1  D2INV=      1.0000 SUGGEST=       1.0000
  0.370395016169D+01  0.240014704091D+01 -0.174749214570D+01  1  D2INV=      1.0000 SUGGEST=       1.0000
  0.124741101626D+00  0.749475140498D+00  0.114809423749D+01  1  D2INV=      1.0000 SUGGEST=       1.0000
  0.438937904310D+01  0.264554876258D+01 -0.978745859889D+00  1  D2INV=      1.0000 SUGGEST=       1.0000
  0.416628091358D+01  0.218249881558D+01 -0.139778606417D+01  1  D2INV=      1.0000 SUGGEST=       1.0000
  0.462326179898D+01  0.256857602629D+01 -0.197763135405D+01  1  D2INV=      1.0000 SUGGEST=       1.0000
  0.416022177880D+01  0.245541193150D+01 -0.123464175454D+01  1  D2INV=      1.0000 SUGGEST=       1.0000
  0.411862671073D+01  0.158282107766D+01 -0.172516573723D+01  1  D2INV=      1.0000 SUGGEST=       1.0000
  0.399798558299D+01  0.300206533060D+01 -0.148512367089D+01  1  D2INV=      1.0000 SUGGEST=       1.0000
  0.333732189202D+01  0.179076378522D+01 -0.131329166678D+01  1  D2INV=      1.0000 SUGGEST=       1.0000
  0.866970275496D+01  0.403667045769D+01 -0.228691300657D+01  1  D2INV=      1.0000 SUGGEST=       1.0000
  0.391357542957D+01 -0.369612840179D+00  0.191744319049D+01  1  D2INV=      1.0000 SUGGEST=       1.0000
  0.219906103782D+01  0.414339596293D+01  0.192361050748D+01  1  D2INV=      1.0000 SUGGEST=       1.0000
 -0.245238522281D+01  0.846478702438D+00 -0.110167007823D+01  1  D2INV=      1.0000 SUGGEST=       1.0000
 -0.194400374147D+01  0.100047027301D+01  0.497037052451D+01  1  D2INV=      1.0000 SUGGEST=       1.0000
 -0.170400493202D+01 -0.111503387031D+01 -0.109424807874D+01  1  D2INV=      1.0000 SUGGEST=       1.0000
  0.894921654272D+01  0.432086483902D+01 -0.473649435292D+01  1  D2INV=      1.0000 SUGGEST=       1.0000
  0.334874828977D+01 -0.737386178920D-02 -0.411977954962D-01  1  D2INV=      1.0000 SUGGEST=       1.0000
  0.206299670126D+01  0.342723696695D+01  0.108539032022D-02  1  D2INV=      1.0000 SUGGEST=       1.0000
  0.633837211409D+00  0.284684296065D+01  0.113273704168D+01  1  D2INV=      1.0000 SUGGEST=       1.0000
  0.194787719768D+01 -0.427926814520D+00  0.111791375597D+01  1  D2INV=      1.0000 SUGGEST=       1.0000
 -0.175222214493D+01  0.378472576903D-02  0.735391568271D+00  1  D2INV=      1.0000 SUGGEST=       1.0000
 -0.392219049379D-01  0.650961774475D+00  0.399101115243D+01  1  D2INV=      1.0000 SUGGEST=       1.0000
  0.757205299053D+01  0.283549657548D+01 -0.363823318851D+01  1  D2INV=      1.0000 SUGGEST=       1.0000
  0.711209183398D+01  0.430952976043D+01 -0.375570430668D+01  1  D2INV=      1.0000 SUGGEST=       1.0000
  0.552595788600D+01  0.282596445014D+01 -0.308811480594D+01  1  D2INV=      1.0000 SUGGEST=       1.0000
  0.502762267651D+01  0.484016351168D+01 -0.606571599540D+01  1  D2INV=      1.0000 SUGGEST=       1.0000
  0.586539130243D+01  0.301426448652D+01 -0.510154674646D+01  1  D2INV=      1.0000 SUGGEST=       1.0000
  0.488421117551D-01  0.697197607218D+00  0.179314361329D+01  1  D2INV=      1.0000 SUGGEST=       1.0000
 -0.734393984786D+00  0.353693474229D+00  0.494759039716D+01  1  D2INV=      1.0000 SUGGEST=       1.0000
 -0.232741251169D+01 -0.226176469644D+00 -0.274995344697D+00  1  D2INV=      1.0000 SUGGEST=       1.0000
  0.135231557000D+01  0.376732803574D+01  0.869593544709D+00  1  D2INV=      1.0000 SUGGEST=       1.0000
  0.308299835590D+01 -0.651278682403D+00  0.814070186387D+00  1  D2INV=      1.0000 SUGGEST=       1.0000
  0.841843224462D+01  0.399942107008D+01 -0.355876418738D+01  1  D2INV=      1.0000 SUGGEST=       1.0000
  0.272347577822D+00  0.730067753427D+00  0.568281467188D+01  1  D2INV=      1.0000 SUGGEST=       1.0000
 -0.333811340521D+01 -0.617690532969D+00  0.452719145019D+00  1  D2INV=      1.0000 SUGGEST=       1.0000
  0.586546102069D+00  0.460169820784D+01  0.268195078262D+00  1  D2INV=      1.0000 SUGGEST=       1.0000
  0.303121909256D+01 -0.181849187572D+01  0.229368493600D+00  1  D2INV=      1.0000 SUGGEST=       1.0000
  0.448961287972D+01  0.190687274280D+01 -0.644801119081D+01  1  D2INV=      1.0000 SUGGEST=       1.0000
  0.670730209302D+01  0.285933730199D+01 -0.723009275747D+01  1  D2INV=      1.0000 SUGGEST=       1.0000
  0.390846094533D+01  0.225492777051D+01 -0.122307696456D+01  1  D2INV=      1.0000 SUGGEST=       1.0000
  0.628553992491D+01  0.321027868021D+01 -0.389551137046D+01  1  D2INV=      1.0000 SUGGEST=       1.0000
  0.551509250118D+01  0.305059156398D+01 -0.631740571669D+01  1  D2INV=      1.0000 SUGGEST=       1.0000
 -0.116201130437D+01 -0.935636100721D+00  0.503895344561D+01  1  D2INV=      1.0000 SUGGEST=       1.0000
  0.400039626688D+01  0.233762564304D+01 -0.151799517189D+01  1  D2INV=      1.0000 SUGGEST=       1.0000
  0.405345506948D+01  0.229829478704D+01 -0.131934068342D+01  1  D2INV=      1.0000 SUGGEST=       1.0000
  0.470819366066D+01  0.203829744448D+01 -0.824584652358D+00  1  D2INV=      1.0000 SUGGEST=       1.0000
  0.357489350823D+01  0.301837748282D+01 -0.143265574952D+01  1  D2INV=      1.0000 SUGGEST=       1.0000
  0.532887210988D+00  0.885677083886D+00  0.220577205437D+01  1  D2INV=      1.0000 SUGGEST=       1.0000
 -0.454985892427D+00  0.111094273906D+01  0.193539071556D+01  1  D2INV=      1.0000 SUGGEST=       1.0000
 -0.123335070895D-01  0.389080590708D-01  0.189744315405D+01  1  D2INV=      1.0000 SUGGEST=       1.0000
  0.378361851140D+01  0.218539470859D+01 -0.607462752311D+00  1  D2INV=      1.0000 SUGGEST=       1.0000
  0.390295475461D+01  0.227717426306D+01 -0.186819102006D+01  1  D2INV=      1.0000 SUGGEST=       1.0000
  0.124752364547D+00  0.747835904443D+00  0.114664546508D+01  1  D2INV=      1.0000 SUGGEST=       1.0000
  0.427038520514D+01  0.270163563747D+01 -0.101527343823D+01  1  D2INV=      1.0000 SUGGEST=       1.0000
  0.417650601273D+01  0.216782425941D+01 -0.132500453263D+01  1  D2INV=      1.0000 SUGGEST=       1.0000
  0.471274236241D+01  0.258453720139D+01 -0.176981222452D+01  1  D2INV=      1.0000 SUGGEST=       1.0000
  0.413863483115D+01  0.247607193316D+01 -0.122712520865D+01  1  D2INV=      1.0000 SUGGEST=       1.0000
  0.413597362417D+01  0.153329888724D+01 -0.152107460491D+01  1  D2INV=      1.0000 SUGGEST=       1.0000
  0.599931540858D+01  0.177107883572D+01 -0.319895826944D+01  1  D2INV=      1.0000 SUGGEST=       1.0000
  0.332086908553D+01  0.199921182534D+01 -0.145696389535D+01  1  D2INV=      1.0000 SUGGEST=       1.0000
  0.835973673631D+01  0.419902801402D+01 -0.220973968522D+01  1  D2INV=      1.0000 SUGGEST=       1.0000
  0.390179212492D+01 -0.302560181502D+00  0.188956909860D+01  1  D2INV=      1.0000 SUGGEST=       1.0000
  0.212617291228D+01  0.405069015818D+01  0.201251819184D+01  1  D2INV=      1.0000 SUGGEST=       1.0000
 -0.244954704126D+01  0.847924886530D+00 -0.110498947402D+01  1  D2INV=      1.0000 SUGGEST=       1.0000
 -0.194280441885D+01  0.100330008314D+01  0.496996696699D+01  1  D2INV=      1.0000 SUGGEST=       1.0000
 -0.170592574736D+01 -0.111601874376D+01 -0.109644785826D+01  1  D2INV=      1.0000 SUGGEST=       1.0000
  0.837267869140D+01  0.508499814906D+01 -0.434706650171D+01  1  D2INV=      1.0000 SUGGEST=       1.0000
  0.344341412658D+01  0.819788114235D-01 -0.628867185479D-01  1  D2INV=      1.0000 SUGGEST=       1.0000
  0.206786589971D+01  0.350414003484D+01 -0.920904918392D-01  1  D2INV=      1.0000 SUGGEST=       1.0000
  0.668233180633D+00  0.283902226247D+01  0.119263892033D+01  1  D2INV=      1.0000 SUGGEST=       1.0000
  0.193402030305D+01 -0.471959425010D+00  0.111133523368D+01  1  D2INV=      1.0000 SUGGEST=       1.0000
 -0.175446229047D+01  0.555621889413D-02  0.737486819708D+00  1  D2INV=      1.0000 SUGGEST=       1.0000
 -0.403407617302D-01  0.648144766326D+00  0.399187998961D+01  1  D2INV=      1.0000 SUGGEST=       1.0000
  0.918056602148D+01  0.290640824602D+01 -0.401550296088D+01  1  D2INV=      1.0000 SUGGEST=       1.0000
  0.734274166034D+01  0.360412301247D+01 -0.376475432873D+01  1  D2INV=      1.0000 SUGGEST=       1.0000
  0.512424565635D+01  0.408216226801D+01 -0.306268038631D+01  1  D2INV=      1.0000 SUGGEST=       1.0000
  0.489662037319D+01  0.457601837706D+01 -0.645237445299D+01  1  D2INV=      1.0000 SUGGEST=       1.0000
  0.591052010370D+01  0.300527599156D+01 -0.515354681737D+01  1  D2INV=      1.0000 SUGGEST=       1.0000
