# Supplementary material for: Assessing Self-Interaction Corrections in the Selective Catalytic Reduction of NO on a Cu-SSZ-13 Zeolite Cluster Model
Source: J Phys Chem A. 2026 Jul 20;130(30):5840–51. doi: 10.1021/acs.jpca.6c02902 (PMC13430625; doi:10.1021/acs.jpca.6c02902)
Supplement: Supplementary file 2 [file jp6c02902_si_002.zip › xyz/TS_2_vdw-3_vdw/FRMIDT]

          55          54
 -0.150908362486D+01 -0.616617227402D+00  0.279303921545D+01  1  D2INV=      1.0000 SUGGEST=       1.0000
 -0.413725370378D+00 -0.222476629771D+00  0.582947048289D+01  1  D2INV=      1.0000 SUGGEST=       1.0000
 -0.450825011080D+01 -0.173924317892D+01  0.213948746952D+01  1  D2INV=      1.0000 SUGGEST=       1.0000
 -0.628499421444D+00  0.220621264124D+01  0.962859670896D+00  1  D2INV=      1.0000 SUGGEST=       1.0000
  0.660037122272D+00 -0.228607859881D+01  0.625684377592D+00  1  D2INV=      1.0000 SUGGEST=       1.0000
  0.136241364619D+01  0.259850913927D+01 -0.439800213898D+01  1  D2INV=      1.0000 SUGGEST=       1.0000
  0.231949634206D+01 -0.899649302976D+00 -0.465597717541D+01  1  D2INV=      1.0000 SUGGEST=       1.0000
  0.522738256688D+01  0.204545884627D+01 -0.732240403605D+01  1  D2INV=      1.0000 SUGGEST=       1.0000
 -0.881040830109D+00 -0.114575590777D+01  0.665893550180D+01  1  D2INV=      1.0000 SUGGEST=       1.0000
 -0.530623757900D+01 -0.160833811598D+01  0.319126649601D+01  1  D2INV=      1.0000 SUGGEST=       1.0000
 -0.149537582725D+01  0.306858776282D+01  0.587474066518D+00  1  D2INV=      1.0000 SUGGEST=       1.0000
  0.268185355735D+00 -0.339285971485D+01  0.107007219294D+00  1  D2INV=      1.0000 SUGGEST=       1.0000
  0.969584513897D+00  0.564103423118D+00 -0.191563247778D+01  1  D2INV=      1.0000 SUGGEST=       1.0000
  0.480994004711D+01  0.175061581838D+01 -0.516891998682D+01  1  D2INV=      1.0000 SUGGEST=       1.0000
  0.110281395230D+01  0.314161234760D+00 -0.175261564953D+01  1  D2INV=      1.0000 SUGGEST=       1.0000
  0.927165828211D+00  0.438418340193D+00 -0.179771291624D+01  1  D2INV=      1.0000 SUGGEST=       1.0000
  0.767306358746D+00  0.307891412832D+00 -0.188102264183D+01  1  D2INV=      1.0000 SUGGEST=       1.0000
  0.870538403118D+00  0.519002766070D+00 -0.165122766698D+01  1  D2INV=      1.0000 SUGGEST=       1.0000
 -0.192381688434D+01 -0.174278748017D+00  0.308039492989D+01  1  D2INV=      1.0000 SUGGEST=       1.0000
 -0.173258871449D+01 -0.651181528825D+00  0.218189996614D+01  1  D2INV=      1.0000 SUGGEST=       1.0000
 -0.150422724167D+01 -0.122146569027D+01  0.308874517551D+01  1  D2INV=      1.0000 SUGGEST=       1.0000
  0.752970954953D+00 -0.326864802610D+00 -0.134096162984D+01  1  D2INV=      1.0000 SUGGEST=       1.0000
  0.196356362888D+00  0.641579758969D+00 -0.149274156068D+01  1  D2INV=      1.0000 SUGGEST=       1.0000
  0.160312277644D+01  0.808098953728D+00 -0.202632223086D+01  1  D2INV=      1.0000 SUGGEST=       1.0000
 -0.885412308087D+00 -0.425480396889D+00  0.284075790663D+01  1  D2INV=      1.0000 SUGGEST=       1.0000
  0.117500287786D+01 -0.131690382841D+00 -0.244500182362D+01  1  D2INV=      1.0000 SUGGEST=       1.0000
  0.572368978629D+00  0.784416241692D+00 -0.240391021556D+01  1  D2INV=      1.0000 SUGGEST=       1.0000
  0.124661672436D+01  0.649727549968D+00 -0.108982566917D+01  1  D2INV=      1.0000 SUGGEST=       1.0000
  0.137661423438D+01  0.172406002639D+00 -0.167112176340D+01  1  D2INV=      1.0000 SUGGEST=       1.0000
  0.884723449126D+00  0.129702936603D+01 -0.166737098875D+01  1  D2INV=      1.0000 SUGGEST=       1.0000
  0.521785223876D+00  0.156793523700D+00 -0.200146501663D+01  1  D2INV=      1.0000 SUGGEST=       1.0000
  0.407187363644D+00  0.272927743298D+01 -0.518518850095D+01  1  D2INV=      1.0000 SUGGEST=       1.0000
  0.178817047236D+01 -0.100085415877D+01 -0.578211454669D+01  1  D2INV=      1.0000 SUGGEST=       1.0000
  0.101724590911D+01  0.281838821484D+01 -0.333217744328D+01  1  D2INV=      1.0000 SUGGEST=       1.0000
  0.462102088174D+01  0.116437306980D+01 -0.844993371030D+01  1  D2INV=      1.0000 SUGGEST=       1.0000
  0.502827413714D+00  0.260293901413D+01  0.168588550674D+01  1  D2INV=      1.0000 SUGGEST=       1.0000
  0.191695642524D+01 -0.239342098522D+01  0.124234314326D+01  1  D2INV=      1.0000 SUGGEST=       1.0000
  0.215886212163D+01 -0.787814991081D+00 -0.363439134420D+01  1  D2INV=      1.0000 SUGGEST=       1.0000
  0.924468377296D+00  0.266489237365D-03  0.562240643911D+01  1  D2INV=      1.0000 SUGGEST=       1.0000
 -0.413810246512D+01 -0.300316354537D+01  0.176403899210D+01  1  D2INV=      1.0000 SUGGEST=       1.0000
 -0.907156234623D+00  0.103002515841D+01  0.604431297168D+01  1  D2INV=      1.0000 SUGGEST=       1.0000
 -0.482492015541D+01 -0.118727981412D+01  0.925117143602D+00  1  D2INV=      1.0000 SUGGEST=       1.0000
 -0.398816791546D+00  0.176393273448D+01  0.224089258463D-01  1  D2INV=      1.0000 SUGGEST=       1.0000
  0.243191766667D+01  0.310858385057D+01 -0.458774821033D+01  1  D2INV=      1.0000 SUGGEST=       1.0000
  0.575999135372D+00 -0.150878032554D+01 -0.194447033942D+00  1  D2INV=      1.0000 SUGGEST=       1.0000
  0.345503206107D+01 -0.203372437563D+00 -0.478146508652D+01  1  D2INV=      1.0000 SUGGEST=       1.0000
 -0.119657414980D+01  0.142330568987D+01  0.167579571368D+01  1  D2INV=      1.0000 SUGGEST=       1.0000
 -0.179554783678D+00 -0.192077576958D+01  0.138531136647D+01  1  D2INV=      1.0000 SUGGEST=       1.0000
  0.609554423609D+01  0.319807612147D+01 -0.711770099177D+01  1  D2INV=      1.0000 SUGGEST=       1.0000
 -0.887810475833D+00 -0.823880838119D+00  0.488329976489D+01  1  D2INV=      1.0000 SUGGEST=       1.0000
 -0.365208266598D+01 -0.112298667044D+01  0.274392500502D+01  1  D2INV=      1.0000 SUGGEST=       1.0000
  0.456088392988D+01  0.212345549561D+01 -0.637236245630D+01  1  D2INV=      1.0000 SUGGEST=       1.0000
  0.550574620823D+01  0.146129555047D+01 -0.628712505800D+01  1  D2INV=      1.0000 SUGGEST=       1.0000
  0.501042368212D+01  0.200508598987D+01 -0.386833259331D+01  1  D2INV=      1.0000 SUGGEST=       1.0000
  0.176040725590D+01  0.128899869400D+01 -0.449547367186D+01  1  D2INV=      1.0000 SUGGEST=       1.0000
 -0.150912344624D+01 -0.616549585718D+00  0.279318798925D+01  1  D2INV=      1.0000 SUGGEST=       1.0000
 -0.413497899978D+00 -0.223167049418D+00  0.582934061865D+01  1  D2INV=      1.0000 SUGGEST=       1.0000
 -0.450778853788D+01 -0.173936560714D+01  0.213932194367D+01  1  D2INV=      1.0000 SUGGEST=       1.0000
 -0.634073934895D+00  0.221152003551D+01  0.970651166477D+00  1  D2INV=      1.0000 SUGGEST=       1.0000
  0.654618974378D+00 -0.229284430982D+01  0.628540545108D+00  1  D2INV=      1.0000 SUGGEST=       1.0000
  0.134721093404D+01  0.268424073964D+01 -0.435553520245D+01  1  D2INV=      1.0000 SUGGEST=       1.0000
  0.229640126546D+01 -0.806725841044D+00 -0.466307607252D+01  1  D2INV=      1.0000 SUGGEST=       1.0000
  0.522842402628D+01  0.203510351669D+01 -0.731805445666D+01  1  D2INV=      1.0000 SUGGEST=       1.0000
 -0.868979481487D+00 -0.116466107474D+01  0.664983213022D+01  1  D2INV=      1.0000 SUGGEST=       1.0000
 -0.530534168557D+01 -0.160493099487D+01  0.318255176101D+01  1  D2INV=      1.0000 SUGGEST=       1.0000
 -0.153530511972D+01  0.304987664774D+01  0.577306628264D+00  1  D2INV=      1.0000 SUGGEST=       1.0000
  0.115621571814D+00 -0.337703563560D+01  0.835079566546D-01  1  D2INV=      1.0000 SUGGEST=       1.0000
  0.918101577260D+00  0.400971628056D+00 -0.161959292936D+01  1  D2INV=      1.0000 SUGGEST=       1.0000
  0.480977021849D+01  0.176439144961D+01 -0.516623004605D+01  1  D2INV=      1.0000 SUGGEST=       1.0000
  0.812587037495D+00  0.276066483853D+00 -0.189597107978D+01  1  D2INV=      1.0000 SUGGEST=       1.0000
  0.926239266492D+00  0.435874667471D+00 -0.179428786333D+01  1  D2INV=      1.0000 SUGGEST=       1.0000
  0.112236358235D+01  0.436497848299D+00 -0.185832307759D+01  1  D2INV=      1.0000 SUGGEST=       1.0000
  0.857881465426D+00  0.596354765808D+00 -0.184010983335D+01  1  D2INV=      1.0000 SUGGEST=       1.0000
 -0.192925409878D+01 -0.194987074400D+00  0.309694049289D+01  1  D2INV=      1.0000 SUGGEST=       1.0000
 -0.171999739554D+01 -0.635088356754D+00  0.217503533373D+01  1  D2INV=      1.0000 SUGGEST=       1.0000
 -0.884286944761D+00 -0.425774541504D+00  0.282301456413D+01  1  D2INV=      1.0000 SUGGEST=       1.0000
  0.100421640394D+01  0.503901883743D+00 -0.264230707350D+01  1  D2INV=      1.0000 SUGGEST=       1.0000
  0.425232092918D+00  0.245544164413D+00 -0.121196411322D+01  1  D2INV=      1.0000 SUGGEST=       1.0000
 -0.151194431104D+01 -0.121786406941D+01  0.309431157263D+01  1  D2INV=      1.0000 SUGGEST=       1.0000
  0.988831131264D+00  0.119578466618D+01 -0.164261113602D+01  1  D2INV=      1.0000 SUGGEST=       1.0000
  0.138870666896D+01  0.516884877251D+00 -0.113479634157D+01  1  D2INV=      1.0000 SUGGEST=       1.0000
  0.594537465536D+00  0.597702605634D-01 -0.200113810468D+01  1  D2INV=      1.0000 SUGGEST=       1.0000
  0.133268680410D+01 -0.329795430289D+00 -0.176712137324D+01  1  D2INV=      1.0000 SUGGEST=       1.0000
  0.147835410247D+01  0.569419763423D+00 -0.190386693432D+01  1  D2INV=      1.0000 SUGGEST=       1.0000
  0.153146797942D+00  0.738279669162D+00 -0.201194046388D+01  1  D2INV=      1.0000 SUGGEST=       1.0000
  0.439265150988D+01  0.247597023497D+01 -0.838355426785D+01  1  D2INV=      1.0000 SUGGEST=       1.0000
  0.163941387586D+01 -0.161346960060D+01 -0.537850171582D+01  1  D2INV=      1.0000 SUGGEST=       1.0000
  0.654128134390D+00  0.279877204340D+01 -0.536815415059D+01  1  D2INV=      1.0000 SUGGEST=       1.0000
  0.495621686185D+00  0.255821323108D+01  0.167641322915D+01  1  D2INV=      1.0000 SUGGEST=       1.0000
  0.189575061383D+01 -0.219155456768D+01  0.120965494937D+01  1  D2INV=      1.0000 SUGGEST=       1.0000
  0.650530415327D+01  0.163335583945D+01 -0.729228485951D+01  1  D2INV=      1.0000 SUGGEST=       1.0000
  0.921965014426D+00  0.414545996465D-01  0.566205078546D+01  1  D2INV=      1.0000 SUGGEST=       1.0000
 -0.416868883696D+01 -0.298784436094D+01  0.169393730422D+01  1  D2INV=      1.0000 SUGGEST=       1.0000
 -0.483055851283D+01 -0.110967321265D+01  0.963142697729D+00  1  D2INV=      1.0000 SUGGEST=       1.0000
 -0.929477683999D+00  0.102853263698D+01  0.600966193586D+01  1  D2INV=      1.0000 SUGGEST=       1.0000
  0.359975964547D+01 -0.931322706622D+00 -0.463553462436D+01  1  D2INV=      1.0000 SUGGEST=       1.0000
  0.255799864608D+01  0.265843992404D+01 -0.452352344239D+01  1  D2INV=      1.0000 SUGGEST=       1.0000
 -0.223097226327D+00 -0.200903034029D+01  0.139866816832D+01  1  D2INV=      1.0000 SUGGEST=       1.0000
 -0.126173650486D+01  0.140375996650D+01  0.161294152013D+01  1  D2INV=      1.0000 SUGGEST=       1.0000
  0.187392298317D+01 -0.828276012061D+00 -0.356887503721D+01  1  D2INV=      1.0000 SUGGEST=       1.0000
 -0.256590068994D+00  0.176967062316D+01 -0.329401075325D-01  1  D2INV=      1.0000 SUGGEST=       1.0000
  0.767375661806D+00 -0.152035961223D+01 -0.240326878981D+00  1  D2INV=      1.0000 SUGGEST=       1.0000
 -0.875861010835D+00 -0.840243241396D+00  0.488584177056D+01  1  D2INV=      1.0000 SUGGEST=       1.0000
 -0.362610281017D+01 -0.120919719691D+01  0.277657170944D+01  1  D2INV=      1.0000 SUGGEST=       1.0000
  0.118727165492D+01  0.218675149865D+01 -0.336928853862D+01  1  D2INV=      1.0000 SUGGEST=       1.0000
  0.512672093374D+01  0.248784738924D+01 -0.619956352925D+01  1  D2INV=      1.0000 SUGGEST=       1.0000
  0.475582555804D+01  0.151990223792D+01 -0.638949066722D+01  1  D2INV=      1.0000 SUGGEST=       1.0000
  0.510832431534D+01  0.147347500227D+01 -0.388838736759D+01  1  D2INV=      1.0000 SUGGEST=       1.0000
  0.205442509478D+01  0.528078416710D+00 -0.503926650803D+01  1  D2INV=      1.0000 SUGGEST=       1.0000
