# Supplementary material for: Assessing Self-Interaction Corrections in the Selective Catalytic Reduction of NO on a Cu-SSZ-13 Zeolite Cluster Model
Source: J Phys Chem A. 2026 Jul 20;130(30):5840–51. doi: 10.1021/acs.jpca.6c02902 (PMC13430625; doi:10.1021/acs.jpca.6c02902)
Supplement: Supplementary file 2 [file jp6c02902_si_002.zip › xyz/TS_2_vdw-3_vdw/XMOL.xyz]

   14
Cluster output
 Al   -0.79882   -0.32644    1.47848
 O    -0.21753   -0.11430    3.08140
 O    -2.38244   -0.92127    1.12809
 O    -0.33269    1.16788    0.51523
 O     0.34898   -1.20904    0.33385
 O     0.72300    1.36997   -2.32800
 O     1.21594   -0.42355   -2.46876
 O     2.76493    1.07799   -3.85776
 H    -0.45118   -0.70731    3.80298
 H    -3.08369   -0.91114    1.78860
 H    -0.93243    1.88768    0.27955
 H     0.08713   -2.05684   -0.05351
 Cu    0.49081    0.22844   -0.95197
 N     2.56799    0.93791   -2.74819
