# Supplementary material for: Assessing Self-Interaction Corrections in the Selective Catalytic Reduction of NO on a Cu-SSZ-13 Zeolite Cluster Model
Source: J Phys Chem A. 2026 Jul 20;130(30):5840–51. doi: 10.1021/acs.jpca.6c02902 (PMC13430625; doi:10.1021/acs.jpca.6c02902)
Supplement: Supplementary file 2 [file jp6c02902_si_002.zip › xyz/TS_9.2-9.3/FRMIDT]

          51          51
 -0.242644212497D+01 -0.115894541704D+01  0.237022180268D+01  1  D2INV=      1.0000 SUGGEST=       1.0000
 -0.235595667501D+01 -0.215714875630D+01  0.548114148683D+01  1  D2INV=      1.0000 SUGGEST=       1.0000
 -0.530641087665D+01 -0.160930229776D+01  0.872037227483D+00  1  D2INV=      1.0000 SUGGEST=       1.0000
 -0.131955690008D+01  0.209220271421D+01  0.183219067691D+01  1  D2INV=      1.0000 SUGGEST=       1.0000
  0.196387311224D+00 -0.227761507006D+01  0.391185260756D+00  1  D2INV=      1.0000 SUGGEST=       1.0000
  0.406923173940D+01  0.339715851473D+01 -0.252457653882D+01  1  D2INV=      1.0000 SUGGEST=       1.0000
 -0.116844603882D+01 -0.196280056845D+01  0.597992550816D+01  1  D2INV=      1.0000 SUGGEST=       1.0000
 -0.610266231200D+01 -0.220247537797D+01  0.171388468509D+01  1  D2INV=      1.0000 SUGGEST=       1.0000
 -0.231205432997D+01  0.295791235522D+01  0.167713240954D+01  1  D2INV=      1.0000 SUGGEST=       1.0000
 -0.418142031841D-01 -0.308430083781D+01 -0.547916173441D+00  1  D2INV=      1.0000 SUGGEST=       1.0000
  0.573432618222D+01  0.144847406378D+00 -0.420959277485D+01  1  D2INV=      1.0000 SUGGEST=       1.0000
  0.309754408781D+01  0.437807488642D+01 -0.307722982523D+01  1  D2INV=      1.0000 SUGGEST=       1.0000
  0.913580792043D+00  0.118489046448D+01 -0.102859308942D+01  1  D2INV=      1.0000 SUGGEST=       1.0000
  0.279460010488D+01  0.102781559775D+01 -0.413226557311D+01  1  D2INV=      1.0000 SUGGEST=       1.0000
  0.432520219188D+01 -0.449828036683D+00 -0.490205746212D+01  1  D2INV=      1.0000 SUGGEST=       1.0000
  0.125025862098D+01 -0.247543199502D+01  0.130316673995D+01  1  D2INV=      1.0000 SUGGEST=       1.0000
  0.872205495335D+00  0.124034063096D+01 -0.123328497178D+01  1  D2INV=      1.0000 SUGGEST=       1.0000
  0.777825523369D+00  0.109154245254D+01 -0.961629239842D+00  1  D2INV=      1.0000 SUGGEST=       1.0000
  0.108922478530D+01  0.105951111088D+01 -0.102563245581D+01  1  D2INV=      1.0000 SUGGEST=       1.0000
  0.941832479808D+00  0.133387343896D+01 -0.934511384421D+00  1  D2INV=      1.0000 SUGGEST=       1.0000
 -0.183286385769D+01 -0.105825801384D+01  0.265541504816D+01  1  D2INV=      1.0000 SUGGEST=       1.0000
 -0.250071501799D+01 -0.182224670133D+01  0.236821026928D+01  1  D2INV=      1.0000 SUGGEST=       1.0000
 -0.286762038066D+01 -0.800563567014D+00  0.271754529583D+01  1  D2INV=      1.0000 SUGGEST=       1.0000
 -0.250277385495D+01 -0.960611827313D+00  0.175218263689D+01  1  D2INV=      1.0000 SUGGEST=       1.0000
  0.208397075805D+01  0.627164304275D+00 -0.290289879274D+01  1  D2INV=      1.0000 SUGGEST=       1.0000
  0.745078849748D+00  0.136796941279D+01 -0.152372819155D+01  1  D2INV=      1.0000 SUGGEST=       1.0000
  0.135509564948D+01  0.143266661215D+01 -0.366762516236D+00  1  D2INV=      1.0000 SUGGEST=       1.0000
  0.688575099839D+00  0.787184349655D+00 -0.378484192845D+00  1  D2INV=      1.0000 SUGGEST=       1.0000
  0.605352975127D+00  0.190066119010D+01 -0.849756677555D+00  1  D2INV=      1.0000 SUGGEST=       1.0000
  0.829562726430D+00  0.485185010608D+00 -0.153577442461D+01  1  D2INV=      1.0000 SUGGEST=       1.0000
  0.134882414912D+01  0.851985718468D+00 -0.940478772715D+00  1  D2INV=      1.0000 SUGGEST=       1.0000
  0.158410509900D+01  0.154420788390D+01 -0.142584620774D+01  1  D2INV=      1.0000 SUGGEST=       1.0000
  0.733477173273D-01  0.116146588475D+01 -0.109664140015D+01  1  D2INV=      1.0000 SUGGEST=       1.0000
  0.565680599190D+01  0.304547198913D+01 -0.266541966183D+01  1  D2INV=      1.0000 SUGGEST=       1.0000
 -0.329327971370D+00  0.229926985704D+01  0.274020082826D+01  1  D2INV=      1.0000 SUGGEST=       1.0000
 -0.562517027683D+01 -0.365271338665D+00  0.425185260995D+00  1  D2INV=      1.0000 SUGGEST=       1.0000
 -0.342775249833D+01 -0.152332389897D+01  0.603778916763D+01  1  D2INV=      1.0000 SUGGEST=       1.0000
 -0.286214434791D+01 -0.342033342613D+01  0.534423202133D+01  1  D2INV=      1.0000 SUGGEST=       1.0000
 -0.494791222879D+01 -0.223329580761D+01 -0.284256590561D+00  1  D2INV=      1.0000 SUGGEST=       1.0000
  0.368764404676D+01  0.316030742859D+01 -0.125304147614D+01  1  D2INV=      1.0000 SUGGEST=       1.0000
 -0.730369665105D+00 -0.208031233592D+01  0.111855765555D+01  1  D2INV=      1.0000 SUGGEST=       1.0000
 -0.638393865940D+00  0.196531789864D+01  0.808050455154D+00  1  D2INV=      1.0000 SUGGEST=       1.0000
 -0.197295133044D+01  0.109746390009D+01  0.197497552211D+01  1  D2INV=      1.0000 SUGGEST=       1.0000
 -0.192338245228D+01 -0.167621746303D+01  0.444870764559D+01  1  D2INV=      1.0000 SUGGEST=       1.0000
  0.240293411868D+00 -0.137745819648D+01 -0.361847309724D+00  1  D2INV=      1.0000 SUGGEST=       1.0000
 -0.446608477772D+01 -0.163282889036D+01  0.170718582250D+01  1  D2INV=      1.0000 SUGGEST=       1.0000
  0.362412921300D+01  0.255166188177D+01 -0.326038453796D+01  1  D2INV=      1.0000 SUGGEST=       1.0000
  0.189479093635D+01  0.175904880716D+01 -0.506662064137D+01  1  D2INV=      1.0000 SUGGEST=       1.0000
  0.409812375481D+01 -0.520298629080D+00 -0.647235172893D+01  1  D2INV=      1.0000 SUGGEST=       1.0000
  0.367930625658D+01  0.367135287835D+00 -0.442373056597D+01  1  D2INV=      1.0000 SUGGEST=       1.0000
  0.348726603561D+01 -0.175186439776D+01 -0.434286132428D+01  1  D2INV=      1.0000 SUGGEST=       1.0000
 -0.242642801861D+01 -0.115895420989D+01  0.237024621919D+01  1  D2INV=      1.0000 SUGGEST=       1.0000
 -0.235601805946D+01 -0.215710205611D+01  0.548117010643D+01  1  D2INV=      1.0000 SUGGEST=       1.0000
 -0.530642339894D+01 -0.160935397479D+01  0.872013343369D+00  1  D2INV=      1.0000 SUGGEST=       1.0000
 -0.131576834979D+01  0.209191244044D+01  0.182917210318D+01  1  D2INV=      1.0000 SUGGEST=       1.0000
  0.197405217783D+00 -0.227169605011D+01  0.388610361117D+00  1  D2INV=      1.0000 SUGGEST=       1.0000
  0.406438424614D+01  0.340719300152D+01 -0.252655976578D+01  1  D2INV=      1.0000 SUGGEST=       1.0000
 -0.116872461008D+01 -0.196111540034D+01  0.598077995363D+01  1  D2INV=      1.0000 SUGGEST=       1.0000
 -0.610252380133D+01 -0.220475134402D+01  0.171353448388D+01  1  D2INV=      1.0000 SUGGEST=       1.0000
 -0.225663947474D+01  0.297933501251D+01  0.169114175088D+01  1  D2INV=      1.0000 SUGGEST=       1.0000
 -0.615111855705D-01 -0.315966141499D+01 -0.491351201449D+00  1  D2INV=      1.0000 SUGGEST=       1.0000
  0.575610451119D+01 -0.406454533267D-01 -0.439171790843D+01  1  D2INV=      1.0000 SUGGEST=       1.0000
  0.299771743677D+01  0.446248679734D+01 -0.321930239520D+01  1  D2INV=      1.0000 SUGGEST=       1.0000
  0.915397555812D+00  0.117748547517D+01 -0.103750359521D+01  1  D2INV=      1.0000 SUGGEST=       1.0000
  0.274890293527D+01  0.106851742794D+01 -0.408329799837D+01  1  D2INV=      1.0000 SUGGEST=       1.0000
  0.435334870084D+01 -0.514213772710D+00 -0.489676723533D+01  1  D2INV=      1.0000 SUGGEST=       1.0000
  0.121741907860D+01 -0.252960871401D+01  0.130437597101D+01  1  D2INV=      1.0000 SUGGEST=       1.0000
  0.100270625412D+01  0.111357052826D+01 -0.117786304848D+01  1  D2INV=      1.0000 SUGGEST=       1.0000
  0.777432779175D+00  0.107135883442D+01 -0.100695771297D+01  1  D2INV=      1.0000 SUGGEST=       1.0000
  0.105181090665D+01  0.118323842143D+01 -0.862896784163D+00  1  D2INV=      1.0000 SUGGEST=       1.0000
  0.843263469934D+00  0.138311363994D+01 -0.107607945204D+01  1  D2INV=      1.0000 SUGGEST=       1.0000
 -0.183350349504D+01 -0.105792187326D+01  0.265611136906D+01  1  D2INV=      1.0000 SUGGEST=       1.0000
 -0.250167184853D+01 -0.182216509770D+01  0.236664550178D+01  1  D2INV=      1.0000 SUGGEST=       1.0000
 -0.286618450258D+01 -0.799755066956D+00  0.271878037080D+01  1  D2INV=      1.0000 SUGGEST=       1.0000
 -0.250293346358D+01 -0.961621040013D+00  0.175138974815D+01  1  D2INV=      1.0000 SUGGEST=       1.0000
  0.154144578143D+01  0.182147560537D+01 -0.104801972716D+01  1  D2INV=      1.0000 SUGGEST=       1.0000
  0.903692941618D+00  0.134145157081D+01 -0.183583261407D+01  1  D2INV=      1.0000 SUGGEST=       1.0000
  0.610936570187D+00  0.162431752254D+01 -0.310156800796D+00  1  D2INV=      1.0000 SUGGEST=       1.0000
  0.787816514061D+00  0.535604625129D+00 -0.551536967818D+00  1  D2INV=      1.0000 SUGGEST=       1.0000
  0.115568452647D+00  0.115872508749D+01 -0.120432615996D+01  1  D2INV=      1.0000 SUGGEST=       1.0000
  0.155356941178D+01  0.729981486292D+00 -0.117772231588D+01  1  D2INV=      1.0000 SUGGEST=       1.0000
  0.125362317038D+01  0.115512961028D+01 -0.622802277298D+00  1  D2INV=      1.0000 SUGGEST=       1.0000
  0.716271517789D+00  0.166123722476D+01 -0.115671784467D+01  1  D2INV=      1.0000 SUGGEST=       1.0000
  0.700577071715D+00  0.471708066060D+00 -0.150320412147D+01  1  D2INV=      1.0000 SUGGEST=       1.0000
  0.559335651621D+01  0.311614209172D+01 -0.269335150866D+01  1  D2INV=      1.0000 SUGGEST=       1.0000
 -0.350007548559D+00  0.231951095167D+01  0.276442899114D+01  1  D2INV=      1.0000 SUGGEST=       1.0000
 -0.562176171673D+01 -0.365330523479D+00  0.424748370194D+00  1  D2INV=      1.0000 SUGGEST=       1.0000
 -0.342743333051D+01 -0.152657955401D+01  0.604083065139D+01  1  D2INV=      1.0000 SUGGEST=       1.0000
 -0.285897549181D+01 -0.342061991895D+01  0.533899652829D+01  1  D2INV=      1.0000 SUGGEST=       1.0000
 -0.494984309071D+01 -0.223580396476D+01 -0.284257054951D+00  1  D2INV=      1.0000 SUGGEST=       1.0000
  0.379579954473D+01  0.301605862088D+01 -0.127537111870D+01  1  D2INV=      1.0000 SUGGEST=       1.0000
 -0.778146321710D+00 -0.206839547903D+01  0.105095328660D+01  1  D2INV=      1.0000 SUGGEST=       1.0000
 -0.755533324246D+00  0.196559561896D+01  0.817041755576D+00  1  D2INV=      1.0000 SUGGEST=       1.0000
 -0.191891935865D+01  0.107404609860D+01  0.198132075921D+01  1  D2INV=      1.0000 SUGGEST=       1.0000
 -0.192513867137D+01 -0.167444218136D+01  0.444983046618D+01  1  D2INV=      1.0000 SUGGEST=       1.0000
  0.321458212148D+00 -0.139029058355D+01 -0.270547794834D+00  1  D2INV=      1.0000 SUGGEST=       1.0000
 -0.446723342827D+01 -0.162889694535D+01  0.170821933900D+01  1  D2INV=      1.0000 SUGGEST=       1.0000
  0.357526957248D+01  0.247637678925D+01 -0.319861960022D+01  1  D2INV=      1.0000 SUGGEST=       1.0000
  0.157265443672D+01  0.123842101527D+01 -0.380793845781D+01  1  D2INV=      1.0000 SUGGEST=       1.0000
  0.322820481981D+01 -0.156656283167D+01 -0.567849873952D+01  1  D2INV=      1.0000 SUGGEST=       1.0000
  0.342897334942D+01  0.970307459260D+00 -0.537282987128D+01  1  D2INV=      1.0000 SUGGEST=       1.0000
  0.357111159446D+01  0.547464960763D-01 -0.393112955100D+01  1  D2INV=      1.0000 SUGGEST=       1.0000
