# Supplementary material for: Assessing Self-Interaction Corrections in the Selective Catalytic Reduction of NO on a Cu-SSZ-13 Zeolite Cluster Model
Source: J Phys Chem A. 2026 Jul 20;130(30):5840–51. doi: 10.1021/acs.jpca.6c02902 (PMC13430625; doi:10.1021/acs.jpca.6c02902)
Supplement: Supplementary file 2 [file jp6c02902_si_002.zip › xyz/TS_9.2-9.3/XMOL.xyz]

   15
Cluster output
 Al   -1.28403   -0.61344    1.25456
 O    -1.25100   -1.14249    2.89894
 O    -2.80574   -0.84953    0.45800
 O    -0.69332    1.10443    0.96836
 O     0.10310   -1.20312    0.20959
 O     2.15524    1.78467   -1.33439
 H    -0.44645   -1.08620    3.42583
 H    -3.51476   -1.28435    0.94599
 H    -1.34739    1.81171    0.90777
 H    -0.05971   -1.93372   -0.40118
 H     3.26565   -0.06502   -2.33726
 H     1.65118    2.55308   -1.66482
 Cu    0.48536    0.62607   -0.54713
 N     1.46119    0.54631   -2.18419
 N     2.28067   -0.24840   -2.60008
