# Supplementary material for: Assessing Self-Interaction Corrections in the Selective Catalytic Reduction of NO on a Cu-SSZ-13 Zeolite Cluster Model
Source: J Phys Chem A. 2026 Jul 20;130(30):5840–51. doi: 10.1021/acs.jpca.6c02902 (PMC13430625; doi:10.1021/acs.jpca.6c02902)
Supplement: Supplementary file 2 [file jp6c02902_si_002.zip › xyz/TS_9.2-9.3_solution_2/FRMIDT]

          51          51
 -0.242645616177D+01 -0.115904173801D+01  0.237038554553D+01  1  D2INV=      1.0000 SUGGEST=       1.0000
 -0.235513642663D+01 -0.215723911062D+01  0.548244913332D+01  1  D2INV=      1.0000 SUGGEST=       1.0000
 -0.530874603702D+01 -0.161045475253D+01  0.872828056801D+00  1  D2INV=      1.0000 SUGGEST=       1.0000
 -0.130625800752D+01  0.208979418653D+01  0.181921153611D+01  1  D2INV=      1.0000 SUGGEST=       1.0000
  0.199667264122D+00 -0.226470717138D+01  0.387327578259D+00  1  D2INV=      1.0000 SUGGEST=       1.0000
  0.406676054738D+01  0.341532694330D+01 -0.251906061284D+01  1  D2INV=      1.0000 SUGGEST=       1.0000
 -0.114290071022D+01 -0.196810011187D+01  0.603540710020D+01  1  D2INV=      1.0000 SUGGEST=       1.0000
 -0.616080996268D+01 -0.223497146220D+01  0.173087632801D+01  1  D2INV=      1.0000 SUGGEST=       1.0000
 -0.218263933023D+01  0.298070619002D+01  0.159769502704D+01  1  D2INV=      1.0000 SUGGEST=       1.0000
 -0.617599898369D-01 -0.312245179842D+01 -0.511217479016D+00  1  D2INV=      1.0000 SUGGEST=       1.0000
  0.572968907223D+01 -0.771535386172D-01 -0.455483979115D+01  1  D2INV=      1.0000 SUGGEST=       1.0000
  0.296048830622D+01  0.444100923538D+01 -0.324409321791D+01  1  D2INV=      1.0000 SUGGEST=       1.0000
  0.912484453484D+00  0.117849083842D+01 -0.103696025372D+01  1  D2INV=      1.0000 SUGGEST=       1.0000
  0.273451617094D+01  0.106823006402D+01 -0.410467344990D+01  1  D2INV=      1.0000 SUGGEST=       1.0000
  0.435518489594D+01 -0.497961510464D+00 -0.492634965674D+01  1  D2INV=      1.0000 SUGGEST=       1.0000
  0.117595808000D+01 -0.253722230541D+01  0.134813835100D+01  1  D2INV=      1.0000 SUGGEST=       1.0000
  0.937311736544D+00  0.109125809434D+01 -0.118910448386D+01  1  D2INV=      1.0000 SUGGEST=       1.0000
  0.752042528757D+00  0.113709836451D+01 -0.975342649881D+00  1  D2INV=      1.0000 SUGGEST=       1.0000
  0.106908657831D+01  0.112147703965D+01 -0.890279492348D+00  1  D2INV=      1.0000 SUGGEST=       1.0000
  0.927119381568D+00  0.140017541716D+01 -0.107048311277D+01  1  D2INV=      1.0000 SUGGEST=       1.0000
 -0.183186406442D+01 -0.105168593345D+01  0.265148685625D+01  1  D2INV=      1.0000 SUGGEST=       1.0000
 -0.251535428391D+01 -0.182072223119D+01  0.236604312462D+01  1  D2INV=      1.0000 SUGGEST=       1.0000
 -0.286815687168D+01 -0.808608523886D+00  0.272560589294D+01  1  D2INV=      1.0000 SUGGEST=       1.0000
 -0.248946951410D+01 -0.959472723443D+00  0.174740134115D+01  1  D2INV=      1.0000 SUGGEST=       1.0000
  0.172815305820D+01  0.151102827765D+01 -0.117635902510D+01  1  D2INV=      1.0000 SUGGEST=       1.0000
  0.823220718406D+00  0.136777985431D+01 -0.181196957259D+01  1  D2INV=      1.0000 SUGGEST=       1.0000
  0.975269443309D+00  0.169566211899D+01 -0.296761701651D+00  1  D2INV=      1.0000 SUGGEST=       1.0000
  0.611394003260D+00  0.629593459618D+00 -0.509549557823D+00  1  D2INV=      1.0000 SUGGEST=       1.0000
  0.188809632716D+00  0.151427224109D+01 -0.107521029069D+01  1  D2INV=      1.0000 SUGGEST=       1.0000
  0.127801262174D+01  0.475199391570D+00 -0.127679949603D+01  1  D2INV=      1.0000 SUGGEST=       1.0000
  0.128109387506D+01  0.997622104508D+00 -0.685736598706D+00  1  D2INV=      1.0000 SUGGEST=       1.0000
  0.919089582288D+00  0.170407544222D+01 -0.114047908635D+01  1  D2INV=      1.0000 SUGGEST=       1.0000
  0.272043333200D+00  0.579753094999D+00 -0.147884736115D+01  1  D2INV=      1.0000 SUGGEST=       1.0000
  0.547609621690D+01  0.304283771709D+01 -0.278292067126D+01  1  D2INV=      1.0000 SUGGEST=       1.0000
 -0.411500373028D+00  0.223144779870D+01  0.284445077190D+01  1  D2INV=      1.0000 SUGGEST=       1.0000
 -0.560879460796D+01 -0.351546242802D+00  0.441652252981D+00  1  D2INV=      1.0000 SUGGEST=       1.0000
 -0.340691639033D+01 -0.148225630855D+01  0.603161242114D+01  1  D2INV=      1.0000 SUGGEST=       1.0000
 -0.284058365766D+01 -0.342829461805D+01  0.531965987608D+01  1  D2INV=      1.0000 SUGGEST=       1.0000
 -0.493048340165D+01 -0.225451616306D+01 -0.271948521438D+00  1  D2INV=      1.0000 SUGGEST=       1.0000
  0.388629404230D+01  0.298566835095D+01 -0.138366374863D+01  1  D2INV=      1.0000 SUGGEST=       1.0000
 -0.777778224857D+00 -0.208483413863D+01  0.106920773319D+01  1  D2INV=      1.0000 SUGGEST=       1.0000
 -0.888981578186D+00  0.207550264312D+01  0.839814792362D+00  1  D2INV=      1.0000 SUGGEST=       1.0000
 -0.187215568833D+01  0.106246915061D+01  0.208012021559D+01  1  D2INV=      1.0000 SUGGEST=       1.0000
 -0.198490176024D+01 -0.170526361521D+01  0.443725345375D+01  1  D2INV=      1.0000 SUGGEST=       1.0000
  0.343852033193D+00 -0.147275225626D+01 -0.297182645190D+00  1  D2INV=      1.0000 SUGGEST=       1.0000
 -0.444696130348D+01 -0.160389284118D+01  0.167439396833D+01  1  D2INV=      1.0000 SUGGEST=       1.0000
  0.348641494909D+01  0.239219851132D+01 -0.326476527076D+01  1  D2INV=      1.0000 SUGGEST=       1.0000
  0.158925924426D+01  0.129482744205D+01 -0.404704002817D+01  1  D2INV=      1.0000 SUGGEST=       1.0000
  0.353774085402D+01 -0.154190127143D+01 -0.566073284386D+01  1  D2INV=      1.0000 SUGGEST=       1.0000
  0.363087745266D+01  0.764731964238D+00 -0.514167733550D+01  1  D2INV=      1.0000 SUGGEST=       1.0000
  0.347628985437D+01 -0.628387031101D-01 -0.383255118125D+01  1  D2INV=      1.0000 SUGGEST=       1.0000
 -0.242645616004D+01 -0.115904173885D+01  0.237038554404D+01  1  D2INV=      1.0000 SUGGEST=       1.0000
 -0.235513642784D+01 -0.215723911237D+01  0.548244913532D+01  1  D2INV=      1.0000 SUGGEST=       1.0000
 -0.530874603934D+01 -0.161045475367D+01  0.872828056831D+00  1  D2INV=      1.0000 SUGGEST=       1.0000
 -0.130625799328D+01  0.208979418399D+01  0.181921147902D+01  1  D2INV=      1.0000 SUGGEST=       1.0000
  0.199667242752D+00 -0.226470718926D+01  0.387327577877D+00  1  D2INV=      1.0000 SUGGEST=       1.0000
  0.406676050173D+01  0.341532694912D+01 -0.251906066188D+01  1  D2INV=      1.0000 SUGGEST=       1.0000
 -0.114290071016D+01 -0.196810011221D+01  0.603540709181D+01  1  D2INV=      1.0000 SUGGEST=       1.0000
 -0.616080996778D+01 -0.223497145499D+01  0.173087633581D+01  1  D2INV=      1.0000 SUGGEST=       1.0000
 -0.218263971846D+01  0.298070622485D+01  0.159769567459D+01  1  D2INV=      1.0000 SUGGEST=       1.0000
 -0.617598939689D-01 -0.312245204790D+01 -0.511217576232D+00  1  D2INV=      1.0000 SUGGEST=       1.0000
  0.572968905162D+01 -0.771536000153D-01 -0.455483977550D+01  1  D2INV=      1.0000 SUGGEST=       1.0000
  0.296048802404D+01  0.444100978927D+01 -0.324409356894D+01  1  D2INV=      1.0000 SUGGEST=       1.0000
  0.912484387475D+00  0.117849754340D+01 -0.103694759212D+01  1  D2INV=      1.0000 SUGGEST=       1.0000
  0.273451612377D+01  0.106823006290D+01 -0.410467334495D+01  1  D2INV=      1.0000 SUGGEST=       1.0000
  0.435518486087D+01 -0.497961542266D+00 -0.492634959802D+01  1  D2INV=      1.0000 SUGGEST=       1.0000
  0.117595853068D+01 -0.253722223099D+01  0.134813802726D+01  1  D2INV=      1.0000 SUGGEST=       1.0000
  0.937314560904D+00  0.109126006389D+01 -0.118910212718D+01  1  D2INV=      1.0000 SUGGEST=       1.0000
  0.752043607700D+00  0.113709782080D+01 -0.975345075680D+00  1  D2INV=      1.0000 SUGGEST=       1.0000
  0.106908677864D+01  0.112147749342D+01 -0.890278625394D+00  1  D2INV=      1.0000 SUGGEST=       1.0000
  0.927120731870D+00  0.140017513223D+01 -0.107048381713D+01  1  D2INV=      1.0000 SUGGEST=       1.0000
 -0.183186405878D+01 -0.105168595005D+01  0.265148684834D+01  1  D2INV=      1.0000 SUGGEST=       1.0000
 -0.251535426842D+01 -0.182072222771D+01  0.236604315066D+01  1  D2INV=      1.0000 SUGGEST=       1.0000
 -0.286815689558D+01 -0.808608515248D+00  0.272560586747D+01  1  D2INV=      1.0000 SUGGEST=       1.0000
 -0.248946952163D+01 -0.959472717287D+00  0.174740136254D+01  1  D2INV=      1.0000 SUGGEST=       1.0000
  0.172815446601D+01  0.151102599743D+01 -0.117635545494D+01  1  D2INV=      1.0000 SUGGEST=       1.0000
  0.823226458454D+00  0.136778079553D+01 -0.181196970212D+01  1  D2INV=      1.0000 SUGGEST=       1.0000
  0.975263723202D+00  0.169566270525D+01 -0.296762037081D+00  1  D2INV=      1.0000 SUGGEST=       1.0000
  0.611392252783D+00  0.629593288835D+00 -0.509550489773D+00  1  D2INV=      1.0000 SUGGEST=       1.0000
  0.188808954884D+00  0.151426949924D+01 -0.107521326557D+01  1  D2INV=      1.0000 SUGGEST=       1.0000
  0.127801604655D+01  0.475200188921D+00 -0.127679805091D+01  1  D2INV=      1.0000 SUGGEST=       1.0000
  0.128109197916D+01  0.997622752582D+00 -0.685733647426D+00  1  D2INV=      1.0000 SUGGEST=       1.0000
  0.919089327250D+00  0.170407628534D+01 -0.114047882404D+01  1  D2INV=      1.0000 SUGGEST=       1.0000
  0.272047987284D+00  0.579751470039D+00 -0.147885211608D+01  1  D2INV=      1.0000 SUGGEST=       1.0000
  0.547609669915D+01  0.304283805197D+01 -0.278292023245D+01  1  D2INV=      1.0000 SUGGEST=       1.0000
 -0.411500049511D+00  0.223144859832D+01  0.284445035730D+01  1  D2INV=      1.0000 SUGGEST=       1.0000
 -0.560879461516D+01 -0.351546264653D+00  0.441652235734D+00  1  D2INV=      1.0000 SUGGEST=       1.0000
 -0.340691639893D+01 -0.148225633444D+01  0.603161242745D+01  1  D2INV=      1.0000 SUGGEST=       1.0000
 -0.284058366104D+01 -0.342829460505D+01  0.531965988415D+01  1  D2INV=      1.0000 SUGGEST=       1.0000
 -0.493048338937D+01 -0.225451616853D+01 -0.271948506671D+00  1  D2INV=      1.0000 SUGGEST=       1.0000
  0.388629407502D+01  0.298566789786D+01 -0.138366359283D+01  1  D2INV=      1.0000 SUGGEST=       1.0000
 -0.777777779345D+00 -0.208483420999D+01  0.106920809362D+01  1  D2INV=      1.0000 SUGGEST=       1.0000
 -0.888980999834D+00  0.207550191205D+01  0.839814567427D+00  1  D2INV=      1.0000 SUGGEST=       1.0000
 -0.187215602730D+01  0.106246916304D+01  0.208011994893D+01  1  D2INV=      1.0000 SUGGEST=       1.0000
 -0.198490174545D+01 -0.170526360091D+01  0.443725345182D+01  1  D2INV=      1.0000 SUGGEST=       1.0000
  0.343851183884D+00 -0.147275202651D+01 -0.297182583219D+00  1  D2INV=      1.0000 SUGGEST=       1.0000
 -0.444696130741D+01 -0.160389282940D+01  0.167439396773D+01  1  D2INV=      1.0000 SUGGEST=       1.0000
  0.348641512103D+01  0.239219851036D+01 -0.326476496057D+01  1  D2INV=      1.0000 SUGGEST=       1.0000
  0.158925952752D+01  0.129482733846D+01 -0.404703938507D+01  1  D2INV=      1.0000 SUGGEST=       1.0000
  0.353774077109D+01 -0.154190108154D+01 -0.566073283949D+01  1  D2INV=      1.0000 SUGGEST=       1.0000
  0.363087764381D+01  0.764731954814D+00 -0.514167762994D+01  1  D2INV=      1.0000 SUGGEST=       1.0000
  0.347628991777D+01 -0.628385059501D-01 -0.383255121928D+01  1  D2INV=      1.0000 SUGGEST=       1.0000
