# Supplementary material for: Assessing Self-Interaction Corrections in the Selective Catalytic Reduction of NO on a Cu-SSZ-13 Zeolite Cluster Model
Source: J Phys Chem A. 2026 Jul 20;130(30):5840–51. doi: 10.1021/acs.jpca.6c02902 (PMC13430625; doi:10.1021/acs.jpca.6c02902)
Supplement: Supplementary file 2 [file jp6c02902_si_002.zip › xyz/TS_9.1-9.2/FRMIDT]

          51          51
 -0.267159423566D+01 -0.984514190512D+00  0.267233198385D+01  1  D2INV=      1.0000 SUGGEST=       1.0000
 -0.309123165395D+01 -0.125038870075D+01  0.589928542372D+01  1  D2INV=      1.0000 SUGGEST=       1.0000
 -0.526900330348D+01 -0.187135491683D+01  0.886956743101D+00  1  D2INV=      1.0000 SUGGEST=       1.0000
 -0.136892071043D+01  0.203278992982D+01  0.155523666711D+01  1  D2INV=      1.0000 SUGGEST=       1.0000
  0.226718921470D+00 -0.241991441409D+01  0.140479530315D+01  1  D2INV=      1.0000 SUGGEST=       1.0000
  0.582569478647D+01  0.215995419897D+01 -0.234608728567D+01  1  D2INV=      1.0000 SUGGEST=       1.0000
 -0.201612923813D+01 -0.854360777422D+00  0.651382351751D+01  1  D2INV=      1.0000 SUGGEST=       1.0000
 -0.620889624936D+01 -0.222599357074D+01  0.173230262053D+01  1  D2INV=      1.0000 SUGGEST=       1.0000
 -0.205190621693D+01  0.287471475013D+01  0.885036219223D+00  1  D2INV=      1.0000 SUGGEST=       1.0000
  0.167834459726D+00 -0.350616324347D+01  0.709242004716D+00  1  D2INV=      1.0000 SUGGEST=       1.0000
  0.319134204864D+01  0.267367636569D+00 -0.650740736508D+01  1  D2INV=      1.0000 SUGGEST=       1.0000
  0.620755498895D+01  0.249172785894D+01 -0.380618173404D+01  1  D2INV=      1.0000 SUGGEST=       1.0000
  0.119039148554D+01  0.506494263117D+00 -0.703706510730D+00  1  D2INV=      1.0000 SUGGEST=       1.0000
  0.326351659423D+01  0.132005652978D+01 -0.335353473460D+01  1  D2INV=      1.0000 SUGGEST=       1.0000
  0.292734352680D+01  0.150861197384D+01 -0.559632101113D+01  1  D2INV=      1.0000 SUGGEST=       1.0000
 -0.627555065947D+00  0.232547144029D+01  0.271374761919D+01  1  D2INV=      1.0000 SUGGEST=       1.0000
  0.122354994709D+01  0.305648709556D+00 -0.766384204133D+00  1  D2INV=      1.0000 SUGGEST=       1.0000
  0.107794682981D+01  0.591544346461D+00 -0.814136542057D+00  1  D2INV=      1.0000 SUGGEST=       1.0000
  0.134756493027D+01  0.592432640386D+00 -0.698386907503D+00  1  D2INV=      1.0000 SUGGEST=       1.0000
  0.110176582462D+01  0.494080433140D+00 -0.510369109658D+00  1  D2INV=      1.0000 SUGGEST=       1.0000
 -0.214281372777D+01 -0.797867074830D+00  0.302818287537D+01  1  D2INV=      1.0000 SUGGEST=       1.0000
 -0.315993244308D+01 -0.568502869595D+00  0.285376497318D+01  1  D2INV=      1.0000 SUGGEST=       1.0000
 -0.274967549436D+01 -0.163507399789D+01  0.279900709541D+01  1  D2INV=      1.0000 SUGGEST=       1.0000
 -0.263579531698D+01 -0.939360842948D+00  0.201862502380D+01  1  D2INV=      1.0000 SUGGEST=       1.0000
  0.790735671839D+00  0.117811197778D+01 -0.822866623019D+00  1  D2INV=      1.0000 SUGGEST=       1.0000
  0.185509784290D+01  0.134043472189D+00 -0.177019721412D+00  1  D2INV=      1.0000 SUGGEST=       1.0000
  0.124850470826D+01 -0.485459656666D-01 -0.827980503459D+00  1  D2INV=      1.0000 SUGGEST=       1.0000
  0.179463935162D+01  0.712302529341D+00 -0.111388641638D+01  1  D2INV=      1.0000 SUGGEST=       1.0000
  0.102218670152D+01  0.466777119799D+00 -0.152049331407D+01  1  D2INV=      1.0000 SUGGEST=       1.0000
  0.964329449219D+00  0.426164391892D+00 -0.186451095053D+00  1  D2INV=      1.0000 SUGGEST=       1.0000
  0.350142045978D+00  0.161928832987D+00 -0.786386498593D+00  1  D2INV=      1.0000 SUGGEST=       1.0000
  0.152056383820D+01  0.115374181151D+01 -0.227317554655D+00  1  D2INV=      1.0000 SUGGEST=       1.0000
  0.309710613391D+01  0.428847815199D-01 -0.279541621371D+01  1  D2INV=      1.0000 SUGGEST=       1.0000
  0.106225016941D+01 -0.221715852966D+01  0.249816374728D+01  1  D2INV=      1.0000 SUGGEST=       1.0000
  0.547455168530D+01  0.305959934035D+01 -0.136712260457D+01  1  D2INV=      1.0000 SUGGEST=       1.0000
 -0.350725072864D+01 -0.254467317440D+01  0.601727885043D+01  1  D2INV=      1.0000 SUGGEST=       1.0000
 -0.474804513821D+01 -0.277097271395D+01  0.761411058084D-02  1  D2INV=      1.0000 SUGGEST=       1.0000
 -0.427522845982D+01 -0.595200574663D+00  0.608675783550D+01  1  D2INV=      1.0000 SUGGEST=       1.0000
 -0.543972097598D+01 -0.814362287155D+00  0.424202597125D-01  1  D2INV=      1.0000 SUGGEST=       1.0000
  0.619258173367D+01  0.110034137800D+01 -0.166745158129D+01  1  D2INV=      1.0000 SUGGEST=       1.0000
 -0.850719784107D+00 -0.213600584499D+01  0.184463143857D+01  1  D2INV=      1.0000 SUGGEST=       1.0000
 -0.855256775148D+00  0.178637241983D+01  0.615184047148D+00  1  D2INV=      1.0000 SUGGEST=       1.0000
  0.475762397897D+00 -0.179876145843D+01  0.558984239478D+00  1  D2INV=      1.0000 SUGGEST=       1.0000
 -0.251130334064D+01 -0.983413919878D+00  0.486485583628D+01  1  D2INV=      1.0000 SUGGEST=       1.0000
 -0.460026454830D+01 -0.164792146002D+01  0.184332479557D+01  1  D2INV=      1.0000 SUGGEST=       1.0000
 -0.196760090103D+01  0.109666284831D+01  0.199376959242D+01  1  D2INV=      1.0000 SUGGEST=       1.0000
  0.474819092059D+01  0.179732930167D+01 -0.285931468444D+01  1  D2INV=      1.0000 SUGGEST=       1.0000
  0.233397717244D+01  0.222237586687D+01 -0.254475513853D+01  1  D2INV=      1.0000 SUGGEST=       1.0000
  0.139532652846D+01  0.179364161246D+01 -0.556545783433D+01  1  D2INV=      1.0000 SUGGEST=       1.0000
  0.326159379422D+01  0.127351843412D+01 -0.449620936946D+01  1  D2INV=      1.0000 SUGGEST=       1.0000
  0.372819597768D+01  0.290079524887D+01 -0.583916575238D+01  1  D2INV=      1.0000 SUGGEST=       1.0000
 -0.267164311576D+01 -0.984521044544D+00  0.267227214566D+01  1  D2INV=      1.0000 SUGGEST=       1.0000
 -0.309131728196D+01 -0.125043960327D+01  0.589928206583D+01  1  D2INV=      1.0000 SUGGEST=       1.0000
 -0.526903896479D+01 -0.187136052937D+01  0.886899441524D+00  1  D2INV=      1.0000 SUGGEST=       1.0000
 -0.137469419262D+01  0.203596576779D+01  0.155764242300D+01  1  D2INV=      1.0000 SUGGEST=       1.0000
  0.227359785761D+00 -0.241879413612D+01  0.140654433141D+01  1  D2INV=      1.0000 SUGGEST=       1.0000
  0.581524956738D+01  0.215431085573D+01 -0.233452141717D+01  1  D2INV=      1.0000 SUGGEST=       1.0000
 -0.201660702388D+01 -0.855011905000D+00  0.651468464804D+01  1  D2INV=      1.0000 SUGGEST=       1.0000
 -0.621066360076D+01 -0.222613124211D+01  0.173145844690D+01  1  D2INV=      1.0000 SUGGEST=       1.0000
 -0.220607509013D+01  0.295918385362D+01  0.106032464944D+01  1  D2INV=      1.0000 SUGGEST=       1.0000
  0.191604082830D+00 -0.354136076934D+01  0.797958258582D+00  1  D2INV=      1.0000 SUGGEST=       1.0000
  0.378007734809D+01  0.880236008631D+00 -0.686051407697D+01  1  D2INV=      1.0000 SUGGEST=       1.0000
  0.637422289931D+01  0.242704076499D+01 -0.352108016409D+01  1  D2INV=      1.0000 SUGGEST=       1.0000
  0.118836466627D+01  0.494801351066D+00 -0.703139212527D+00  1  D2INV=      1.0000 SUGGEST=       1.0000
  0.322594718809D+01  0.125863362877D+01 -0.326135197669D+01  1  D2INV=      1.0000 SUGGEST=       1.0000
  0.291284249053D+01  0.155096905871D+01 -0.565323786160D+01  1  D2INV=      1.0000 SUGGEST=       1.0000
 -0.586208824973D+00  0.244421171220D+01  0.259688369879D+01  1  D2INV=      1.0000 SUGGEST=       1.0000
  0.107028091467D+01  0.373834969532D+00 -0.651633854316D+00  1  D2INV=      1.0000 SUGGEST=       1.0000
  0.108289926808D+01  0.673121539510D+00 -0.778963536688D+00  1  D2INV=      1.0000 SUGGEST=       1.0000
  0.128839330935D+01  0.421954561430D+00 -0.829200900680D+00  1  D2INV=      1.0000 SUGGEST=       1.0000
  0.131725277096D+01  0.557799543603D+00 -0.532895638062D+00  1  D2INV=      1.0000 SUGGEST=       1.0000
 -0.213723761705D+01 -0.797447199512D+00  0.302116113884D+01  1  D2INV=      1.0000 SUGGEST=       1.0000
 -0.316415231384D+01 -0.573394873104D+00  0.285194728379D+01  1  D2INV=      1.0000 SUGGEST=       1.0000
 -0.275226653844D+01 -0.163275264005D+01  0.280794899065D+01  1  D2INV=      1.0000 SUGGEST=       1.0000
 -0.263364792979D+01 -0.937196844144D+00  0.202024265776D+01  1  D2INV=      1.0000 SUGGEST=       1.0000
  0.912154213772D+00  0.906855335769D+00 -0.909208933094D+00  1  D2INV=      1.0000 SUGGEST=       1.0000
  0.192883681002D+01  0.125822862153D+00 -0.754499865692D+00  1  D2INV=      1.0000 SUGGEST=       1.0000
  0.116578242155D+01 -0.580802129286D-01 -0.109699468755D+00  1  D2INV=      1.0000 SUGGEST=       1.0000
  0.116966977467D+01  0.497487422397D+00 -0.153243713634D+01  1  D2INV=      1.0000 SUGGEST=       1.0000
  0.413451755126D+00  0.301954925952D+00 -0.859693596707D+00  1  D2INV=      1.0000 SUGGEST=       1.0000
  0.151131421222D+01  0.616482521634D+00 -0.294556243216D+00  1  D2INV=      1.0000 SUGGEST=       1.0000
  0.791852781895D+00  0.100503304079D+01 -0.692190262063D-01  1  D2INV=      1.0000 SUGGEST=       1.0000
  0.170647372827D+01  0.124093450117D+01 -0.837065392982D+00  1  D2INV=      1.0000 SUGGEST=       1.0000
  0.111235494011D+01 -0.295720434509D+00 -0.102922908454D+01  1  D2INV=      1.0000 SUGGEST=       1.0000
  0.107380781663D+01 -0.230189243443D+01  0.251171029511D+01  1  D2INV=      1.0000 SUGGEST=       1.0000
  0.536995716972D+01  0.322457856635D+01 -0.149110387189D+01  1  D2INV=      1.0000 SUGGEST=       1.0000
 -0.350656167594D+01 -0.254411215499D+01  0.601849394546D+01  1  D2INV=      1.0000 SUGGEST=       1.0000
 -0.474744828035D+01 -0.277132786463D+01  0.922386322251D-02  1  D2INV=      1.0000 SUGGEST=       1.0000
 -0.427355628330D+01 -0.592291666404D+00  0.608588156514D+01  1  D2INV=      1.0000 SUGGEST=       1.0000
 -0.544013623265D+01 -0.814537886564D+00  0.458705561311D-01  1  D2INV=      1.0000 SUGGEST=       1.0000
  0.634265447691D+01  0.111115265901D+01 -0.176342554698D+01  1  D2INV=      1.0000 SUGGEST=       1.0000
 -0.848294438525D+00 -0.210055078173D+01  0.180671921401D+01  1  D2INV=      1.0000 SUGGEST=       1.0000
 -0.732378676261D+00  0.162844615021D+01  0.723130751378D+00  1  D2INV=      1.0000 SUGGEST=       1.0000
  0.436528631987D+00 -0.177733745649D+01  0.544334422994D+00  1  D2INV=      1.0000 SUGGEST=       1.0000
 -0.251122358977D+01 -0.984922967123D+00  0.486378928346D+01  1  D2INV=      1.0000 SUGGEST=       1.0000
 -0.459890713240D+01 -0.164814127308D+01  0.184107189475D+01  1  D2INV=      1.0000 SUGGEST=       1.0000
 -0.201259517238D+01  0.107452050794D+01  0.185863216710D+01  1  D2INV=      1.0000 SUGGEST=       1.0000
  0.465619852885D+01  0.174610631178D+01 -0.283757024337D+01  1  D2INV=      1.0000 SUGGEST=       1.0000
  0.270075441438D+01  0.113971009608D+01 -0.244573402254D+01  1  D2INV=      1.0000 SUGGEST=       1.0000
  0.141403106491D+01  0.144955243190D+01 -0.522472791171D+01  1  D2INV=      1.0000 SUGGEST=       1.0000
  0.328831823378D+01  0.709012626675D+00 -0.445292115441D+01  1  D2INV=      1.0000 SUGGEST=       1.0000
  0.324279724193D+01  0.253408491797D+01 -0.457174302995D+01  1  D2INV=      1.0000 SUGGEST=       1.0000
