# Supplementary material for: Assessing Self-Interaction Corrections in the Selective Catalytic Reduction of NO on a Cu-SSZ-13 Zeolite Cluster Model
Source: J Phys Chem A. 2026 Jul 20;130(30):5840–51. doi: 10.1021/acs.jpca.6c02902 (PMC13430625; doi:10.1021/acs.jpca.6c02902)
Supplement: Supplementary file 2 [file jp6c02902_si_002.zip › xyz/TS_9.1-9.2/XMOL.xyz]

   15
Cluster output
 Al   -1.41384   -0.52106    1.41439
 O    -1.63981   -0.66319    3.11985
 O    -2.78513   -0.98908    0.46537
 O    -0.72553    1.07389    0.82750
 O     0.11853   -1.27995    0.74838
 O     3.07003    1.13695   -1.23249
 H    -0.94305   -0.41244    3.73637
 H    -3.58217   -1.28210    0.92227
 H    -1.30547    1.77247    0.50054
 H     0.10345   -2.16898    0.37345
 H     1.68263    0.15010   -3.72463
 H     3.53173    1.41655   -2.05430
 Cu    0.62923    0.26526   -0.37071
 N     1.71534    0.69282   -1.76136
 N     1.54405    0.80875   -2.96465
