# Supplementary material for: Assessing Self-Interaction Corrections in the Selective Catalytic Reduction of NO on a Cu-SSZ-13 Zeolite Cluster Model
Source: J Phys Chem A. 2026 Jul 20;130(30):5840–51. doi: 10.1021/acs.jpca.6c02902 (PMC13430625; doi:10.1021/acs.jpca.6c02902)
Supplement: Supplementary file 2 [file jp6c02902_si_002.zip › xyz/6.1/FRMIDT]

          51          51
 -0.141033579995D+01 -0.115952062025D+01  0.236798545468D+01  1  D2INV=      1.0000 SUGGEST=       1.0000
 -0.963781537569D+00 -0.174035376594D+01  0.554578309002D+01  1  D2INV=      1.0000 SUGGEST=       1.0000
 -0.446939895449D+01 -0.154863744899D+01  0.128192089758D+01  1  D2INV=      1.0000 SUGGEST=       1.0000
 -0.216556470810D+00  0.193514279312D+01  0.122991219588D+01  1  D2INV=      1.0000 SUGGEST=       1.0000
  0.919018665796D+00 -0.256092240356D+01  0.237951439769D+00  1  D2INV=      1.0000 SUGGEST=       1.0000
  0.313303269795D+01  0.362386474304D+00 -0.491663857978D+01  1  D2INV=      1.0000 SUGGEST=       1.0000
  0.326968036478D+00  0.452188807934D+01 -0.483814707046D+01  1  D2INV=      1.0000 SUGGEST=       1.0000
  0.332318470389D+00 -0.165914986727D+01  0.589288773397D+01  1  D2INV=      1.0000 SUGGEST=       1.0000
 -0.524220079765D+01 -0.206366248649D+01  0.223120901619D+01  1  D2INV=      1.0000 SUGGEST=       1.0000
 -0.111238260431D+01  0.281817838189D+01  0.958443578702D+00  1  D2INV=      1.0000 SUGGEST=       1.0000
  0.576735324442D+00 -0.365231758985D+01 -0.381567414905D+00  1  D2INV=      1.0000 SUGGEST=       1.0000
  0.442074142044D+01  0.538340714372D+00 -0.452292871541D+01  1  D2INV=      1.0000 SUGGEST=       1.0000
  0.138132882972D+01  0.505688475410D+00 -0.181410239235D+01  1  D2INV=      1.0000 SUGGEST=       1.0000
  0.214560845803D+01  0.374485886444D+01 -0.372480552557D+01  1  D2INV=      1.0000 SUGGEST=       1.0000
  0.152661329200D+01  0.630767145309D+00 -0.170359953632D+01  1  D2INV=      1.0000 SUGGEST=       1.0000
  0.155240201100D+01  0.783763581692D+00 -0.179030158875D+01  1  D2INV=      1.0000 SUGGEST=       1.0000
  0.171584425644D+01  0.519499248324D+00 -0.168611296944D+01  1  D2INV=      1.0000 SUGGEST=       1.0000
  0.146502605678D+01  0.670170130073D+00 -0.154292687850D+01  1  D2INV=      1.0000 SUGGEST=       1.0000
 -0.783672777659D+00 -0.105095490783D+01  0.256011762706D+01  1  D2INV=      1.0000 SUGGEST=       1.0000
 -0.177867961649D+01 -0.736409014160D+00  0.272279222936D+01  1  D2INV=      1.0000 SUGGEST=       1.0000
 -0.152717171167D+01 -0.181298604686D+01  0.246115268943D+01  1  D2INV=      1.0000 SUGGEST=       1.0000
  0.182010131289D+01  0.254873475455D+00 -0.244344671294D+01  1  D2INV=      1.0000 SUGGEST=       1.0000
  0.144623143463D+01 -0.230198567390D+00 -0.142353535565D+01  1  D2INV=      1.0000 SUGGEST=       1.0000
 -0.155006828859D+01 -0.104696664171D+01  0.173995301053D+01  1  D2INV=      1.0000 SUGGEST=       1.0000
  0.789054201282D+00  0.680233438106D+00 -0.136695870108D+01  1  D2INV=      1.0000 SUGGEST=       1.0000
  0.183173804976D+01  0.714671109206D+00 -0.965322240514D+00  1  D2INV=      1.0000 SUGGEST=       1.0000
  0.215910311088D+01  0.111481131281D+01 -0.184331448640D+01  1  D2INV=      1.0000 SUGGEST=       1.0000
  0.200314079377D+01  0.393243624337D+00 -0.163360018288D+01  1  D2INV=      1.0000 SUGGEST=       1.0000
  0.114659309021D+01  0.360597717153D+00 -0.196706630219D+01  1  D2INV=      1.0000 SUGGEST=       1.0000
  0.112291372894D+01  0.107395655632D+01 -0.223894826424D+01  1  D2INV=      1.0000 SUGGEST=       1.0000
  0.139073824689D+01  0.142564773923D+01 -0.139936477184D+01  1  D2INV=      1.0000 SUGGEST=       1.0000
 -0.241003727239D+00  0.406568985641D+01 -0.614621808856D+01  1  D2INV=      1.0000 SUGGEST=       1.0000
  0.854173328217D+00  0.221338087643D+01  0.208792612344D+01  1  D2INV=      1.0000 SUGGEST=       1.0000
  0.208466356881D+01 -0.256546472294D+01  0.982943694247D+00  1  D2INV=      1.0000 SUGGEST=       1.0000
 -0.158797960158D+01 -0.294895608983D+01  0.565312809807D+01  1  D2INV=      1.0000 SUGGEST=       1.0000
 -0.441148023373D+01 -0.225589524742D+01  0.122037237760D+00  1  D2INV=      1.0000 SUGGEST=       1.0000
  0.256390909943D+01  0.839996800762D-01 -0.623592770515D+01  1  D2INV=      1.0000 SUGGEST=       1.0000
 -0.187800143664D+01 -0.877741129104D+00  0.608418789488D+01  1  D2INV=      1.0000 SUGGEST=       1.0000
  0.263424737104D+01 -0.277672514994D+00 -0.407482887843D+01  1  D2INV=      1.0000 SUGGEST=       1.0000
 -0.461162408424D+01 -0.255974490972D+00  0.893849292029D+00  1  D2INV=      1.0000 SUGGEST=       1.0000
  0.801473026463D-01  0.562535448906D+01 -0.393168810771D+01  1  D2INV=      1.0000 SUGGEST=       1.0000
  0.119528688255D+00  0.170685554032D+01  0.235428827145D+00  1  D2INV=      1.0000 SUGGEST=       1.0000
  0.102871036106D+01 -0.167555433635D+01 -0.519704784111D+00  1  D2INV=      1.0000 SUGGEST=       1.0000
 -0.794407384752D+00  0.995923558110D+00  0.170017216726D+01  1  D2INV=      1.0000 SUGGEST=       1.0000
 -0.350592778357D+01 -0.160860156398D+01  0.196087253228D+01  1  D2INV=      1.0000 SUGGEST=       1.0000
 -0.630034807040D-01 -0.234050717717D+01  0.894360998245D+00  1  D2INV=      1.0000 SUGGEST=       1.0000
 -0.697451311903D+00 -0.144849211356D+01  0.440853673124D+01  1  D2INV=      1.0000 SUGGEST=       1.0000
  0.280246886576D+01  0.149767787530D+01 -0.461989480321D+01  1  D2INV=      1.0000 SUGGEST=       1.0000
  0.149185559820D+01  0.428866226856D+01 -0.467442434424D+01  1  D2INV=      1.0000 SUGGEST=       1.0000
  0.886177732894D+00  0.371876235424D+01 -0.401211789316D+01  1  D2INV=      1.0000 SUGGEST=       1.0000
  0.288704314520D+01  0.355852996349D+01 -0.267169560082D+01  1  D2INV=      1.0000 SUGGEST=       1.0000
 -0.141028785595D+01 -0.115950268364D+01  0.236799378564D+01  1  D2INV=      1.0000 SUGGEST=       1.0000
 -0.963767961143D+00 -0.174043905737D+01  0.554570226163D+01  1  D2INV=      1.0000 SUGGEST=       1.0000
 -0.446936556699D+01 -0.154865481111D+01  0.128186495329D+01  1  D2INV=      1.0000 SUGGEST=       1.0000
 -0.224524631016D+00  0.193975953895D+01  0.123978552357D+01  1  D2INV=      1.0000 SUGGEST=       1.0000
  0.916643442369D+00 -0.256376215992D+01  0.237893301287D+00  1  D2INV=      1.0000 SUGGEST=       1.0000
  0.314146406520D+01  0.376410740896D+00 -0.491138717928D+01  1  D2INV=      1.0000 SUGGEST=       1.0000
  0.338546326891D+00  0.451076368874D+01 -0.483858529209D+01  1  D2INV=      1.0000 SUGGEST=       1.0000
  0.331467844656D+00 -0.166182782277D+01  0.589213198311D+01  1  D2INV=      1.0000 SUGGEST=       1.0000
 -0.524159289979D+01 -0.206277052293D+01  0.222990798463D+01  1  D2INV=      1.0000 SUGGEST=       1.0000
 -0.119198925201D+01  0.283305709375D+01  0.100123336549D+01  1  D2INV=      1.0000 SUGGEST=       1.0000
  0.501249373624D+00 -0.359923988829D+01 -0.471292936549D+00  1  D2INV=      1.0000 SUGGEST=       1.0000
  0.456268477760D+01  0.494578788891D+00 -0.439571916301D+01  1  D2INV=      1.0000 SUGGEST=       1.0000
  0.152425393754D+01  0.626899794315D+00 -0.170111253344D+01  1  D2INV=      1.0000 SUGGEST=       1.0000
  0.211292195306D+01  0.373057764102D+01 -0.370341659242D+01  1  D2INV=      1.0000 SUGGEST=       1.0000
  0.150488258580D+01  0.535996866391D+00 -0.154866493380D+01  1  D2INV=      1.0000 SUGGEST=       1.0000
  0.144436882545D+01  0.786446362933D+00 -0.169870138406D+01  1  D2INV=      1.0000 SUGGEST=       1.0000
  0.173403054208D+01  0.661626390789D+00 -0.173865487701D+01  1  D2INV=      1.0000 SUGGEST=       1.0000
  0.144131149574D+01  0.506775124639D+00 -0.185713518617D+01  1  D2INV=      1.0000 SUGGEST=       1.0000
 -0.785128847687D+00 -0.105550426599D+01  0.256396039327D+01  1  D2INV=      1.0000 SUGGEST=       1.0000
 -0.178248718341D+01 -0.731962233454D+00  0.271331380010D+01  1  D2INV=      1.0000 SUGGEST=       1.0000
 -0.152210016016D+01 -0.181334047023D+01  0.246644690418D+01  1  D2INV=      1.0000 SUGGEST=       1.0000
  0.167803450997D+01  0.941645052664D+00 -0.248253089348D+01  1  D2INV=      1.0000 SUGGEST=       1.0000
 -0.155075820621D+01 -0.104688476063D+01  0.174001048032D+01  1  D2INV=      1.0000 SUGGEST=       1.0000
  0.196238538714D+01 -0.108463881985D+00 -0.184757682865D+01  1  D2INV=      1.0000 SUGGEST=       1.0000
  0.775284263578D+00  0.957495614261D+00 -0.188411809752D+01  1  D2INV=      1.0000 SUGGEST=       1.0000
  0.981921618780D+00  0.277279393162D+00 -0.124223401623D+01  1  D2INV=      1.0000 SUGGEST=       1.0000
  0.192205893608D+01  0.540418540171D+00 -0.990810775451D+00  1  D2INV=      1.0000 SUGGEST=       1.0000
  0.155209657863D+01  0.133396349849D+01 -0.134023059919D+01  1  D2INV=      1.0000 SUGGEST=       1.0000
  0.205811129925D+01  0.772312248754D+00 -0.172490733605D+01  1  D2INV=      1.0000 SUGGEST=       1.0000
  0.122160975667D+01  0.312302581603D+00 -0.205005875000D+01  1  D2INV=      1.0000 SUGGEST=       1.0000
 -0.931555372267D+00  0.405605772777D+01 -0.450689161893D+01  1  D2INV=      1.0000 SUGGEST=       1.0000
  0.557933325758D+00  0.537765796574D+01 -0.576087218687D+01  1  D2INV=      1.0000 SUGGEST=       1.0000
  0.905962610144D+00  0.224627437024D+01  0.199163014027D+01  1  D2INV=      1.0000 SUGGEST=       1.0000
  0.204062616303D+01 -0.242940816627D+01  0.102957937110D+01  1  D2INV=      1.0000 SUGGEST=       1.0000
 -0.159356970438D+01 -0.294521672945D+01  0.566452932288D+01  1  D2INV=      1.0000 SUGGEST=       1.0000
  0.269810839369D+01  0.150954834930D+01 -0.545733035683D+01  1  D2INV=      1.0000 SUGGEST=       1.0000
 -0.441658792622D+01 -0.224942884099D+01  0.115393205629D+00  1  D2INV=      1.0000 SUGGEST=       1.0000
 -0.187540769637D+01 -0.869227977528D+00  0.607627659522D+01  1  D2INV=      1.0000 SUGGEST=       1.0000
  0.256579211845D+01 -0.554331357487D+00 -0.572357770923D+01  1  D2INV=      1.0000 SUGGEST=       1.0000
 -0.460890414871D+01 -0.255015357278D+00  0.902345810317D+00  1  D2INV=      1.0000 SUGGEST=       1.0000
 -0.847707657645D+00  0.101301513554D+01  0.167514946838D+01  1  D2INV=      1.0000 SUGGEST=       1.0000
 -0.636430944537D-01 -0.237960844044D+01  0.918473356674D+00  1  D2INV=      1.0000 SUGGEST=       1.0000
 -0.350432849409D+01 -0.161712688158D+01  0.195955520559D+01  1  D2INV=      1.0000 SUGGEST=       1.0000
  0.114689224174D+01 -0.173644400320D+01 -0.565249079768D+00  1  D2INV=      1.0000 SUGGEST=       1.0000
  0.242571273944D+00  0.159631594990D+01  0.190369883341D+00  1  D2INV=      1.0000 SUGGEST=       1.0000
  0.265888233272D+01  0.837803819244D-01 -0.376574267985D+01  1  D2INV=      1.0000 SUGGEST=       1.0000
 -0.695492369568D+00 -0.145727825790D+01  0.440710253100D+01  1  D2INV=      1.0000 SUGGEST=       1.0000
  0.104298956396D+01  0.468081497268D+01 -0.382148446776D+01  1  D2INV=      1.0000 SUGGEST=       1.0000
  0.126131669870D+01  0.373251547519D+01 -0.467211222975D+01  1  D2INV=      1.0000 SUGGEST=       1.0000
  0.341089932017D+01  0.420780177545D+01 -0.400204349396D+01  1  D2INV=      1.0000 SUGGEST=       1.0000
  0.181814520763D+01  0.294633138717D+01 -0.276336642007D+01  1  D2INV=      1.0000 SUGGEST=       1.0000
