# Supplementary material for: Assessing Self-Interaction Corrections in the Selective Catalytic Reduction of NO on a Cu-SSZ-13 Zeolite Cluster Model
Source: J Phys Chem A. 2026 Jul 20;130(30):5840–51. doi: 10.1021/acs.jpca.6c02902 (PMC13430625; doi:10.1021/acs.jpca.6c02902)
Supplement: Supplementary file 2 [file jp6c02902_si_002.zip › xyz/6.1/XMOL.xyz]

   14
Cluster output
 Al   -0.74633   -0.61380    1.25338
 O    -0.51542   -0.92124    2.93290
 O    -2.36220   -0.81683    0.67495
 O    -0.11449    1.02288    0.65561
 O     0.48735   -1.35214    0.12842
 O     1.65044    0.19834   -2.60060
 O     0.18679    2.38634   -2.55210
 H     0.35799   -0.89789    3.33857
 H    -3.04202   -1.14179    1.27637
 H    -0.74930    1.74181    0.53166
 H     0.32293   -2.17906   -0.34179
 H     2.60929    0.25109   -2.42863
 Cu    0.80847    0.33055   -0.90291
 N     1.10647    1.99175   -1.96584
