# Supplementary material for: Assessing Self-Interaction Corrections in the Selective Catalytic Reduction of NO on a Cu-SSZ-13 Zeolite Cluster Model
Source: J Phys Chem A. 2026 Jul 20;130(30):5840–51. doi: 10.1021/acs.jpca.6c02902 (PMC13430625; doi:10.1021/acs.jpca.6c02902)
Supplement: Supplementary file 2 [file jp6c02902_si_002.zip › xyz/9.3_solution_2/FRMIDT]

          51          51
  0.113331240842D+01  0.101744347854D+01  0.111169019041D+01  1  D2INV=      1.0000 SUGGEST=       1.0000
  0.335438739425D+01  0.191834750984D+01  0.346610514890D+01  1  D2INV=      1.0000 SUGGEST=       1.0000
 -0.174996016305D+01 -0.300890555689D+00  0.188524219686D+01  1  D2INV=      1.0000 SUGGEST=       1.0000
  0.116902958693D+01  0.381381437838D+01 -0.858709889452D+00  1  D2INV=      1.0000 SUGGEST=       1.0000
  0.293051954761D+01 -0.978541065675D+00 -0.100801369058D+01  1  D2INV=      1.0000 SUGGEST=       1.0000
  0.667008615601D+01  0.326184423259D+01  0.311415280843D-01  1  D2INV=      1.0000 SUGGEST=       1.0000
  0.366434611008D+01  0.908132733003D+00  0.419105806033D+01  1  D2INV=      1.0000 SUGGEST=       1.0000
 -0.230596039415D+01  0.289149299074D+00  0.291350554383D+01  1  D2INV=      1.0000 SUGGEST=       1.0000
  0.138341001629D+00  0.399570194548D+01 -0.154754283685D+01  1  D2INV=      1.0000 SUGGEST=       1.0000
  0.230721906378D+01 -0.171348241632D+01 -0.181930730529D+01  1  D2INV=      1.0000 SUGGEST=       1.0000
  0.610037182204D+01  0.296187954793D+01  0.113906328810D+01  1  D2INV=      1.0000 SUGGEST=       1.0000
  0.656048174972D+01  0.453359646710D+01 -0.326854260453D-01  1  D2INV=      1.0000 SUGGEST=       1.0000
  0.435992195894D+01  0.216034464772D+01 -0.305476744047D+01  1  D2INV=      1.0000 SUGGEST=       1.0000
  0.506792297515D+01  0.257311979601D+01 -0.612976206211D+01  1  D2INV=      1.0000 SUGGEST=       1.0000
  0.567815505273D+01  0.280626427019D+01 -0.828537076465D+01  1  D2INV=      1.0000 SUGGEST=       1.0000
  0.414161389765D+01  0.239374255301D+01 -0.302114960528D+01  1  D2INV=      1.0000 SUGGEST=       1.0000
  0.420579900908D+01  0.218745524151D+01 -0.297235095630D+01  1  D2INV=      1.0000 SUGGEST=       1.0000
  0.444072667205D+01  0.215870158705D+01 -0.385973516004D+01  1  D2INV=      1.0000 SUGGEST=       1.0000
  0.343635381493D+01  0.211329374740D+01 -0.366128973393D+01  1  D2INV=      1.0000 SUGGEST=       1.0000
  0.796033374186D+00  0.145433478502D+01  0.149488981536D+01  1  D2INV=      1.0000 SUGGEST=       1.0000
  0.751073909274D+00  0.911863311352D+00  0.578723608883D+00  1  D2INV=      1.0000 SUGGEST=       1.0000
  0.125622946293D+01  0.473198126211D+00  0.147714848352D+01  1  D2INV=      1.0000 SUGGEST=       1.0000
  0.497092555992D+01  0.266912022210D+01 -0.287163036161D+01  1  D2INV=      1.0000 SUGGEST=       1.0000
  0.171816648511D+01  0.123001985629D+01  0.905418052355D+00  1  D2INV=      1.0000 SUGGEST=       1.0000
  0.420327755682D+01  0.271879778018D+01 -0.243566011195D+01  1  D2INV=      1.0000 SUGGEST=       1.0000
  0.498402213111D+01  0.152491823373D+01 -0.303982009998D+01  1  D2INV=      1.0000 SUGGEST=       1.0000
  0.341146283837D+01  0.225701830146D+01 -0.255417290948D+01  1  D2INV=      1.0000 SUGGEST=       1.0000
  0.397571524422D+01  0.142946968913D+01 -0.306403159876D+01  1  D2INV=      1.0000 SUGGEST=       1.0000
  0.423274634586D+01  0.217054439298D+01 -0.277389316596D+01  1  D2INV=      1.0000 SUGGEST=       1.0000
  0.436843034044D+01  0.197145844236D+01 -0.241193039796D+01  1  D2INV=      1.0000 SUGGEST=       1.0000
  0.407328444759D+01  0.207375003384D+01 -0.301858379366D+01  1  D2INV=      1.0000 SUGGEST=       1.0000
  0.403880134746D+01  0.268960556350D+01 -0.314323514130D+01  1  D2INV=      1.0000 SUGGEST=       1.0000
  0.784772023167D+01  0.258617716045D+01  0.108307386345D+00  1  D2INV=      1.0000 SUGGEST=       1.0000
  0.385722148465D+01 -0.145262276646D+01 -0.972997615246D-01  1  D2INV=      1.0000 SUGGEST=       1.0000
  0.156381296738D+01  0.486870964593D+01 -0.440480215334D-01  1  D2INV=      1.0000 SUGGEST=       1.0000
  0.280611125062D+01  0.304192309938D+01  0.403931095398D+01  1  D2INV=      1.0000 SUGGEST=       1.0000
 -0.138389994897D+01 -0.161266744606D+01  0.203161259858D+01  1  D2INV=      1.0000 SUGGEST=       1.0000
 -0.238747636526D+01 -0.292692545921D+00  0.668436929964D+00  1  D2INV=      1.0000 SUGGEST=       1.0000
  0.436822922372D+01  0.227341181334D+01  0.278566404981D+01  1  D2INV=      1.0000 SUGGEST=       1.0000
  0.321851488564D+01 -0.358085389041D+00 -0.179270779389D+01  1  D2INV=      1.0000 SUGGEST=       1.0000
  0.190761438977D+01  0.346108762637D+01 -0.165161242818D+01  1  D2INV=      1.0000 SUGGEST=       1.0000
  0.618118674058D+01  0.314584224459D+01 -0.960052581093D+00  1  D2INV=      1.0000 SUGGEST=       1.0000
  0.216296587357D+01 -0.498315411015D+00 -0.222578450303D+00  1  D2INV=      1.0000 SUGGEST=       1.0000
  0.252869453064D+01  0.133204208833D+01  0.283159185812D+01  1  D2INV=      1.0000 SUGGEST=       1.0000
  0.902535358254D+00  0.287447214646D+01 -0.160928003844D+00  1  D2INV=      1.0000 SUGGEST=       1.0000
 -0.827040701303D+00  0.487157371178D+00  0.193706361665D+01  1  D2INV=      1.0000 SUGGEST=       1.0000
  0.607732603748D+01  0.298649739125D+01 -0.982690283413D+01  1  D2INV=      1.0000 SUGGEST=       1.0000
  0.483208767281D+01  0.233211808080D+01 -0.532581387016D+01  1  D2INV=      1.0000 SUGGEST=       1.0000
  0.538972632955D+01  0.164023844211D+01 -0.723416115174D+01  1  D2INV=      1.0000 SUGGEST=       1.0000
  0.599539751176D+01  0.323230435132D+01 -0.698735257351D+01  1  D2INV=      1.0000 SUGGEST=       1.0000
  0.473213689626D+01  0.330379148487D+01 -0.733474892230D+01  1  D2INV=      1.0000 SUGGEST=       1.0000
  0.113331244265D+01  0.101744336649D+01  0.111169010177D+01  1  D2INV=      1.0000 SUGGEST=       1.0000
  0.335438750949D+01  0.191834760416D+01  0.346610512400D+01  1  D2INV=      1.0000 SUGGEST=       1.0000
 -0.174996015210D+01 -0.300890564950D+00  0.188524215661D+01  1  D2INV=      1.0000 SUGGEST=       1.0000
  0.116903112195D+01  0.381381332518D+01 -0.858715396909D+00  1  D2INV=      1.0000 SUGGEST=       1.0000
  0.293052494319D+01 -0.978531038074D+00 -0.100802450844D+01  1  D2INV=      1.0000 SUGGEST=       1.0000
  0.667008653445D+01  0.326184141378D+01  0.311454196326D-01  1  D2INV=      1.0000 SUGGEST=       1.0000
  0.366434727944D+01  0.908133688852D+00  0.419105779069D+01  1  D2INV=      1.0000 SUGGEST=       1.0000
 -0.230596014627D+01  0.289149545820D+00  0.291350379949D+01  1  D2INV=      1.0000 SUGGEST=       1.0000
  0.138317495919D+00  0.399570044577D+01 -0.154756611481D+01  1  D2INV=      1.0000 SUGGEST=       1.0000
  0.230724376737D+01 -0.171333449298D+01 -0.181944512636D+01  1  D2INV=      1.0000 SUGGEST=       1.0000
  0.610040621367D+01  0.296193908634D+01  0.113910476289D+01  1  D2INV=      1.0000 SUGGEST=       1.0000
  0.656044211904D+01  0.453353422637D+01 -0.326697178218D-01  1  D2INV=      1.0000 SUGGEST=       1.0000
  0.435992037445D+01  0.216029813675D+01 -0.305468915860D+01  1  D2INV=      1.0000 SUGGEST=       1.0000
  0.506792764504D+01  0.257312609873D+01 -0.612976567935D+01  1  D2INV=      1.0000 SUGGEST=       1.0000
  0.567814531740D+01  0.280628799348D+01 -0.828536993545D+01  1  D2INV=      1.0000 SUGGEST=       1.0000
  0.414162845138D+01  0.239376094090D+01 -0.302110360152D+01  1  D2INV=      1.0000 SUGGEST=       1.0000
  0.420581307721D+01  0.218746565158D+01 -0.297237059704D+01  1  D2INV=      1.0000 SUGGEST=       1.0000
  0.444069173616D+01  0.215881939786D+01 -0.385975130197D+01  1  D2INV=      1.0000 SUGGEST=       1.0000
  0.343646778934D+01  0.211312066744D+01 -0.366124207843D+01  1  D2INV=      1.0000 SUGGEST=       1.0000
  0.796035373652D+00  0.145434737769D+01  0.149487849275D+01  1  D2INV=      1.0000 SUGGEST=       1.0000
  0.751068860946D+00  0.911854533880D+00  0.578730118657D+00  1  D2INV=      1.0000 SUGGEST=       1.0000
  0.125622859724D+01  0.473193373445D+00  0.147714064441D+01  1  D2INV=      1.0000 SUGGEST=       1.0000
  0.497070921561D+01  0.266936805935D+01 -0.287168077308D+01  1  D2INV=      1.0000 SUGGEST=       1.0000
  0.171816957291D+01  0.123002158653D+01  0.905431559421D+00  1  D2INV=      1.0000 SUGGEST=       1.0000
  0.420314580535D+01  0.271870988553D+01 -0.243562142531D+01  1  D2INV=      1.0000 SUGGEST=       1.0000
  0.498425196763D+01  0.152524577110D+01 -0.303996088804D+01  1  D2INV=      1.0000 SUGGEST=       1.0000
  0.341144122687D+01  0.225681268150D+01 -0.255424013516D+01  1  D2INV=      1.0000 SUGGEST=       1.0000
  0.397603060674D+01  0.142964364311D+01 -0.306427568488D+01  1  D2INV=      1.0000 SUGGEST=       1.0000
  0.423274541371D+01  0.217051026923D+01 -0.277382711746D+01  1  D2INV=      1.0000 SUGGEST=       1.0000
  0.436868453118D+01  0.197153698015D+01 -0.241214998974D+01  1  D2INV=      1.0000 SUGGEST=       1.0000
  0.407324746036D+01  0.207383936597D+01 -0.301859392959D+01  1  D2INV=      1.0000 SUGGEST=       1.0000
  0.403847722805D+01  0.268952115721D+01 -0.314316545428D+01  1  D2INV=      1.0000 SUGGEST=       1.0000
  0.784772173453D+01  0.258613600179D+01  0.108288869235D+00  1  D2INV=      1.0000 SUGGEST=       1.0000
  0.385724094975D+01 -0.145252115870D+01 -0.971320987523D-01  1  D2INV=      1.0000 SUGGEST=       1.0000
  0.156383525786D+01  0.486868759906D+01 -0.440489582082D-01  1  D2INV=      1.0000 SUGGEST=       1.0000
  0.280611068814D+01  0.304192214502D+01  0.403931079112D+01  1  D2INV=      1.0000 SUGGEST=       1.0000
 -0.138389989866D+01 -0.161266720767D+01  0.203161146649D+01  1  D2INV=      1.0000 SUGGEST=       1.0000
 -0.238747773019D+01 -0.292691595978D+00  0.668437242418D+00  1  D2INV=      1.0000 SUGGEST=       1.0000
  0.436822900120D+01  0.227340787233D+01  0.278566324570D+01  1  D2INV=      1.0000 SUGGEST=       1.0000
  0.321839567006D+01 -0.358239378129D+00 -0.179275685437D+01  1  D2INV=      1.0000 SUGGEST=       1.0000
  0.190758507254D+01  0.346111736950D+01 -0.165155669727D+01  1  D2INV=      1.0000 SUGGEST=       1.0000
  0.618120849441D+01  0.314588505526D+01 -0.960098754108D+00  1  D2INV=      1.0000 SUGGEST=       1.0000
  0.216305597113D+01 -0.498436614770D+00 -0.222439096512D+00  1  D2INV=      1.0000 SUGGEST=       1.0000
  0.252869312084D+01  0.133204488547D+01  0.283159330464D+01  1  D2INV=      1.0000 SUGGEST=       1.0000
  0.902544201711D+00  0.287446799175D+01 -0.160932970688D+00  1  D2INV=      1.0000 SUGGEST=       1.0000
 -0.827040155915D+00  0.487155963559D+00  0.193706536874D+01  1  D2INV=      1.0000 SUGGEST=       1.0000
  0.607750208968D+01  0.298637154869D+01 -0.982688293202D+01  1  D2INV=      1.0000 SUGGEST=       1.0000
  0.483211817830D+01  0.233223934245D+01 -0.532575174088D+01  1  D2INV=      1.0000 SUGGEST=       1.0000
  0.538969239111D+01  0.164033654523D+01 -0.723426777550D+01  1  D2INV=      1.0000 SUGGEST=       1.0000
  0.599546978689D+01  0.323237160812D+01 -0.698730113468D+01  1  D2INV=      1.0000 SUGGEST=       1.0000
  0.473200859672D+01  0.330357498004D+01 -0.733472024905D+01  1  D2INV=      1.0000 SUGGEST=       1.0000
