# Supplementary material for: Assessing Self-Interaction Corrections in the Selective Catalytic Reduction of NO on a Cu-SSZ-13 Zeolite Cluster Model
Source: J Phys Chem A. 2026 Jul 20;130(30):5840–51. doi: 10.1021/acs.jpca.6c02902 (PMC13430625; doi:10.1021/acs.jpca.6c02902)
Supplement: Supplementary file 2 [file jp6c02902_si_002.zip › xyz/8.1/FRMIDT]

          56          56
 -0.159481104122D+00  0.634294822871D+00  0.207378374862D+01  1  D2INV=      1.0000 SUGGEST=       1.0000
  0.270237273224D+01  0.446456957957D+00  0.381441761241D+01  1  D2INV=      1.0000 SUGGEST=       1.0000
 -0.306486669319D+01  0.832471161935D-01  0.348043095814D+01  1  D2INV=      1.0000 SUGGEST=       1.0000
  0.260192427231D+00  0.379287740168D+01  0.728665177119D+00  1  D2INV=      1.0000 SUGGEST=       1.0000
  0.272047334266D+00 -0.121545818526D+01 -0.720675528605D+00  1  D2INV=      1.0000 SUGGEST=       1.0000
  0.366724156835D-01  0.334657540399D+01 -0.534058443280D+01  1  D2INV=      1.0000 SUGGEST=       1.0000
  0.314402060906D+01 -0.332718388869D+00 -0.664345825478D+01  1  D2INV=      1.0000 SUGGEST=       1.0000
  0.283706857725D+01 -0.728153859605D+00  0.431655183830D+01  1  D2INV=      1.0000 SUGGEST=       1.0000
 -0.319027142173D+01  0.653486252782D+00  0.461815055460D+01  1  D2INV=      1.0000 SUGGEST=       1.0000
 -0.873138652746D+00  0.427714579955D+01  0.319241891585D+00  1  D2INV=      1.0000 SUGGEST=       1.0000
 -0.801604843118D+00 -0.170214958546D+01 -0.119216668749D+01  1  D2INV=      1.0000 SUGGEST=       1.0000
 -0.701422979178D+00  0.228426526267D+01 -0.537387922771D+01  1  D2INV=      1.0000 SUGGEST=       1.0000
  0.479850355017D+01  0.149442601512D+01  0.692792340229D+00  1  D2INV=      1.0000 SUGGEST=       1.0000
  0.612070817907D+01  0.910235694965D+00 -0.124953647148D+01  1  D2INV=      1.0000 SUGGEST=       1.0000
  0.610256726354D+01  0.306120650021D+01 -0.474515567489D+00  1  D2INV=      1.0000 SUGGEST=       1.0000
  0.209528910402D+01  0.253096424778D+01 -0.242697429125D+01  1  D2INV=      1.0000 SUGGEST=       1.0000
  0.323395598505D+01  0.181077937840D+01 -0.592762488890D+01  1  D2INV=      1.0000 SUGGEST=       1.0000
  0.528858461967D+01  0.188402998749D+01 -0.559676847928D+00  1  D2INV=      1.0000 SUGGEST=       1.0000
 -0.397325384277D+01  0.551051228749D+00  0.258730765008D+01  1  D2INV=      1.0000 SUGGEST=       1.0000
  0.222154038544D+01  0.241735940062D+01 -0.247994154663D+01  1  D2INV=      1.0000 SUGGEST=       1.0000
  0.211909336475D+01  0.258891036623D+01 -0.225862437012D+01  1  D2INV=      1.0000 SUGGEST=       1.0000
  0.210027490600D+01  0.270189407403D+01 -0.256526284290D+01  1  D2INV=      1.0000 SUGGEST=       1.0000
  0.190773774569D+01  0.243874047896D+01 -0.243486472958D+01  1  D2INV=      1.0000 SUGGEST=       1.0000
 -0.237872266188D+00  0.103599852133D+01  0.260310829978D+01  1  D2INV=      1.0000 SUGGEST=       1.0000
 -0.667073826485D+00  0.756079505917D+00  0.166105980626D+01  1  D2INV=      1.0000 SUGGEST=       1.0000
  0.380874003343D+00  0.726058740858D+00  0.171412230663D+01  1  D2INV=      1.0000 SUGGEST=       1.0000
 -0.124042604771D+00  0.169806512142D-01  0.232614286694D+01  1  D2INV=      1.0000 SUGGEST=       1.0000
  0.185340528054D+01  0.230482671057D+01 -0.322083780861D+01  1  D2INV=      1.0000 SUGGEST=       1.0000
  0.141415956848D+01  0.306368038897D+01 -0.231235309912D+01  1  D2INV=      1.0000 SUGGEST=       1.0000
  0.226406308076D+01  0.171656336132D+01 -0.239928947270D+01  1  D2INV=      1.0000 SUGGEST=       1.0000
  0.212094693673D+01  0.231422254778D+01 -0.168292631616D+01  1  D2INV=      1.0000 SUGGEST=       1.0000
  0.246053473687D+01  0.317331575445D+01 -0.205880305651D+01  1  D2INV=      1.0000 SUGGEST=       1.0000
  0.323621480613D+01  0.192545630941D+01 -0.467078185718D+01  1  D2INV=      1.0000 SUGGEST=       1.0000
  0.217765374951D+01  0.295739610379D+01 -0.275528668794D+01  1  D2INV=      1.0000 SUGGEST=       1.0000
  0.163132111102D+01  0.220849698042D+01 -0.235275096970D+01  1  D2INV=      1.0000 SUGGEST=       1.0000
  0.288690828402D+01  0.250671706399D+01 -0.259005820134D+01  1  D2INV=      1.0000 SUGGEST=       1.0000
  0.117352019412D+01  0.447187958089D+01  0.150278689351D+01  1  D2INV=      1.0000 SUGGEST=       1.0000
  0.265565644525D+01  0.152942973552D+01  0.465457905544D+01  1  D2INV=      1.0000 SUGGEST=       1.0000
  0.129202899613D+01 -0.206388443218D+01 -0.384896465244D+00  1  D2INV=      1.0000 SUGGEST=       1.0000
 -0.304354828419D+01 -0.129266102286D+01  0.340383302844D+01  1  D2INV=      1.0000 SUGGEST=       1.0000
  0.301394152229D+01 -0.132907547244D+01 -0.567610664308D+01  1  D2INV=      1.0000 SUGGEST=       1.0000
 -0.381846935811D+00  0.463889696917D+01 -0.541200755131D+01  1  D2INV=      1.0000 SUGGEST=       1.0000
  0.360604613355D+01  0.649672720270D+00  0.291524721694D+01  1  D2INV=      1.0000 SUGGEST=       1.0000
  0.625787542592D+00 -0.391521913013D+00 -0.150128307150D+01  1  D2INV=      1.0000 SUGGEST=       1.0000
  0.331009888838D+00  0.304756577557D+01 -0.408788800284D+01  1  D2INV=      1.0000 SUGGEST=       1.0000
  0.813305193205D+00  0.353785229540D+01 -0.309943717671D+00  1  D2INV=      1.0000 SUGGEST=       1.0000
  0.320940454657D+01 -0.485616769917D+00 -0.792462790025D+01  1  D2INV=      1.0000 SUGGEST=       1.0000
 -0.101470096988D+00  0.279830592978D+01  0.129055351658D+01  1  D2INV=      1.0000 SUGGEST=       1.0000
  0.162656743536D+01  0.233433985474D+00  0.334573379390D+01  1  D2INV=      1.0000 SUGGEST=       1.0000
 -0.137033856685D+00 -0.701676097497D+00  0.275570883567D+00  1  D2INV=      1.0000 SUGGEST=       1.0000
 -0.193395599917D+01  0.476482926438D+00  0.333136785523D+01  1  D2INV=      1.0000 SUGGEST=       1.0000
  0.878217836609D+00  0.321874908182D+01 -0.633935858661D+01  1  D2INV=      1.0000 SUGGEST=       1.0000
  0.262735442102D+01  0.742777333199D+00 -0.642183377793D+01  1  D2INV=      1.0000 SUGGEST=       1.0000
  0.392056288067D+01  0.493232105039D+00 -0.617849795319D+01  1  D2INV=      1.0000 SUGGEST=       1.0000
  0.422816029633D+01  0.209000256494D+01 -0.123615527600D+01  1  D2INV=      1.0000 SUGGEST=       1.0000
  0.338035065881D+01  0.286643344866D+01 -0.687272380124D+01  1  D2INV=      1.0000 SUGGEST=       1.0000
 -0.159450991198D+00  0.634308384298D+00  0.207375863592D+01  1  D2INV=      1.0000 SUGGEST=       1.0000
  0.270260298624D+01  0.446695635623D+00  0.381441909341D+01  1  D2INV=      1.0000 SUGGEST=       1.0000
 -0.306482810609D+01  0.832274101039D-01  0.348043819295D+01  1  D2INV=      1.0000 SUGGEST=       1.0000
  0.259894657505D+00  0.379115993508D+01  0.728910950525D+00  1  D2INV=      1.0000 SUGGEST=       1.0000
  0.270896879208D+00 -0.121641192402D+01 -0.719604374032D+00  1  D2INV=      1.0000 SUGGEST=       1.0000
  0.264546425299D-02  0.333812271698D+01 -0.534323201820D+01  1  D2INV=      1.0000 SUGGEST=       1.0000
  0.315253208556D+01 -0.344030237457D+00 -0.664275301042D+01  1  D2INV=      1.0000 SUGGEST=       1.0000
  0.284339164500D+01 -0.725691499508D+00  0.431787388320D+01  1  D2INV=      1.0000 SUGGEST=       1.0000
 -0.318904272741D+01  0.652843588955D+00  0.461851826063D+01  1  D2INV=      1.0000 SUGGEST=       1.0000
 -0.919450467332D+00  0.428911390063D+01  0.466366473345D+00  1  D2INV=      1.0000 SUGGEST=       1.0000
 -0.813208774045D+00 -0.171711713893D+01 -0.116711839968D+01  1  D2INV=      1.0000 SUGGEST=       1.0000
 -0.768323902604D+00  0.192084365256D+01 -0.556075422696D+01  1  D2INV=      1.0000 SUGGEST=       1.0000
  0.483244745742D+01  0.164326725269D+01  0.747684136444D+00  1  D2INV=      1.0000 SUGGEST=       1.0000
  0.603129247662D+01  0.905450820505D+00 -0.138112336071D+01  1  D2INV=      1.0000 SUGGEST=       1.0000
  0.610088973728D+01  0.304606838772D+01 -0.299777664447D+00  1  D2INV=      1.0000 SUGGEST=       1.0000
  0.209495951418D+01  0.252837023934D+01 -0.243146289101D+01  1  D2INV=      1.0000 SUGGEST=       1.0000
  0.322992168388D+01  0.183754898693D+01 -0.595947604466D+01  1  D2INV=      1.0000 SUGGEST=       1.0000
  0.527117746265D+01  0.189083284071D+01 -0.570062029752D+00  1  D2INV=      1.0000 SUGGEST=       1.0000
 -0.397207293004D+01  0.551055830402D+00  0.258634060462D+01  1  D2INV=      1.0000 SUGGEST=       1.0000
  0.218671315319D+01  0.244221330183D+01 -0.230816319016D+01  1  D2INV=      1.0000 SUGGEST=       1.0000
  0.214662683942D+01  0.274505139284D+01 -0.243048312703D+01  1  D2INV=      1.0000 SUGGEST=       1.0000
  0.213648477304D+01  0.245748217075D+01 -0.258942142621D+01  1  D2INV=      1.0000 SUGGEST=       1.0000
  0.188028680870D+01  0.250838696355D+01 -0.239297497980D+01  1  D2INV=      1.0000 SUGGEST=       1.0000
 -0.238023526213D+00  0.103244469705D+01  0.260576840794D+01  1  D2INV=      1.0000 SUGGEST=       1.0000
 -0.663692972406D+00  0.757234200255D+00  0.165757145227D+01  1  D2INV=      1.0000 SUGGEST=       1.0000
  0.376923636834D+00  0.725879096186D+00  0.170998140538D+01  1  D2INV=      1.0000 SUGGEST=       1.0000
 -0.123841003813D+00  0.192256177494D-01  0.233203431996D+01  1  D2INV=      1.0000 SUGGEST=       1.0000
  0.177234025496D+01  0.197993490392D+01 -0.291818689552D+01  1  D2INV=      1.0000 SUGGEST=       1.0000
  0.156457480735D+01  0.306546117374D+01 -0.290434015907D+01  1  D2INV=      1.0000 SUGGEST=       1.0000
  0.197178830093D+01  0.191172692215D+01 -0.191560763047D+01  1  D2INV=      1.0000 SUGGEST=       1.0000
  0.178520830374D+01  0.300777477725D+01 -0.171982333592D+01  1  D2INV=      1.0000 SUGGEST=       1.0000
  0.225196646602D+01  0.303878791346D+01 -0.243570196826D+01  1  D2INV=      1.0000 SUGGEST=       1.0000
  0.263926087529D+01  0.185487566327D+01 -0.258542304993D+01  1  D2INV=      1.0000 SUGGEST=       1.0000
  0.259376978794D+01  0.270217923070D+01 -0.303689318614D+01  1  D2INV=      1.0000 SUGGEST=       1.0000
  0.157380937277D+01  0.243424808943D+01 -0.233400675385D+01  1  D2INV=      1.0000 SUGGEST=       1.0000
  0.280114434063D+01  0.265018448744D+01 -0.205123770351D+01  1  D2INV=      1.0000 SUGGEST=       1.0000
  0.109967964140D+01  0.455127746967D+01  0.146255162287D+01  1  D2INV=      1.0000 SUGGEST=       1.0000
  0.265004354709D+01  0.152951354602D+01  0.466205384389D+01  1  D2INV=      1.0000 SUGGEST=       1.0000
  0.130151124256D+01 -0.206083259509D+01 -0.423749444713D+00  1  D2INV=      1.0000 SUGGEST=       1.0000
 -0.304693277870D+01 -0.129231902438D+01  0.340365592939D+01  1  D2INV=      1.0000 SUGGEST=       1.0000
  0.192586743337D+01 -0.107547997624D+01 -0.717973512807D+01  1  D2INV=      1.0000 SUGGEST=       1.0000
  0.168981603946D+00  0.461399448365D+01 -0.602424078678D+01  1  D2INV=      1.0000 SUGGEST=       1.0000
  0.360130404141D+01  0.642308917814D+00  0.291446553948D+01  1  D2INV=      1.0000 SUGGEST=       1.0000
  0.649964084736D+00 -0.370400895927D+00 -0.149007349762D+01  1  D2INV=      1.0000 SUGGEST=       1.0000
  0.239337269859D+00  0.371019440884D+01 -0.421660852699D+01  1  D2INV=      1.0000 SUGGEST=       1.0000
  0.949026986839D+00  0.352282314192D+01 -0.196811758972D+00  1  D2INV=      1.0000 SUGGEST=       1.0000
  0.443689565146D+01 -0.670719397101D+00 -0.655844554121D+01  1  D2INV=      1.0000 SUGGEST=       1.0000
 -0.165177860859D+00  0.275571042496D+01  0.115103412355D+01  1  D2INV=      1.0000 SUGGEST=       1.0000
  0.162837700407D+01  0.238688590244D+00  0.334169299741D+01  1  D2INV=      1.0000 SUGGEST=       1.0000
 -0.152827947342D+00 -0.700213507653D+00  0.268079115409D+00  1  D2INV=      1.0000 SUGGEST=       1.0000
 -0.193299254222D+01  0.477076298261D+00  0.333242445302D+01  1  D2INV=      1.0000 SUGGEST=       1.0000
  0.107837628644D+01  0.271999981600D+01 -0.561057740766D+01  1  D2INV=      1.0000 SUGGEST=       1.0000
  0.310972596200D+01  0.863564390268D+00 -0.677945761915D+01  1  D2INV=      1.0000 SUGGEST=       1.0000
  0.304833036617D+01  0.572276801323D+00 -0.576105965023D+01  1  D2INV=      1.0000 SUGGEST=       1.0000
  0.439069152128D+01  0.196446055635D+01 -0.125138318409D+01  1  D2INV=      1.0000 SUGGEST=       1.0000
  0.380223973829D+01  0.278481505421D+01 -0.532368483305D+01  1  D2INV=      1.0000 SUGGEST=       1.0000
