# Supplementary material for: Assessing Self-Interaction Corrections in the Selective Catalytic Reduction of NO on a Cu-SSZ-13 Zeolite Cluster Model
Source: J Phys Chem A. 2026 Jul 20;130(30):5840–51. doi: 10.1021/acs.jpca.6c02902 (PMC13430625; doi:10.1021/acs.jpca.6c02902)
Supplement: Supplementary file 2 [file jp6c02902_si_002.zip › xyz/8.1/XMOL.xyz]

   18
Cluster output
 Al   -0.08462    0.33559    1.09760
 O     1.42940    0.23831    2.01751
 O    -1.62092    0.04252    1.83914
 O     0.14116    2.00552    0.38574
 O     0.14521   -0.64294   -0.37916
 O     0.02046    1.77302   -2.82679
 O     1.66784   -0.16530   -3.51092
 H     1.62021   -0.58928    2.47619
 H    -1.82485    0.37911    2.71852
 H    -0.66694    2.47992    0.14581
 H    -0.61715   -1.10442   -0.75053
 H    -0.61053    1.04177   -2.97316
 H     2.49905    0.67531    0.65981
 H     3.38502    0.26883   -0.71099
 H     3.37536    1.83493   -0.18676
 Cu    1.10638    1.34077   -1.28632
 N     1.72081    0.94243   -3.14770
 N     2.80269    0.99657   -0.29498
