# Supplementary material for: Assessing Self-Interaction Corrections in the Selective Catalytic Reduction of NO on a Cu-SSZ-13 Zeolite Cluster Model
Source: J Phys Chem A. 2026 Jul 20;130(30):5840–51. doi: 10.1021/acs.jpca.6c02902 (PMC13430625; doi:10.1021/acs.jpca.6c02902)
Supplement: Supplementary file 2 [file jp6c02902_si_002.zip › xyz/TS_6.1-7/FRMIDT]

          51          51
 -0.152781380435D+01 -0.119084831254D+01  0.241152809643D+01  1  D2INV=      1.0000 SUGGEST=       1.0000
 -0.163212344269D+01 -0.162021653088D+01  0.564356371936D+01  1  D2INV=      1.0000 SUGGEST=       1.0000
 -0.429375521305D+01 -0.192952041046D+01  0.822303995810D+00  1  D2INV=      1.0000 SUGGEST=       1.0000
 -0.313998368893D+00  0.189152480676D+01  0.134765017195D+01  1  D2INV=      1.0000 SUGGEST=       1.0000
  0.119977944406D+01 -0.262957308772D+01  0.785657801166D+00  1  D2INV=      1.0000 SUGGEST=       1.0000
  0.252049070407D+01  0.723556763121D+00 -0.546276174952D+01  1  D2INV=      1.0000 SUGGEST=       1.0000
  0.340683784274D+01  0.484496031027D+01 -0.387542427256D+01  1  D2INV=      1.0000 SUGGEST=       1.0000
 -0.408461683648D+00 -0.128081974597D+01  0.617531583522D+01  1  D2INV=      1.0000 SUGGEST=       1.0000
 -0.520175719293D+01 -0.236561451159D+01  0.177603033150D+01  1  D2INV=      1.0000 SUGGEST=       1.0000
 -0.115377680517D+01  0.274075128005D+01  0.882557366715D+00  1  D2INV=      1.0000 SUGGEST=       1.0000
  0.106779610117D+01 -0.365584501144D+01  0.765689402337D-01  1  D2INV=      1.0000 SUGGEST=       1.0000
  0.163022276428D+01  0.191599325471D+01 -0.608262634650D+01  1  D2INV=      1.0000 SUGGEST=       1.0000
  0.212835112453D+01  0.390254826389D+00 -0.103497350415D+01  1  D2INV=      1.0000 SUGGEST=       1.0000
  0.360641360649D+01  0.259521614614D+01 -0.335136218560D+01  1  D2INV=      1.0000 SUGGEST=       1.0000
  0.185181198463D+01  0.304484564296D+00 -0.115695147224D+01  1  D2INV=      1.0000 SUGGEST=       1.0000
  0.197956885700D+01  0.546205599281D+00 -0.127893103074D+01  1  D2INV=      1.0000 SUGGEST=       1.0000
  0.209254811233D+01  0.270695761666D+00 -0.135791862883D+01  1  D2INV=      1.0000 SUGGEST=       1.0000
  0.200066045998D+01  0.382072046755D+00 -0.121043237680D+01  1  D2INV=      1.0000 SUGGEST=       1.0000
 -0.944532013763D+00 -0.105277598434D+01  0.270274409425D+01  1  D2INV=      1.0000 SUGGEST=       1.0000
 -0.197637767988D+01 -0.769211953199D+00  0.266772569263D+01  1  D2INV=      1.0000 SUGGEST=       1.0000
 -0.162062694991D+01 -0.184205165302D+01  0.252387436342D+01  1  D2INV=      1.0000 SUGGEST=       1.0000
  0.214203007153D+01  0.930401127634D-01 -0.170731123629D+01  1  D2INV=      1.0000 SUGGEST=       1.0000
 -0.156928142068D+01 -0.110194305606D+01  0.176396084816D+01  1  D2INV=      1.0000 SUGGEST=       1.0000
  0.134249927447D+01  0.512024912673D+00 -0.700051897502D+00  1  D2INV=      1.0000 SUGGEST=       1.0000
  0.271411392002D+01  0.855117435153D+00 -0.149626641776D+01  1  D2INV=      1.0000 SUGGEST=       1.0000
  0.226772795949D+01  0.431684354963D+00 -0.718191716893D+00  1  D2INV=      1.0000 SUGGEST=       1.0000
  0.162044368863D+01  0.828619559769D+00 -0.173640660477D+01  1  D2INV=      1.0000 SUGGEST=       1.0000
  0.195323146151D+01 -0.450850700087D+00 -0.884579875730D+00  1  D2INV=      1.0000 SUGGEST=       1.0000
  0.193074099870D+01  0.115651475744D+01 -0.896600923740D+00  1  D2INV=      1.0000 SUGGEST=       1.0000
  0.127088314410D+01  0.510168035458D-02 -0.160072400828D+01  1  D2INV=      1.0000 SUGGEST=       1.0000
  0.264084245568D+01  0.277453577313D-01 -0.116774439546D+01  1  D2INV=      1.0000 SUGGEST=       1.0000
  0.288227426592D+01  0.505677025629D+01 -0.526165897304D+01  1  D2INV=      1.0000 SUGGEST=       1.0000
  0.581284992466D+00  0.220668517356D+01  0.238401810157D+01  1  D2INV=      1.0000 SUGGEST=       1.0000
  0.208818435328D+01 -0.267590965914D+01  0.183137796100D+01  1  D2INV=      1.0000 SUGGEST=       1.0000
  0.370971331663D+01  0.286928689470D-01 -0.591307166177D+01  1  D2INV=      1.0000 SUGGEST=       1.0000
 -0.218891142450D+01 -0.286785097687D+01  0.572486722210D+01  1  D2INV=      1.0000 SUGGEST=       1.0000
 -0.385290095585D+01 -0.273899239174D+01 -0.184864554801D+00  1  D2INV=      1.0000 SUGGEST=       1.0000
 -0.446595567934D+01 -0.811905799532D+00  0.567647315159D-01  1  D2INV=      1.0000 SUGGEST=       1.0000
 -0.279113289618D+01 -0.956036966766D+00  0.594825512772D+01  1  D2INV=      1.0000 SUGGEST=       1.0000
  0.383134569177D+01  0.542274366817D+01 -0.273320908883D+01  1  D2INV=      1.0000 SUGGEST=       1.0000
  0.210001483155D+01 -0.105361707957D+00 -0.467372730862D+01  1  D2INV=      1.0000 SUGGEST=       1.0000
  0.211162843652D+00 -0.226706329710D+01  0.134413629625D+01  1  D2INV=      1.0000 SUGGEST=       1.0000
  0.158705463006D+00  0.163260663139D+01  0.372613479172D+00  1  D2INV=      1.0000 SUGGEST=       1.0000
  0.137030684836D+01 -0.191228347425D+01 -0.154229173139D+00  1  D2INV=      1.0000 SUGGEST=       1.0000
 -0.919386370420D+00  0.952650219500D+00  0.179409393665D+01  1  D2INV=      1.0000 SUGGEST=       1.0000
 -0.111902898871D+01 -0.134743267876D+01  0.457079968367D+01  1  D2INV=      1.0000 SUGGEST=       1.0000
 -0.352666712846D+01 -0.177198172483D+01  0.171447139739D+01  1  D2INV=      1.0000 SUGGEST=       1.0000
  0.290711013078D+01  0.371693539230D+01 -0.348456093525D+01  1  D2INV=      1.0000 SUGGEST=       1.0000
  0.293409165550D+01  0.160208028469D+01 -0.465379358086D+01  1  D2INV=      1.0000 SUGGEST=       1.0000
  0.438435161808D+01  0.364270559011D+01 -0.387108016674D+01  1  D2INV=      1.0000 SUGGEST=       1.0000
  0.380383219390D+01  0.190269052565D+01 -0.234911001154D+01  1  D2INV=      1.0000 SUGGEST=       1.0000
 -0.152778110674D+01 -0.119080863058D+01  0.241143281760D+01  1  D2INV=      1.0000 SUGGEST=       1.0000
 -0.163209850049D+01 -0.162021457874D+01  0.564347941883D+01  1  D2INV=      1.0000 SUGGEST=       1.0000
 -0.429373142948D+01 -0.192954293037D+01  0.822356311882D+00  1  D2INV=      1.0000 SUGGEST=       1.0000
 -0.317181760996D+00  0.189281206161D+01  0.134859624061D+01  1  D2INV=      1.0000 SUGGEST=       1.0000
  0.119729801552D+01 -0.263281041329D+01  0.789008333521D+00  1  D2INV=      1.0000 SUGGEST=       1.0000
  0.252881197107D+01  0.730613983235D+00 -0.545336080257D+01  1  D2INV=      1.0000 SUGGEST=       1.0000
  0.341574511929D+01  0.481300461045D+01 -0.387925660523D+01  1  D2INV=      1.0000 SUGGEST=       1.0000
 -0.408022136194D+00 -0.128445814325D+01  0.617349646615D+01  1  D2INV=      1.0000 SUGGEST=       1.0000
 -0.519967225235D+01 -0.236875829955D+01  0.177676639728D+01  1  D2INV=      1.0000 SUGGEST=       1.0000
 -0.118271954122D+01  0.271007391665D+01  0.853949497395D+00  1  D2INV=      1.0000 SUGGEST=       1.0000
  0.101552509468D+01 -0.370099852076D+01  0.156945001578D+00  1  D2INV=      1.0000 SUGGEST=       1.0000
  0.164371245403D+01  0.183096058308D+01 -0.606050422984D+01  1  D2INV=      1.0000 SUGGEST=       1.0000
  0.215655998863D+01  0.261498400576D+00 -0.109576755119D+01  1  D2INV=      1.0000 SUGGEST=       1.0000
  0.360480274261D+01  0.267244781245D+01 -0.337302280281D+01  1  D2INV=      1.0000 SUGGEST=       1.0000
  0.187029615901D+01  0.435608873225D+00 -0.109101894780D+01  1  D2INV=      1.0000 SUGGEST=       1.0000
  0.208042469614D+01  0.542441646904D+00 -0.128704514285D+01  1  D2INV=      1.0000 SUGGEST=       1.0000
  0.194403436930D+01  0.276727155435D+00 -0.134789732674D+01  1  D2INV=      1.0000 SUGGEST=       1.0000
  0.200245527513D+01  0.379741124347D+00 -0.121212216841D+01  1  D2INV=      1.0000 SUGGEST=       1.0000
 -0.947621378607D+00 -0.105065276561D+01  0.270671717709D+01  1  D2INV=      1.0000 SUGGEST=       1.0000
 -0.197018223220D+01 -0.764430654833D+00  0.267048066076D+01  1  D2INV=      1.0000 SUGGEST=       1.0000
 -0.161948328360D+01 -0.184382480679D+01  0.251748403835D+01  1  D2INV=      1.0000 SUGGEST=       1.0000
  0.177609608330D+01  0.486278889166D+00 -0.193142406852D+01  1  D2INV=      1.0000 SUGGEST=       1.0000
 -0.157376678277D+01 -0.110785991812D+01  0.176545150810D+01  1  D2INV=      1.0000 SUGGEST=       1.0000
  0.175012602586D+01  0.242140640732D+00 -0.549072106456D+00  1  D2INV=      1.0000 SUGGEST=       1.0000
  0.273377537090D+01  0.436724246087D+00 -0.167881762230D+01  1  D2INV=      1.0000 SUGGEST=       1.0000
  0.237588451664D+01  0.116770983006D+00 -0.944160715164D+00  1  D2INV=      1.0000 SUGGEST=       1.0000
  0.165325793323D+01  0.105851415284D+01 -0.126417258222D+01  1  D2INV=      1.0000 SUGGEST=       1.0000
  0.198933466635D+01 -0.359648322963D+00 -0.141459458806D+01  1  D2INV=      1.0000 SUGGEST=       1.0000
  0.251996888958D+01  0.954643588289D+00 -0.675233916526D+00  1  D2INV=      1.0000 SUGGEST=       1.0000
  0.121088039989D+01  0.195182969881D+00 -0.129707483034D+01  1  D2INV=      1.0000 SUGGEST=       1.0000
  0.500131522534D+01  0.204364923616D+01 -0.327554701755D+01  1  D2INV=      1.0000 SUGGEST=       1.0000
  0.445540712984D+01  0.503006259296D+01 -0.488865501323D+01  1  D2INV=      1.0000 SUGGEST=       1.0000
  0.609199342029D+00  0.216770001571D+01  0.231686376995D+01  1  D2INV=      1.0000 SUGGEST=       1.0000
  0.222614856007D+01 -0.266264246886D+01  0.168780749571D+01  1  D2INV=      1.0000 SUGGEST=       1.0000
  0.361838937445D+01  0.807101093574D-01 -0.597159348012D+01  1  D2INV=      1.0000 SUGGEST=       1.0000
 -0.218161014194D+01 -0.287177644077D+01  0.572489556289D+01  1  D2INV=      1.0000 SUGGEST=       1.0000
 -0.385478332961D+01 -0.274153588456D+01 -0.178900971374D+00  1  D2INV=      1.0000 SUGGEST=       1.0000
 -0.446195520866D+01 -0.814923634103D+00  0.490069065974D-01  1  D2INV=      1.0000 SUGGEST=       1.0000
 -0.279771572720D+01 -0.966913757695D+00  0.594892353374D+01  1  D2INV=      1.0000 SUGGEST=       1.0000
  0.396668949847D+01  0.503752860300D+01 -0.242926330063D+01  1  D2INV=      1.0000 SUGGEST=       1.0000
  0.205082665302D+01 -0.248104939943D+00 -0.471117732327D+01  1  D2INV=      1.0000 SUGGEST=       1.0000
  0.167359138183D+00 -0.233429223778D+01  0.132482093002D+01  1  D2INV=      1.0000 SUGGEST=       1.0000
  0.251040951650D+00  0.165277067027D+01  0.434705114622D+00  1  D2INV=      1.0000 SUGGEST=       1.0000
  0.134088839480D+01 -0.177305192174D+01 -0.103205617025D+00  1  D2INV=      1.0000 SUGGEST=       1.0000
 -0.967167927298D+00  0.955886476268D+00  0.173412718224D+01  1  D2INV=      1.0000 SUGGEST=       1.0000
 -0.112092768588D+01 -0.133216086763D+01  0.457202410663D+01  1  D2INV=      1.0000 SUGGEST=       1.0000
 -0.353076542287D+01 -0.176331259854D+01  0.171603506768D+01  1  D2INV=      1.0000 SUGGEST=       1.0000
  0.183474766691D+01  0.506556603869D+01 -0.407199656162D+01  1  D2INV=      1.0000 SUGGEST=       1.0000
  0.288802994310D+01  0.156962942508D+01 -0.467330967658D+01  1  D2INV=      1.0000 SUGGEST=       1.0000
  0.342513475188D+01  0.371696294136D+01 -0.375762672256D+01  1  D2INV=      1.0000 SUGGEST=       1.0000
  0.275919254575D+01  0.218069508105D+01 -0.236246419949D+01  1  D2INV=      1.0000 SUGGEST=       1.0000
