# Supplementary material for: Assessing Self-Interaction Corrections in the Selective Catalytic Reduction of NO on a Cu-SSZ-13 Zeolite Cluster Model
Source: J Phys Chem A. 2026 Jul 20;130(30):5840–51. doi: 10.1021/acs.jpca.6c02902 (PMC13430625; doi:10.1021/acs.jpca.6c02902)
Supplement: Supplementary file 2 [file jp6c02902_si_002.zip › xyz/TS_6.1-7/XMOL.xyz]

   14
Cluster output
 Al   -0.80852   -0.63023    1.27642
 O    -0.87024   -0.85922    2.98388
 O    -2.26753   -1.01869    0.42961
 O    -0.16647    0.99920    0.71700
 O     0.63375   -1.39009    0.41837
 O     1.34660    0.38025   -2.87652
 O     1.81010    2.54339   -2.04868
 H    -0.11017   -0.67901    3.54764
 H    -3.02703   -1.33548    0.93219
 H    -0.78645    1.69741    0.46962
 H     0.52266   -2.24458   -0.01793
 H     0.74443    0.93434   -3.42082
 Cu    1.06218    0.20103   -0.63988
 N     1.91669    1.40169   -1.77090
