# Supplementary material for: Assessing Self-Interaction Corrections in the Selective Catalytic Reduction of NO on a Cu-SSZ-13 Zeolite Cluster Model
Source: J Phys Chem A. 2026 Jul 20;130(30):5840–51. doi: 10.1021/acs.jpca.6c02902 (PMC13430625; doi:10.1021/acs.jpca.6c02902)
Supplement: Supplementary file 2 [file jp6c02902_si_002.zip › xyz/O2_cha_T1/FRMIDT]

          48          46
 -0.369062020180D+00  0.440319311100D+00  0.218669095347D+01  1  D2INV=      1.0000 SUGGEST=       1.0000
 -0.381515750457D-01  0.228839818642D+00  0.542014747101D+01  1  D2INV=      1.0000 SUGGEST=       1.0000
 -0.335806621777D+01 -0.177356636027D+00  0.102282041512D+01  1  D2INV=      1.0000 SUGGEST=       1.0000
  0.912884848475D+00  0.334015892130D+01  0.730209557672D+00  1  D2INV=      1.0000 SUGGEST=       1.0000
  0.202856750261D+01 -0.126821394095D+01  0.320650363602D+00  1  D2INV=      1.0000 SUGGEST=       1.0000
  0.419727074055D+01  0.346096196194D+01 -0.483203211452D+01  1  D2INV=      1.0000 SUGGEST=       1.0000
  0.478410669902D+01  0.106404854226D+01 -0.504751712404D+01  1  D2INV=      1.0000 SUGGEST=       1.0000
  0.118012841145D+01  0.543346936317D+00  0.577974856731D+01  1  D2INV=      1.0000 SUGGEST=       1.0000
 -0.415485407887D+01 -0.413195167331D+00  0.203006518805D+01  1  D2INV=      1.0000 SUGGEST=       1.0000
  0.100163905944D+00  0.423473745894D+01  0.336871904583D+00  1  D2INV=      1.0000 SUGGEST=       1.0000
  0.162727753293D+01 -0.244030304692D+01 -0.101725919710D+00  1  D2INV=      1.0000 SUGGEST=       1.0000
  0.272272142091D+01  0.138647496787D+01 -0.201928823547D+01  1  D2INV=      1.0000 SUGGEST=       1.0000
  0.277461027558D+01  0.158292105441D+01 -0.193675036274D+01  1  D2INV=      1.0000 SUGGEST=       1.0000
  0.265112085327D+01  0.163566424836D+01 -0.182220691330D+01  1  D2INV=      1.0000 SUGGEST=       1.0000
  0.297203457451D+01  0.156645400013D+01 -0.183477766163D+01  1  D2INV=      1.0000 SUGGEST=       1.0000
  0.278298625044D+01  0.170381603374D+01 -0.206649030923D+01  1  D2INV=      1.0000 SUGGEST=       1.0000
  0.254487902726D+00  0.581901216895D+00  0.237272560475D+01  1  D2INV=      1.0000 SUGGEST=       1.0000
 -0.740102982321D+00  0.919581729757D+00  0.246925640911D+01  1  D2INV=      1.0000 SUGGEST=       1.0000
 -0.489079616301D+00 -0.187037628331D+00  0.237310881122D+01  1  D2INV=      1.0000 SUGGEST=       1.0000
  0.324033509108D+01  0.221978952285D+01 -0.210327787319D+01  1  D2INV=      1.0000 SUGGEST=       1.0000
 -0.499438218160D+00  0.449167977503D+00  0.154987834458D+01  1  D2INV=      1.0000 SUGGEST=       1.0000
  0.260810404061D+01  0.111861395147D+01 -0.215215699175D+01  1  D2INV=      1.0000 SUGGEST=       1.0000
  0.198331393568D+01  0.142978572054D+01 -0.180766541582D+01  1  D2INV=      1.0000 SUGGEST=       1.0000
  0.276911284671D+01  0.199342776651D+01 -0.124816221278D+01  1  D2INV=      1.0000 SUGGEST=       1.0000
  0.343201120337D+01  0.116183461065D+01 -0.239494867578D+01  1  D2INV=      1.0000 SUGGEST=       1.0000
  0.286579735554D+01  0.888561489884D+00 -0.136287734727D+01  1  D2INV=      1.0000 SUGGEST=       1.0000
  0.246902825105D+01  0.166037588175D+01 -0.268246783018D+01  1  D2INV=      1.0000 SUGGEST=       1.0000
  0.229051482664D+01  0.229623844608D+01 -0.201548536862D+01  1  D2INV=      1.0000 SUGGEST=       1.0000
  0.324395800810D+01  0.157615450633D+01 -0.168251962679D+01  1  D2INV=      1.0000 SUGGEST=       1.0000
  0.611450493361D+01  0.107497052065D+01 -0.495502858099D+01  1  D2INV=      1.0000 SUGGEST=       1.0000
  0.340159181372D+01  0.367207810365D+01 -0.589241943147D+01  1  D2INV=      1.0000 SUGGEST=       1.0000
  0.539247312838D+01  0.404771411224D+01 -0.466246026155D+01  1  D2INV=      1.0000 SUGGEST=       1.0000
  0.410476859428D+01  0.700850556736D+00 -0.618603251114D+01  1  D2INV=      1.0000 SUGGEST=       1.0000
  0.360651890187D+01  0.343775344839D+01 -0.387117536262D+01  1  D2INV=      1.0000 SUGGEST=       1.0000
  0.194229485421D+01  0.367904713269D+01  0.160265447533D+01  1  D2INV=      1.0000 SUGGEST=       1.0000
  0.320514350638D+01 -0.123256946497D+01  0.977112140787D+00  1  D2INV=      1.0000 SUGGEST=       1.0000
 -0.366255177307D+01  0.888622731469D+00  0.238177441968D+00  1  D2INV=      1.0000 SUGGEST=       1.0000
  0.428617389301D+01  0.671661051373D+00 -0.405401947761D+01  1  D2INV=      1.0000 SUGGEST=       1.0000
 -0.104343760014D+01  0.101308822144D+01  0.588546992496D+01  1  D2INV=      1.0000 SUGGEST=       1.0000
 -0.585889631859D+00 -0.101756652486D+01  0.561529403976D+01  1  D2INV=      1.0000 SUGGEST=       1.0000
 -0.304298883938D+01 -0.111850023552D+01  0.851217800442D-01  1  D2INV=      1.0000 SUGGEST=       1.0000
  0.126127928773D+01  0.296993748640D+01 -0.234347228195D+00  1  D2INV=      1.0000 SUGGEST=       1.0000
  0.222264492030D+01 -0.468929326556D+00 -0.439712408816D+00  1  D2INV=      1.0000 SUGGEST=       1.0000
  0.280474794456D+00  0.247372909391D+01  0.126861881446D+01  1  D2INV=      1.0000 SUGGEST=       1.0000
  0.100280231420D+01 -0.937594565261D+00  0.846172105337D+00  1  D2INV=      1.0000 SUGGEST=       1.0000
 -0.247411499736D+01 -0.486843781969D-01  0.180126619407D+01  1  D2INV=      1.0000 SUGGEST=       1.0000
  0.320552814240D+00  0.391168712115D+00  0.426932579806D+01  1  D2INV=      1.0000 SUGGEST=       1.0000
  0.448082911922D+01  0.225343349509D+01 -0.492485703958D+01  1  D2INV=      1.0000 SUGGEST=       1.0000
 -0.369038039521D+00  0.440314669063D+00  0.218678929265D+01  1  D2INV=      1.0000 SUGGEST=       1.0000
 -0.383318131872D-01  0.228810310860D+00  0.542022122040D+01  1  D2INV=      1.0000 SUGGEST=       1.0000
 -0.335799368002D+01 -0.177277299363D+00  0.102276410568D+01  1  D2INV=      1.0000 SUGGEST=       1.0000
  0.907402314177D+00  0.334371457612D+01  0.734377906375D+00  1  D2INV=      1.0000 SUGGEST=       1.0000
  0.203043728820D+01 -0.126879155193D+01  0.320180055598D+00  1  D2INV=      1.0000 SUGGEST=       1.0000
  0.418980477819D+01  0.350186358766D+01 -0.482547243608D+01  1  D2INV=      1.0000 SUGGEST=       1.0000
  0.478918079903D+01  0.102306794708D+01 -0.505101333810D+01  1  D2INV=      1.0000 SUGGEST=       1.0000
  0.117620803393D+01  0.541626777437D+00  0.578422462222D+01  1  D2INV=      1.0000 SUGGEST=       1.0000
 -0.415455888713D+01 -0.410323073983D+00  0.202800172728D+01  1  D2INV=      1.0000 SUGGEST=       1.0000
  0.483707617676D-01  0.421347175040D+01  0.298660316141D+00  1  D2INV=      1.0000 SUGGEST=       1.0000
  0.168134785226D+01 -0.233231149540D+01 -0.295772032984D+00  1  D2INV=      1.0000 SUGGEST=       1.0000
  0.277434387202D+01  0.157672711534D+01 -0.193985139210D+01  1  D2INV=      1.0000 SUGGEST=       1.0000
  0.265521220965D+01  0.163389910282D+01 -0.179884166993D+01  1  D2INV=      1.0000 SUGGEST=       1.0000
  0.282348730971D+01  0.173905847279D+01 -0.203086925687D+01  1  D2INV=      1.0000 SUGGEST=       1.0000
  0.295344226450D+01  0.147676527531D+01 -0.184248941086D+01  1  D2INV=      1.0000 SUGGEST=       1.0000
  0.270592029205D+01  0.146072750156D+01 -0.205685535146D+01  1  D2INV=      1.0000 SUGGEST=       1.0000
  0.255138128051D+00  0.574096793672D+00  0.237390748949D+01  1  D2INV=      1.0000 SUGGEST=       1.0000
 -0.746289583606D+00  0.919635611952D+00  0.246022592489D+01  1  D2INV=      1.0000 SUGGEST=       1.0000
 -0.485086732269D+00 -0.185143453850D+00  0.238067341879D+01  1  D2INV=      1.0000 SUGGEST=       1.0000
 -0.498699135804D+00  0.454853159940D+00  0.154800101220D+01  1  D2INV=      1.0000 SUGGEST=       1.0000
  0.338845281252D+01  0.169032459942D+01 -0.246424486301D+01  1  D2INV=      1.0000 SUGGEST=       1.0000
  0.276088918765D+01  0.817893791554D+00 -0.208540154417D+01  1  D2INV=      1.0000 SUGGEST=       1.0000
  0.242425691053D+01  0.223677972198D+01 -0.201144928308D+01  1  D2INV=      1.0000 SUGGEST=       1.0000
  0.198527349219D+01  0.142647160731D+01 -0.192584860422D+01  1  D2INV=      1.0000 SUGGEST=       1.0000
  0.320117156963D+01  0.135084436090D+01 -0.172779866226D+01  1  D2INV=      1.0000 SUGGEST=       1.0000
  0.331185871724D+01  0.219085580749D+01 -0.144506825129D+01  1  D2INV=      1.0000 SUGGEST=       1.0000
  0.260827532723D+01  0.145556841165D+01 -0.125193611180D+01  1  D2INV=      1.0000 SUGGEST=       1.0000
  0.244892272400D+01  0.157042470910D+01 -0.265112431126D+01  1  D2INV=      1.0000 SUGGEST=       1.0000
  0.545529390317D+01  0.638044006302D+00 -0.600486010240D+01  1  D2INV=      1.0000 SUGGEST=       1.0000
  0.197711557283D+01  0.361934704385D+01  0.155383623446D+01  1  D2INV=      1.0000 SUGGEST=       1.0000
  0.314464015761D+01 -0.118806091031D+01  0.114530860226D+01  1  D2INV=      1.0000 SUGGEST=       1.0000
 -0.366661709612D+01  0.885307428647D+00  0.236101208950D+00  1  D2INV=      1.0000 SUGGEST=       1.0000
 -0.104330683228D+01  0.101693984165D+01  0.588647285297D+01  1  D2INV=      1.0000 SUGGEST=       1.0000
 -0.577564146500D+00 -0.102166021779D+01  0.560965811308D+01  1  D2INV=      1.0000 SUGGEST=       1.0000
 -0.303881557496D+01 -0.112220255320D+01  0.864990789058D-01  1  D2INV=      1.0000 SUGGEST=       1.0000
  0.450616706593D+01  0.430667338940D+01 -0.569482159521D+01  1  D2INV=      1.0000 SUGGEST=       1.0000
  0.240507870692D+00  0.249206613814D+01  0.125951858634D+01  1  D2INV=      1.0000 SUGGEST=       1.0000
  0.108999296145D+01 -0.910494850205D+00  0.974362890489D+00  1  D2INV=      1.0000 SUGGEST=       1.0000
  0.216420665162D+01 -0.570610823575D+00 -0.603585495024D+00  1  D2INV=      1.0000 SUGGEST=       1.0000
 -0.247486263918D+01 -0.461976862229D-01  0.180227194941D+01  1  D2INV=      1.0000 SUGGEST=       1.0000
  0.430223537709D+01  0.434125449411D+00 -0.395843437117D+01  1  D2INV=      1.0000 SUGGEST=       1.0000
  0.135696197209D+01  0.296996808075D+01 -0.242556682135D+00  1  D2INV=      1.0000 SUGGEST=       1.0000
  0.314143621988D+00  0.393263651797D+00  0.427149698781D+01  1  D2INV=      1.0000 SUGGEST=       1.0000
  0.349391205003D+01  0.360457038117D+01 -0.373377510347D+01  1  D2INV=      1.0000 SUGGEST=       1.0000
  0.483477339308D+01  0.230638106435D+01 -0.473283470722D+01  1  D2INV=      1.0000 SUGGEST=       1.0000
  0.417205833560D+01  0.223346543869D+01 -0.517435256499D+01  1  D2INV=      1.0000 SUGGEST=       1.0000
