# Supplementary material for: Assessing Self-Interaction Corrections in the Selective Catalytic Reduction of NO on a Cu-SSZ-13 Zeolite Cluster Model
Source: J Phys Chem A. 2026 Jul 20;130(30):5840–51. doi: 10.1021/acs.jpca.6c02902 (PMC13430625; doi:10.1021/acs.jpca.6c02902)
Supplement: Supplementary file 2 [file jp6c02902_si_002.zip › xyz/O2_cha_T1/XMOL.xyz]

   12
Cluster output
 Al   -0.19531    0.23302    1.15758
 O    -0.02476    0.11965    2.86707
 O    -1.77445   -0.09339    0.53711
 O     0.48289    1.76662    0.39065
 O     1.07519   -0.66828    0.17144
 O     2.22222    1.83088   -2.55870
 O     2.53185    0.56545   -2.67169
 H     0.81499    0.29031    3.30743
 H    -2.48313   -0.32104    1.15011
 H    -0.10425    2.49974    0.16437
 H     0.88120   -1.53976   -0.19758
 Cu    1.47041    0.83474   -1.02464
