# Supplementary material for: Assessing Self-Interaction Corrections in the Selective Catalytic Reduction of NO on a Cu-SSZ-13 Zeolite Cluster Model
Source: J Phys Chem A. 2026 Jul 20;130(30):5840–51. doi: 10.1021/acs.jpca.6c02902 (PMC13430625; doi:10.1021/acs.jpca.6c02902)
Supplement: Supplementary file 2 [file jp6c02902_si_002.zip › xyz/TS_8.4-NONH2/FRMIDT]

          51          51
 -0.222286569352D+01 -0.455182310980D+00  0.282770352254D+01  1  D2INV=      1.0000 SUGGEST=       1.0000
 -0.191570584496D+01 -0.514552796712D+00  0.607991305070D+01  1  D2INV=      1.0000 SUGGEST=       1.0000
 -0.526020378370D+01 -0.102438518528D+01  0.173755887725D+01  1  D2INV=      1.0000 SUGGEST=       1.0000
 -0.990623155357D+00  0.240027670616D+01  0.124724839003D+01  1  D2INV=      1.0000 SUGGEST=       1.0000
  0.142318739143D+00 -0.228000185042D+01  0.107396995645D+01  1  D2INV=      1.0000 SUGGEST=       1.0000
  0.366785896562D+01 -0.248681977214D+01 -0.479405459178D+01  1  D2INV=      1.0000 SUGGEST=       1.0000
 -0.666379385916D+00 -0.417295651558D+00  0.643982315477D+01  1  D2INV=      1.0000 SUGGEST=       1.0000
 -0.601824689453D+01 -0.131314731124D+01  0.275599990368D+01  1  D2INV=      1.0000 SUGGEST=       1.0000
 -0.194818265149D+01  0.320375494763D+01  0.858554996170D+00  1  D2INV=      1.0000 SUGGEST=       1.0000
 -0.212571406425D+00 -0.337199748255D+01  0.527101349096D+00  1  D2INV=      1.0000 SUGGEST=       1.0000
  0.538015519905D+01  0.125957137135D+01 -0.434439342894D+01  1  D2INV=      1.0000 SUGGEST=       1.0000
  0.313794650308D+01  0.276702920172D+01 -0.476563157232D+01  1  D2INV=      1.0000 SUGGEST=       1.0000
  0.705368906331D+00  0.393195949737D+00 -0.137680857360D+01  1  D2INV=      1.0000 SUGGEST=       1.0000
  0.237425788489D+01 -0.497764084725D+00 -0.444128286815D+01  1  D2INV=      1.0000 SUGGEST=       1.0000
  0.385404271432D+01  0.171211708295D+01 -0.408211451242D+01  1  D2INV=      1.0000 SUGGEST=       1.0000
  0.742614804065D+00  0.659713684130D+00 -0.156228334256D+01  1  D2INV=      1.0000 SUGGEST=       1.0000
  0.823010623783D+00  0.618409810647D+00 -0.124537363868D+01  1  D2INV=      1.0000 SUGGEST=       1.0000
  0.816447329439D+00  0.529704140207D+00 -0.139875374233D+01  1  D2INV=      1.0000 SUGGEST=       1.0000
  0.101769384924D+01  0.460040952838D+00 -0.145208807905D+01  1  D2INV=      1.0000 SUGGEST=       1.0000
 -0.159679584004D+01 -0.313543626414D+00  0.300460787642D+01  1  D2INV=      1.0000 SUGGEST=       1.0000
 -0.234717751155D+01 -0.107722270337D+01  0.303681236630D+01  1  D2INV=      1.0000 SUGGEST=       1.0000
 -0.259262659452D+01  0.283479930951D-01  0.309551805094D+01  1  D2INV=      1.0000 SUGGEST=       1.0000
 -0.235195548962D+01 -0.461266196961D+00  0.218707651022D+01  1  D2INV=      1.0000 SUGGEST=       1.0000
  0.139290368199D+01  0.118270939956D+01 -0.169501563776D+01  1  D2INV=      1.0000 SUGGEST=       1.0000
  0.900454405449D+00  0.198260968727D+00 -0.222770743408D+01  1  D2INV=      1.0000 SUGGEST=       1.0000
  0.395607699297D+00  0.333407996623D+00 -0.683639459571D+00  1  D2INV=      1.0000 SUGGEST=       1.0000
  0.436064280284D+00  0.117729803756D+01 -0.110601214056D+01  1  D2INV=      1.0000 SUGGEST=       1.0000
  0.356919660515D-01  0.354790955365D+00 -0.155259526372D+01  1  D2INV=      1.0000 SUGGEST=       1.0000
  0.900739798571D+00 -0.264680378949D+00 -0.120512770450D+01  1  D2INV=      1.0000 SUGGEST=       1.0000
  0.130297238373D+01  0.577139671447D+00 -0.744461880699D+00  1  D2INV=      1.0000 SUGGEST=       1.0000
  0.603933889076D+00  0.843728430225D+00 -0.177737773846D+01  1  D2INV=      1.0000 SUGGEST=       1.0000
  0.131257201849D+01  0.344581536217D+00 -0.149119724717D+01  1  D2INV=      1.0000 SUGGEST=       1.0000
  0.278117382187D+01 -0.342984137037D+01 -0.479876421493D+01  1  D2INV=      1.0000 SUGGEST=       1.0000
  0.113373907410D+00  0.273686253584D+01  0.199258854137D+01  1  D2INV=      1.0000 SUGGEST=       1.0000
  0.122710994494D+01 -0.223495184815D+01  0.195294489914D+01  1  D2INV=      1.0000 SUGGEST=       1.0000
 -0.282828171695D+01  0.432348108029D+00  0.646263049616D+01  1  D2INV=      1.0000 SUGGEST=       1.0000
 -0.253472268618D+01 -0.169285161117D+01  0.636395855862D+01  1  D2INV=      1.0000 SUGGEST=       1.0000
 -0.509038662858D+01 -0.196794097404D+01  0.768683247524D+00  1  D2INV=      1.0000 SUGGEST=       1.0000
  0.498810763127D+01 -0.208073770613D+01 -0.503077400873D+01  1  D2INV=      1.0000 SUGGEST=       1.0000
 -0.550163231449D+01  0.107582764931D+00  0.102329382265D+01  1  D2INV=      1.0000 SUGGEST=       1.0000
  0.244450348090D+00 -0.166998090547D+01  0.148498091153D+00  1  D2INV=      1.0000 SUGGEST=       1.0000
 -0.549506025315D+00  0.206136474206D+01  0.317696118783D+00  1  D2INV=      1.0000 SUGGEST=       1.0000
 -0.163200433201D+01  0.156484186367D+01  0.182419985235D+01  1  D2INV=      1.0000 SUGGEST=       1.0000
 -0.775640889296D+00 -0.186891377350D+01  0.173765012053D+01  1  D2INV=      1.0000 SUGGEST=       1.0000
 -0.433861504351D+01 -0.907835823801D+00  0.247208702748D+01  1  D2INV=      1.0000 SUGGEST=       1.0000
 -0.159026888003D+01 -0.378148011965D+00  0.492340576172D+01  1  D2INV=      1.0000 SUGGEST=       1.0000
  0.277847230625D+01 -0.146337882227D+01 -0.558837295594D+01  1  D2INV=      1.0000 SUGGEST=       1.0000
  0.108915678513D+01 -0.464620254814D+00 -0.402097890613D+01  1  D2INV=      1.0000 SUGGEST=       1.0000
  0.317753369037D+01 -0.150910319287D+01 -0.389521482239D+01  1  D2INV=      1.0000 SUGGEST=       1.0000
  0.337593862460D+01  0.201881298007D+01 -0.275767879304D+01  1  D2INV=      1.0000 SUGGEST=       1.0000
  0.323211163695D+01  0.646087808878D+00 -0.441177077967D+01  1  D2INV=      1.0000 SUGGEST=       1.0000
 -0.222292839598D+01 -0.455191217056D+00  0.282767808322D+01  1  D2INV=      1.0000 SUGGEST=       1.0000
 -0.191569036855D+01 -0.514655419920D+00  0.607985593468D+01  1  D2INV=      1.0000 SUGGEST=       1.0000
 -0.526020817374D+01 -0.102432926524D+01  0.173759582211D+01  1  D2INV=      1.0000 SUGGEST=       1.0000
 -0.996303974695D+00  0.240536318390D+01  0.125631619429D+01  1  D2INV=      1.0000 SUGGEST=       1.0000
  0.141922387295D+00 -0.228403028366D+01  0.107726982693D+01  1  D2INV=      1.0000 SUGGEST=       1.0000
  0.364465601530D+01 -0.245572485018D+01 -0.480595133850D+01  1  D2INV=      1.0000 SUGGEST=       1.0000
 -0.667158846798D+00 -0.420758657475D+00  0.643921430805D+01  1  D2INV=      1.0000 SUGGEST=       1.0000
 -0.601886339292D+01 -0.131036575780D+01  0.275654684205D+01  1  D2INV=      1.0000 SUGGEST=       1.0000
 -0.199240580273D+01  0.324977930940D+01  0.925233842928D+00  1  D2INV=      1.0000 SUGGEST=       1.0000
 -0.190141130223D+00 -0.333324324248D+01  0.451856994326D+00  1  D2INV=      1.0000 SUGGEST=       1.0000
  0.533113063290D+01  0.126090897946D+01 -0.418839444966D+01  1  D2INV=      1.0000 SUGGEST=       1.0000
  0.311843173122D+01  0.277633074636D+01 -0.482800651972D+01  1  D2INV=      1.0000 SUGGEST=       1.0000
  0.983499135023D+00  0.399590716607D+00 -0.137846420546D+01  1  D2INV=      1.0000 SUGGEST=       1.0000
  0.240377246181D+01 -0.576055853282D+00 -0.445081103764D+01  1  D2INV=      1.0000 SUGGEST=       1.0000
  0.383640019189D+01  0.169703963357D+01 -0.408836577556D+01  1  D2INV=      1.0000 SUGGEST=       1.0000
  0.865032010160D+00  0.700196931411D+00 -0.135326335489D+01  1  D2INV=      1.0000 SUGGEST=       1.0000
  0.816828047287D+00  0.534814262207D+00 -0.139946599280D+01  1  D2INV=      1.0000 SUGGEST=       1.0000
  0.683750502307D+00  0.476295555096D+00 -0.129678747456D+01  1  D2INV=      1.0000 SUGGEST=       1.0000
  0.755974137499D+00  0.536357512552D+00 -0.160723180956D+01  1  D2INV=      1.0000 SUGGEST=       1.0000
 -0.159425181355D+01 -0.315967671717D+00  0.299998664241D+01  1  D2INV=      1.0000 SUGGEST=       1.0000
 -0.234672993073D+01 -0.107488453602D+01  0.304260244222D+01  1  D2INV=      1.0000 SUGGEST=       1.0000
 -0.259700674331D+01  0.247510338805D-01  0.309471463310D+01  1  D2INV=      1.0000 SUGGEST=       1.0000
 -0.234951818125D+01 -0.457513606936D+00  0.218762604102D+01  1  D2INV=      1.0000 SUGGEST=       1.0000
  0.146443391129D+01  0.717904633561D+00 -0.194018214835D+01  1  D2INV=      1.0000 SUGGEST=       1.0000
  0.608609436436D+00  0.588578260164D+00 -0.190896586151D+01  1  D2INV=      1.0000 SUGGEST=       1.0000
  0.640805895164D+00  0.341461523933D+00 -0.650307281500D+00  1  D2INV=      1.0000 SUGGEST=       1.0000
  0.132917085487D+01  0.911512652528D+00 -0.869608925390D+00  1  D2INV=      1.0000 SUGGEST=       1.0000
 -0.202550889978D-01  0.566835235659D+00 -0.137939372477D+01  1  D2INV=      1.0000 SUGGEST=       1.0000
  0.637592783019D+00 -0.267907646774D+00 -0.168629083945D+01  1  D2INV=      1.0000 SUGGEST=       1.0000
  0.124079849213D+01  0.202141232968D+00 -0.126491287967D+01  1  D2INV=      1.0000 SUGGEST=       1.0000
  0.567567905249D+00  0.129895552618D+01 -0.139768792924D+01  1  D2INV=      1.0000 SUGGEST=       1.0000
  0.174995322412D+01 -0.557905615756D+00 -0.311056876345D+01  1  D2INV=      1.0000 SUGGEST=       1.0000
  0.259004632609D+01 -0.331937586853D+01 -0.463968168305D+01  1  D2INV=      1.0000 SUGGEST=       1.0000
  0.100629878253D+00  0.281701898226D+01  0.195559498417D+01  1  D2INV=      1.0000 SUGGEST=       1.0000
  0.126444807814D+01 -0.220056529046D+01  0.193940881721D+01  1  D2INV=      1.0000 SUGGEST=       1.0000
 -0.282801622051D+01  0.435390871120D+00  0.645604878573D+01  1  D2INV=      1.0000 SUGGEST=       1.0000
 -0.253721821528D+01 -0.168957496996D+01  0.637256970478D+01  1  D2INV=      1.0000 SUGGEST=       1.0000
 -0.508725565414D+01 -0.196537983554D+01  0.767645527198D+00  1  D2INV=      1.0000 SUGGEST=       1.0000
  0.457577108248D+01 -0.244546042402D+01 -0.380514261334D+01  1  D2INV=      1.0000 SUGGEST=       1.0000
 -0.550493998128D+01  0.107050935042D+00  0.102487629050D+01  1  D2INV=      1.0000 SUGGEST=       1.0000
  0.150381647485D+00 -0.168282733154D+01  0.893017385389D-01  1  D2INV=      1.0000 SUGGEST=       1.0000
 -0.415613499103D+00  0.190702482564D+01  0.272190524915D+00  1  D2INV=      1.0000 SUGGEST=       1.0000
 -0.166883523424D+01  0.155286502310D+01  0.175600738229D+01  1  D2INV=      1.0000 SUGGEST=       1.0000
 -0.720181156926D+00 -0.184411162318D+01  0.178199152141D+01  1  D2INV=      1.0000 SUGGEST=       1.0000
 -0.433798629958D+01 -0.912265321789D+00  0.247117423425D+01  1  D2INV=      1.0000 SUGGEST=       1.0000
 -0.158827310949D+01 -0.380587621303D+00  0.492255412350D+01  1  D2INV=      1.0000 SUGGEST=       1.0000
  0.410177349130D+01 -0.226088322455D+01 -0.605772428014D+01  1  D2INV=      1.0000 SUGGEST=       1.0000
  0.143643150951D+01 -0.154637134045D+00 -0.547243228579D+01  1  D2INV=      1.0000 SUGGEST=       1.0000
  0.346984169042D+01  0.220703471594D+01 -0.269649963412D+01  1  D2INV=      1.0000 SUGGEST=       1.0000
  0.308541068135D+01 -0.146780296586D+01 -0.461337453150D+01  1  D2INV=      1.0000 SUGGEST=       1.0000
  0.324414767715D+01  0.650073915401D+00 -0.437211979441D+01  1  D2INV=      1.0000 SUGGEST=       1.0000
