# Supplementary material for: Assessing Self-Interaction Corrections in the Selective Catalytic Reduction of NO on a Cu-SSZ-13 Zeolite Cluster Model
Source: J Phys Chem A. 2026 Jul 20;130(30):5840–51. doi: 10.1021/acs.jpca.6c02902 (PMC13430625; doi:10.1021/acs.jpca.6c02902)
Supplement: Supplementary file 2 [file jp6c02902_si_002.zip › xyz/TS_8.4-NONH2/XMOL.xyz]

   15
Cluster output
 Al   -1.17628   -0.24095    1.49669
 O    -1.01790   -0.27264    3.21597
 O    -2.78136   -0.54098    0.91570
 O    -0.52207    1.26917    0.66394
 O     0.07455   -1.20594    0.57256
 O     1.92702   -1.29699   -2.54253
 H    -0.15664   -0.20187    3.64167
 H    -3.46946   -0.76026    1.55461
 H    -1.15486    1.96186    0.43532
 H    -0.14142   -2.08393    0.23323
 H     3.04331    0.76399   -2.26030
 H     1.64919    1.70220   -2.67410
 Cu    0.43374    0.28117   -0.74319
 N     1.26272   -0.28460   -2.35297
 N     2.02947    0.90977   -2.15660
