# Supplementary material for: Assessing Self-Interaction Corrections in the Selective Catalytic Reduction of NO on a Cu-SSZ-13 Zeolite Cluster Model
Source: J Phys Chem A. 2026 Jul 20;130(30):5840–51. doi: 10.1021/acs.jpca.6c02902 (PMC13430625; doi:10.1021/acs.jpca.6c02902)
Supplement: Supplementary file 2 [file jp6c02902_si_002.zip › xyz/NO2/FRMIDT]

          12          11
 -0.779487266995D-03  0.476723904863D-01  0.274130001088D+01  1  D2INV=      1.0000 SUGGEST=       1.0000
 -0.278795782752D-02  0.210771664291D+01  0.185862087557D+01  1  D2INV=      1.0000 SUGGEST=       1.0000
  0.128004751326D-03 -0.212838234431D+01  0.185787839681D+01  1  D2INV=      1.0000 SUGGEST=       1.0000
 -0.859486602717D+00  0.268029320773D+01  0.290274657404D+01  1  D2INV=      1.0000 SUGGEST=       1.0000
  0.949812103571D-01 -0.285052030754D+01  0.294674337147D+01  1  D2INV=      1.0000 SUGGEST=       1.0000
 -0.814068549486D-01 -0.216370235118D+01  0.440163745130D+00  1  D2INV=      1.0000 SUGGEST=       1.0000
 -0.471087479563D+00  0.203875133467D+01  0.370087455916D+00  1  D2INV=      1.0000 SUGGEST=       1.0000
  0.160725686361D+01  0.210863907653D+01  0.230207555589D+01  1  D2INV=      1.0000 SUGGEST=       1.0000
  0.276803710013D-01 -0.327714773220D-02  0.426473625173D+01  1  D2INV=      1.0000 SUGGEST=       1.0000
 -0.753435596112D+00 -0.114926849025D+01  0.220686559782D+01  1  D2INV=      1.0000 SUGGEST=       1.0000
 -0.488844835362D-01  0.996213829981D+00  0.213706493050D+01  1  D2INV=      1.0000 SUGGEST=       1.0000
  0.717180158597D+00 -0.114045884032D+01  0.212911062964D+01  1  D2INV=      1.0000 SUGGEST=       1.0000
 -0.779514590228D-02 -0.301350482347D-01  0.277364319669D+01  1  D2INV=      1.0000 SUGGEST=       1.0000
  0.175264774154D-01  0.213854518202D+01  0.183606315872D+01  1  D2INV=      1.0000 SUGGEST=       1.0000
 -0.230864692418D-02 -0.212541412737D+01  0.182664318062D+01  1  D2INV=      1.0000 SUGGEST=       1.0000
  0.350763288898D+00  0.300158905726D+01  0.265173738541D+01  1  D2INV=      1.0000 SUGGEST=       1.0000
 -0.133375476713D+01 -0.249688256621D+01  0.202706867633D+01  1  D2INV=      1.0000 SUGGEST=       1.0000
 -0.569911897916D+00  0.161149481445D+01  0.638422708975D+00  1  D2INV=      1.0000 SUGGEST=       1.0000
  0.165331166090D+01 -0.225313751187D+01  0.169630210307D+01  1  D2INV=      1.0000 SUGGEST=       1.0000
  0.759501547308D+00  0.107224609524D+01  0.244203473008D+01  1  D2INV=      1.0000 SUGGEST=       1.0000
 -0.307823075966D+00 -0.104707408810D+01  0.160117671088D+01  1  D2INV=      1.0000 SUGGEST=       1.0000
  0.419480456400D+00 -0.128754488718D+01  0.344180416693D+01  1  D2INV=      1.0000 SUGGEST=       1.0000
 -0.860562865085D+00  0.107394784136D+01  0.256995661487D+01  1  D2INV=      1.0000 SUGGEST=       1.0000
