# Supplementary material for: Assessing Self-Interaction Corrections in the Selective Catalytic Reduction of NO on a Cu-SSZ-13 Zeolite Cluster Model
Source: J Phys Chem A. 2026 Jul 20;130(30):5840–51. doi: 10.1021/acs.jpca.6c02902 (PMC13430625; doi:10.1021/acs.jpca.6c02902)
Supplement: Supplementary file 2 [file jp6c02902_si_002.zip › xyz/5.5/FRMIDT]

          56          55
  0.759915844929D-01  0.367024258985D+00  0.159019018011D+01  1  D2INV=      1.0000 SUGGEST=       1.0000
 -0.151123530184D+01  0.427726546715D+00  0.442700715925D+01  1  D2INV=      1.0000 SUGGEST=       1.0000
 -0.191781297345D+01 -0.418408573238D+00 -0.961508913025D+00  1  D2INV=      1.0000 SUGGEST=       1.0000
  0.181123913181D+01  0.314414978456D+01  0.508064054720D+00  1  D2INV=      1.0000 SUGGEST=       1.0000
  0.301657224266D+01 -0.138288399245D+01  0.133910205437D+01  1  D2INV=      1.0000 SUGGEST=       1.0000
  0.381804622000D+01  0.254882512570D+01 -0.695454175496D+01  1  D2INV=      1.0000 SUGGEST=       1.0000
  0.707639451476D+01 -0.354640043770D+00 -0.281251989502D+01  1  D2INV=      1.0000 SUGGEST=       1.0000
 -0.711306748664D+00  0.646959500790D+00  0.544836585660D+01  1  D2INV=      1.0000 SUGGEST=       1.0000
 -0.309666199019D+01 -0.758732999377D+00 -0.587470204484D+00  1  D2INV=      1.0000 SUGGEST=       1.0000
  0.118921889696D+01  0.402057484218D+01 -0.214392975018D+00  1  D2INV=      1.0000 SUGGEST=       1.0000
  0.296309638043D+01 -0.258055120136D+01  0.864411546213D+00  1  D2INV=      1.0000 SUGGEST=       1.0000
 -0.347191577926D+00  0.736513856962D+00 -0.445856941377D+01  1  D2INV=      1.0000 SUGGEST=       1.0000
  0.281112626300D+01  0.244087938345D+01 -0.795926445778D+01  1  D2INV=      1.0000 SUGGEST=       1.0000
  0.751575581132D+01 -0.103796078601D+01 -0.173913857010D+01  1  D2INV=      1.0000 SUGGEST=       1.0000
  0.433045633544D+01  0.106754226184D+01 -0.132204237487D+01  1  D2INV=      1.0000 SUGGEST=       1.0000
  0.240382988679D+01  0.165706820712D+01 -0.497011350943D+01  1  D2INV=      1.0000 SUGGEST=       1.0000
  0.116697137230D+00  0.110940145180D+01 -0.556062006948D+01  1  D2INV=      1.0000 SUGGEST=       1.0000
  0.482179569168D+01  0.164973204527D+01 -0.688221578434D+01  1  D2INV=      1.0000 SUGGEST=       1.0000
  0.425093736718D+01  0.882626694960D+00 -0.157893612594D+01  1  D2INV=      1.0000 SUGGEST=       1.0000
  0.421077845788D+01  0.103924673979D+01 -0.150063934640D+01  1  D2INV=      1.0000 SUGGEST=       1.0000
  0.404318411229D+01  0.105403941014D+01 -0.144796675598D+01  1  D2INV=      1.0000 SUGGEST=       1.0000
  0.425807317648D+01  0.118450770584D+01 -0.163927079668D+01  1  D2INV=      1.0000 SUGGEST=       1.0000
  0.483988647240D+00  0.547816184381D+00  0.208631305572D+01  1  D2INV=      1.0000 SUGGEST=       1.0000
 -0.117297463414D+00 -0.256854477103D+00  0.172123582770D+01  1  D2INV=      1.0000 SUGGEST=       1.0000
  0.334105271810D+00  0.346082892181D+00  0.989067405399D+00  1  D2INV=      1.0000 SUGGEST=       1.0000
  0.439798223519D+01  0.248863051102D+00 -0.121486319600D+01  1  D2INV=      1.0000 SUGGEST=       1.0000
  0.386893419248D+01  0.178820472605D+01 -0.114038734260D+01  1  D2INV=      1.0000 SUGGEST=       1.0000
  0.467031581985D+01  0.160096175814D+01 -0.143165313859D+01  1  D2INV=      1.0000 SUGGEST=       1.0000
  0.403434944635D+01  0.524533172102D+00 -0.204268416693D+01  1  D2INV=      1.0000 SUGGEST=       1.0000
 -0.402027362595D+00  0.832411028909D+00  0.157699720743D+01  1  D2INV=      1.0000 SUGGEST=       1.0000
  0.363412208347D+01  0.668583947225D+00 -0.101617455646D+01  1  D2INV=      1.0000 SUGGEST=       1.0000
  0.504193182637D+01  0.867843380034D+00 -0.177667652774D+01  1  D2INV=      1.0000 SUGGEST=       1.0000
  0.425467235800D+01  0.138323739983D+01 -0.198146397270D+01  1  D2INV=      1.0000 SUGGEST=       1.0000
  0.447136677517D+01  0.106562232045D+01 -0.100369173607D+01  1  D2INV=      1.0000 SUGGEST=       1.0000
  0.342948913953D+01  0.113829951084D+01 -0.188848437159D+01  1  D2INV=      1.0000 SUGGEST=       1.0000
  0.248413469247D+01  0.344126544364D+01  0.169661665008D+01  1  D2INV=      1.0000 SUGGEST=       1.0000
  0.369282171089D+01 -0.103283806594D+01  0.253329984615D+01  1  D2INV=      1.0000 SUGGEST=       1.0000
 -0.254455118875D+01  0.129976410135D+01  0.423590699275D+01  1  D2INV=      1.0000 SUGGEST=       1.0000
 -0.189431499584D+01  0.605889173421D+00 -0.175266560967D+01  1  D2INV=      1.0000 SUGGEST=       1.0000
 -0.111096798381D+01 -0.138228441540D+01 -0.157633475673D+01  1  D2INV=      1.0000 SUGGEST=       1.0000
  0.793355639232D+01  0.465974907290D+00 -0.344674087162D+01  1  D2INV=      1.0000 SUGGEST=       1.0000
 -0.209447669115D+01 -0.805008070152D+00  0.426789383539D+01  1  D2INV=      1.0000 SUGGEST=       1.0000
  0.415784412613D+01  0.381514496185D+01 -0.641792479390D+01  1  D2INV=      1.0000 SUGGEST=       1.0000
  0.641877049780D+01 -0.107566643494D+01 -0.372790748944D+01  1  D2INV=      1.0000 SUGGEST=       1.0000
  0.101212813801D+01  0.234168713482D+01  0.892022262752D+00  1  D2INV=      1.0000 SUGGEST=       1.0000
  0.189066231020D+01 -0.103908027418D+01  0.160788458309D+01  1  D2INV=      1.0000 SUGGEST=       1.0000
  0.338133314363D+01 -0.910523005852D+00  0.382996735270D+00  1  D2INV=      1.0000 SUGGEST=       1.0000
  0.249106011690D+01  0.272799991139D+01 -0.365276936091D+00  1  D2INV=      1.0000 SUGGEST=       1.0000
 -0.152015924885D+01 -0.166926664204D+00  0.127278655223D+00  1  D2INV=      1.0000 SUGGEST=       1.0000
 -0.592546032179D+00  0.556250021812D+00  0.365431843520D+01  1  D2INV=      1.0000 SUGGEST=       1.0000
  0.634784607693D+01  0.207745157695D+00 -0.215356757214D+01  1  D2INV=      1.0000 SUGGEST=       1.0000
  0.286309749708D+01  0.163157906730D+01 -0.394992720706D+01  1  D2INV=      1.0000 SUGGEST=       1.0000
  0.307429211635D+01  0.209972550375D+01 -0.606305217226D+01  1  D2INV=      1.0000 SUGGEST=       1.0000
  0.102085726291D+01  0.221214872900D+01 -0.502991999616D+01  1  D2INV=      1.0000 SUGGEST=       1.0000
  0.149752106080D+01  0.565781062211D+00 -0.546892182804D+01  1  D2INV=      1.0000 SUGGEST=       1.0000
 -0.269801736350D+00  0.126021559659D+01 -0.707932618044D+01  1  D2INV=      1.0000 SUGGEST=       1.0000
  0.760517568468D-01  0.367173660414D+00  0.159004272638D+01  1  D2INV=      1.0000 SUGGEST=       1.0000
 -0.151173023272D+01  0.425468456450D+00  0.442672698864D+01  1  D2INV=      1.0000 SUGGEST=       1.0000
 -0.191785843863D+01 -0.418351988816D+00 -0.961528475175D+00  1  D2INV=      1.0000 SUGGEST=       1.0000
  0.180704996751D+01  0.314614110719D+01  0.513329058864D+00  1  D2INV=      1.0000 SUGGEST=       1.0000
  0.301330104932D+01 -0.138714375785D+01  0.133962624465D+01  1  D2INV=      1.0000 SUGGEST=       1.0000
  0.381869993483D+01  0.254882798308D+01 -0.695392549163D+01  1  D2INV=      1.0000 SUGGEST=       1.0000
  0.708659582469D+01 -0.364135690782D+00 -0.281080966825D+01  1  D2INV=      1.0000 SUGGEST=       1.0000
 -0.715792256123D+00  0.550955208963D+00  0.545165843939D+01  1  D2INV=      1.0000 SUGGEST=       1.0000
 -0.309875013590D+01 -0.756994203364D+00 -0.587272717539D+00  1  D2INV=      1.0000 SUGGEST=       1.0000
  0.112267966631D+01  0.408089358894D+01 -0.605862406696D-01  1  D2INV=      1.0000 SUGGEST=       1.0000
  0.287784481108D+01 -0.261155352058D+01  0.869541985404D+00  1  D2INV=      1.0000 SUGGEST=       1.0000
 -0.350804850983D+00  0.732335531838D+00 -0.446521859025D+01  1  D2INV=      1.0000 SUGGEST=       1.0000
  0.283425793787D+01  0.244756010464D+01 -0.796722025255D+01  1  D2INV=      1.0000 SUGGEST=       1.0000
  0.762445963017D+01 -0.114226960214D+01 -0.172980286677D+01  1  D2INV=      1.0000 SUGGEST=       1.0000
  0.426553821047D+01  0.103400363566D+01 -0.167397574583D+01  1  D2INV=      1.0000 SUGGEST=       1.0000
  0.239994515033D+01  0.165819838819D+01 -0.497538309080D+01  1  D2INV=      1.0000 SUGGEST=       1.0000
  0.116704297716D+00  0.110662818022D+01 -0.556182245424D+01  1  D2INV=      1.0000 SUGGEST=       1.0000
  0.481057035681D+01  0.164441555128D+01 -0.689628008863D+01  1  D2INV=      1.0000 SUGGEST=       1.0000
  0.432728161469D+01  0.934156565032D+00 -0.140583369569D+01  1  D2INV=      1.0000 SUGGEST=       1.0000
  0.401408325370D+01  0.974893339161D+00 -0.147601765117D+01  1  D2INV=      1.0000 SUGGEST=       1.0000
  0.423781152864D+01  0.124424536741D+01 -0.143090315692D+01  1  D2INV=      1.0000 SUGGEST=       1.0000
  0.422122136094D+01  0.103977931371D+01 -0.150173624126D+01  1  D2INV=      1.0000 SUGGEST=       1.0000
  0.477548470640D+00  0.556893869160D+00  0.208830134606D+01  1  D2INV=      1.0000 SUGGEST=       1.0000
 -0.114319965077D+00 -0.261666235321D+00  0.171834327074D+01  1  D2INV=      1.0000 SUGGEST=       1.0000
  0.329168342423D+00  0.332884242617D+00  0.990791959996D+00  1  D2INV=      1.0000 SUGGEST=       1.0000
  0.392541970862D+01  0.114945765746D+01 -0.684332024678D+00  1  D2INV=      1.0000 SUGGEST=       1.0000
  0.363310521825D+01  0.159648528790D+01 -0.185956798746D+01  1  D2INV=      1.0000 SUGGEST=       1.0000
  0.436581967051D+01  0.258156453996D+00 -0.135355560858D+01  1  D2INV=      1.0000 SUGGEST=       1.0000
  0.407818684702D+01  0.587199016616D+00 -0.216638124656D+01  1  D2INV=      1.0000 SUGGEST=       1.0000
 -0.394412758099D+00  0.837927174809D+00  0.157961590022D+01  1  D2INV=      1.0000 SUGGEST=       1.0000
  0.495075249974D+01  0.104334062695D+01 -0.115556141585D+01  1  D2INV=      1.0000 SUGGEST=       1.0000
  0.477606865042D+01  0.128610208896D+01 -0.201686143110D+01  1  D2INV=      1.0000 SUGGEST=       1.0000
  0.433005367185D+01  0.155535213189D+01 -0.133701013759D+01  1  D2INV=      1.0000 SUGGEST=       1.0000
  0.371881820581D+01  0.823340753901D+00 -0.145911297319D+01  1  D2INV=      1.0000 SUGGEST=       1.0000
  0.586899288406D+01 -0.794245147780D-01 -0.231456633456D+01  1  D2INV=      1.0000 SUGGEST=       1.0000
  0.263865300607D+01  0.360109222878D+01  0.153432378720D+01  1  D2INV=      1.0000 SUGGEST=       1.0000
  0.373458201976D+01 -0.978370096258D+00  0.243041697840D+01  1  D2INV=      1.0000 SUGGEST=       1.0000
 -0.221622166234D+01 -0.744539277238D+00  0.440446692839D+01  1  D2INV=      1.0000 SUGGEST=       1.0000
 -0.189311606009D+01  0.598850928025D+00 -0.175551631816D+01  1  D2INV=      1.0000 SUGGEST=       1.0000
 -0.110771217288D+01 -0.138481442097D+01 -0.157003794456D+01  1  D2INV=      1.0000 SUGGEST=       1.0000
 -0.242198374570D+01  0.140100224281D+01  0.410066021552D+01  1  D2INV=      1.0000 SUGGEST=       1.0000
  0.414006001210D+01  0.380824158357D+01 -0.642415409125D+01  1  D2INV=      1.0000 SUGGEST=       1.0000
  0.681014237522D+01 -0.924799029953D+00 -0.399879177491D+01  1  D2INV=      1.0000 SUGGEST=       1.0000
  0.980419232302D+00  0.236136732249D+01  0.862544058930D+00  1  D2INV=      1.0000 SUGGEST=       1.0000
  0.184692078345D+01 -0.109043503311D+01  0.150570170772D+01  1  D2INV=      1.0000 SUGGEST=       1.0000
  0.250353091789D+01  0.244834476793D+01 -0.393831190658D+00  1  D2INV=      1.0000 SUGGEST=       1.0000
 -0.152234084405D+01 -0.161315762982D+00  0.125176798813D+00  1  D2INV=      1.0000 SUGGEST=       1.0000
 -0.588655282085D+00  0.495086019708D+00  0.365336513008D+01  1  D2INV=      1.0000 SUGGEST=       1.0000
  0.348290409997D+01 -0.831888716831D+00  0.499091546605D+00  1  D2INV=      1.0000 SUGGEST=       1.0000
  0.779086586112D+01  0.820969732543D+00 -0.297159136565D+01  1  D2INV=      1.0000 SUGGEST=       1.0000
  0.308295037661D+01  0.210301341178D+01 -0.604213088571D+01  1  D2INV=      1.0000 SUGGEST=       1.0000
  0.293894447713D+01  0.163021755453D+01 -0.390690371588D+01  1  D2INV=      1.0000 SUGGEST=       1.0000
  0.149103338674D+01  0.589334968960D+00 -0.545532331609D+01  1  D2INV=      1.0000 SUGGEST=       1.0000
  0.101896101946D+01  0.219411887728D+01 -0.503587462245D+01  1  D2INV=      1.0000 SUGGEST=       1.0000
 -0.286010441072D+00  0.128543218612D+01 -0.708135537176D+01  1  D2INV=      1.0000 SUGGEST=       1.0000
