# Supplementary material for: Assessing Self-Interaction Corrections in the Selective Catalytic Reduction of NO on a Cu-SSZ-13 Zeolite Cluster Model
Source: J Phys Chem A. 2026 Jul 20;130(30):5840–51. doi: 10.1021/acs.jpca.6c02902 (PMC13430625; doi:10.1021/acs.jpca.6c02902)
Supplement: Supplementary file 2 [file jp6c02902_si_002.zip › xyz/5.5/XMOL.xyz]

   17
Cluster output
 Al    0.04007    0.19424    0.84178
 O    -0.80237    0.22501    2.33860
 O    -1.01134   -0.22083   -0.51046
 O     0.95857    1.66139    0.27188
 O     1.59375   -0.73031    0.71200
 O     2.02226    1.34620   -3.66570
 O     3.74367   -0.18676   -1.49172
 H    -0.34787    0.34551    3.17949
 H    -1.91296   -0.52558   -0.35336
 H     0.49572    2.39361   -0.15535
 H     1.59298   -1.66466    0.46576
 H    -0.40794    0.24587   -2.07260
 H     1.42466    1.32121   -4.45259
 H     4.16648   -0.75549   -0.82682
 Cu    2.23105    0.55218   -0.79334
 N     1.24481    0.87361   -2.63671
 N     0.08783    0.59332   -2.94521
