# Supplementary material for: Assessing Self-Interaction Corrections in the Selective Catalytic Reduction of NO on a Cu-SSZ-13 Zeolite Cluster Model
Source: J Phys Chem A. 2026 Jul 20;130(30):5840–51. doi: 10.1021/acs.jpca.6c02902 (PMC13430625; doi:10.1021/acs.jpca.6c02902)
Supplement: Supplementary file 2 [file jp6c02902_si_002.zip › xyz/NOOHNH3_cha_T1_solution_2/FRMIDT]

          56           0
 -0.822367170037D-01  0.692758378386D+00  0.180432039473D+01  1  D2INV=      1.0000 SUGGEST=       1.0000
  0.249735336621D+01  0.697667264303D+00  0.394056615858D+01  1  D2INV=      1.0000 SUGGEST=       1.0000
 -0.316360096410D+01  0.272587470069D+00  0.284651850903D+01  1  D2INV=      1.0000 SUGGEST=       1.0000
  0.504714315132D+00  0.368225546101D+01  0.163087288787D+00  1  D2INV=      1.0000 SUGGEST=       1.0000
  0.746992797804D+00 -0.142571300333D+01 -0.704140518989D+00  1  D2INV=      1.0000 SUGGEST=       1.0000
  0.275738897971D+01  0.414238203283D+01 -0.741695951875D+01  1  D2INV=      1.0000 SUGGEST=       1.0000
  0.136323129570D+01  0.167152657659D+00 -0.738840524420D+01  1  D2INV=      1.0000 SUGGEST=       1.0000
  0.255107357123D+01 -0.459819934474D+00  0.459656430848D+01  1  D2INV=      1.0000 SUGGEST=       1.0000
 -0.339572153819D+01  0.924281444388D+00  0.401896109702D+01  1  D2INV=      1.0000 SUGGEST=       1.0000
 -0.543301094713D+00  0.420226676189D+01 -0.348876679203D+00  1  D2INV=      1.0000 SUGGEST=       1.0000
 -0.229196253013D+00 -0.188384423977D+01 -0.137540202793D+01  1  D2INV=      1.0000 SUGGEST=       1.0000
  0.247027494898D+01  0.346594268872D+01 -0.875181910770D+01  1  D2INV=      1.0000 SUGGEST=       1.0000
  0.548814096489D+01  0.131092102240D+01  0.117154367557D+01  1  D2INV=      1.0000 SUGGEST=       1.0000
  0.619425852837D+01  0.349560579596D+00 -0.615422906764D+00  1  D2INV=      1.0000 SUGGEST=       1.0000
  0.604615056621D+01  0.312916006924D+01 -0.183350664654D+00  1  D2INV=      1.0000 SUGGEST=       1.0000
  0.247208997685D+01  0.197583953396D+01 -0.258328014719D+01  1  D2INV=      1.0000 SUGGEST=       1.0000
  0.209667950122D+01  0.192588285193D+01 -0.598980114656D+01  1  D2INV=      1.0000 SUGGEST=       1.0000
  0.565188341209D+01  0.167105197187D+01 -0.267048654535D+00  1  D2INV=      1.0000 SUGGEST=       1.0000
  0.413385898024D+01  0.447587881229D+01 -0.718324653640D+01  1  D2INV=      1.0000 SUGGEST=       1.0000
  0.272091486962D+01  0.211453520828D+01 -0.273519410153D+01  1  D2INV=      1.0000 SUGGEST=       1.0000
  0.356409321284D+01  0.148398958499D+01 -0.430412376540D+01  1  D2INV=      1.0000 SUGGEST=       1.0000
  0.281736849698D+01  0.269023337330D+01 -0.213718208893D+01  1  D2INV=      1.0000 SUGGEST=       1.0000
  0.196450583541D+01  0.146058406829D+01 -0.231830478425D+01  1  D2INV=      1.0000 SUGGEST=       1.0000
 -0.247547907852D+00  0.115804182697D+01  0.225928908348D+01  1  D2INV=      1.0000 SUGGEST=       1.0000
 -0.520316243891D+00  0.725163210124D+00  0.130575815635D+01  1  D2INV=      1.0000 SUGGEST=       1.0000
  0.518143156041D+00  0.794387988640D+00  0.156070360728D+01  1  D2INV=      1.0000 SUGGEST=       1.0000
  0.245199048863D+01  0.170517587659D+01 -0.342251371143D+01  1  D2INV=      1.0000 SUGGEST=       1.0000
 -0.897131378381D-01  0.937154285632D-01  0.210214697255D+01  1  D2INV=      1.0000 SUGGEST=       1.0000
  0.197952492745D+01  0.249654287186D+01 -0.251839449271D+01  1  D2INV=      1.0000 SUGGEST=       1.0000
  0.271788508490D+01  0.174038565541D+01 -0.180534408619D+01  1  D2INV=      1.0000 SUGGEST=       1.0000
  0.352667853740D+01  0.195461683834D+01 -0.266571607460D+01  1  D2INV=      1.0000 SUGGEST=       1.0000
  0.281183612957D+01  0.235859064726D+01 -0.295285937080D+01  1  D2INV=      1.0000 SUGGEST=       1.0000
  0.282391828736D+01  0.145428409083D+01 -0.267714587277D+01  1  D2INV=      1.0000 SUGGEST=       1.0000
  0.270749003392D+01  0.202378572320D+01 -0.242179334235D+01  1  D2INV=      1.0000 SUGGEST=       1.0000
  0.272625179521D+01  0.177913186805D+01 -0.263146548548D+01  1  D2INV=      1.0000 SUGGEST=       1.0000
  0.264925002430D+01  0.197588194552D+01 -0.258448418889D+01  1  D2INV=      1.0000 SUGGEST=       1.0000
  0.132789072275D+01 -0.850922966153D+00 -0.673168048419D+01  1  D2INV=      1.0000 SUGGEST=       1.0000
  0.128144388507D+01  0.446047325291D+01  0.980112871503D+00  1  D2INV=      1.0000 SUGGEST=       1.0000
  0.162164160200D+01 -0.233477888322D+01 -0.124934438653D+00  1  D2INV=      1.0000 SUGGEST=       1.0000
  0.234759338390D+01  0.185155537812D+01  0.466041414320D+01  1  D2INV=      1.0000 SUGGEST=       1.0000
 -0.390057512732D+01  0.661493696381D+00  0.176439823030D+01  1  D2INV=      1.0000 SUGGEST=       1.0000
  0.941535388804D+00  0.663150018758D+00 -0.878725011130D+01  1  D2INV=      1.0000 SUGGEST=       1.0000
 -0.320178662334D+01 -0.109691559632D+01  0.282006927705D+01  1  D2INV=      1.0000 SUGGEST=       1.0000
  0.348845384669D+01  0.844851208533D+00  0.313145348620D+01  1  D2INV=      1.0000 SUGGEST=       1.0000
  0.124417416222D+01 -0.655211515443D+00 -0.143916371010D+01  1  D2INV=      1.0000 SUGGEST=       1.0000
  0.101449920232D+01  0.330478656179D+01 -0.751609167835D+00  1  D2INV=      1.0000 SUGGEST=       1.0000
  0.203023834372D+01  0.488713590154D+01 -0.650051971838D+01  1  D2INV=      1.0000 SUGGEST=       1.0000
  0.134571066541D+00  0.272876468238D+01  0.786063586520D+00  1  D2INV=      1.0000 SUGGEST=       1.0000
 -0.202224167904D+01  0.648853604354D+00  0.278502117236D+01  1  D2INV=      1.0000 SUGGEST=       1.0000
  0.150196050993D+01  0.455316428150D+00  0.333653963685D+01  1  D2INV=      1.0000 SUGGEST=       1.0000
  0.212778329935D+00 -0.828630948957D+00  0.179725709423D+00  1  D2INV=      1.0000 SUGGEST=       1.0000
  0.269180553426D+01  0.499803045894D+00 -0.655329547725D+01  1  D2INV=      1.0000 SUGGEST=       1.0000
  0.349570066064D+01  0.145458964500D+01 -0.471445306503D+01  1  D2INV=      1.0000 SUGGEST=       1.0000
  0.518557822926D+01  0.187928863018D+01 -0.130077557639D+01  1  D2INV=      1.0000 SUGGEST=       1.0000
  0.225041475834D+01  0.307414383402D+01 -0.679082231908D+01  1  D2INV=      1.0000 SUGGEST=       1.0000
  0.117984678601D+01  0.134318397412D+01 -0.679267992077D+01  1  D2INV=      1.0000 SUGGEST=       1.0000
