# Supplementary material for: Assessing Self-Interaction Corrections in the Selective Catalytic Reduction of NO on a Cu-SSZ-13 Zeolite Cluster Model
Source: J Phys Chem A. 2026 Jul 20;130(30):5840–51. doi: 10.1021/acs.jpca.6c02902 (PMC13430625; doi:10.1021/acs.jpca.6c02902)
Supplement: Supplementary file 2 [file jp6c02902_si_002.zip › xyz/NOOHNH3_cha_T1_solution_2/XMOL.xyz]

   18
Cluster output
 Al   -0.04374    0.36658    0.95503
 O     1.32082    0.37235    2.08299
 O    -1.67259    0.14151    1.50147
 O     0.26644    1.94806    0.08972
 O     0.39514   -0.75424   -0.36993
 O     1.46179    2.19252   -3.90831
 O     0.73066    0.09804   -3.90094
 H     1.44277   -0.41018    2.63475
 H    -1.97178    0.52832    2.33168
 H    -0.51651    2.41214   -0.23465
 H    -0.30775   -1.18827   -0.86996
 H     1.23518    1.97098   -4.84146
 H     2.60104    0.67753    0.80349
 H     3.64299    0.12539   -0.38347
 H     3.55763    1.74092   -0.06599
 Cu    1.40408    1.04485   -1.37016
 N     1.14566    0.98204   -3.19641
 N     3.00711    0.88466   -0.13862
