# Supplementary material for: Assessing Self-Interaction Corrections in the Selective Catalytic Reduction of NO on a Cu-SSZ-13 Zeolite Cluster Model
Source: J Phys Chem A. 2026 Jul 20;130(30):5840–51. doi: 10.1021/acs.jpca.6c02902 (PMC13430625; doi:10.1021/acs.jpca.6c02902)
Supplement: Supplementary file 2 [file jp6c02902_si_002.zip › xyz/TS_5.5-5.6/FRMIDT]

          56          55
 -0.114421083924D+01 -0.573297039359D+00  0.288996438472D+01  1  D2INV=      1.0000 SUGGEST=       1.0000
 -0.343331320760D+01  0.517883478321D+00  0.493724116605D+01  1  D2INV=      1.0000 SUGGEST=       1.0000
 -0.354188982402D+01 -0.155854279235D+01  0.334404147439D+00  1  D2INV=      1.0000 SUGGEST=       1.0000
  0.714917498617D+00  0.179971910816D+01  0.136246553684D+01  1  D2INV=      1.0000 SUGGEST=       1.0000
  0.944470862627D+00 -0.302371660663D+01  0.328296551394D+01  1  D2INV=      1.0000 SUGGEST=       1.0000
  0.189144822837D+01  0.291440909879D+01 -0.568107566717D+01  1  D2INV=      1.0000 SUGGEST=       1.0000
  0.639994281906D+01 -0.215140064963D+00 -0.134157925351D+01  1  D2INV=      1.0000 SUGGEST=       1.0000
 -0.304465973461D+01  0.692099354764D+00  0.614998511466D+01  1  D2INV=      1.0000 SUGGEST=       1.0000
 -0.469050091923D+01 -0.967346567354D+00  0.437073083449D+00  1  D2INV=      1.0000 SUGGEST=       1.0000
  0.436860773905D-01  0.290928732982D+01  0.106072762390D+01  1  D2INV=      1.0000 SUGGEST=       1.0000
  0.377721484722D+00 -0.412273419687D+01  0.372672005517D+01  1  D2INV=      1.0000 SUGGEST=       1.0000
 -0.331184401415D+01 -0.127326750481D+01 -0.771494780420D+00  1  D2INV=      1.0000 SUGGEST=       1.0000
  0.622168727687D+00  0.318541357059D+01 -0.633045607564D+01  1  D2INV=      1.0000 SUGGEST=       1.0000
  0.621028847677D+01 -0.145762377474D+01 -0.906418770855D+00  1  D2INV=      1.0000 SUGGEST=       1.0000
  0.311707366514D+01  0.591847530682D+00 -0.132466100483D+01  1  D2INV=      1.0000 SUGGEST=       1.0000
  0.441531938599D+00  0.556557995088D+00 -0.377106630145D+01  1  D2INV=      1.0000 SUGGEST=       1.0000
 -0.168999598996D+01 -0.129741222710D+00 -0.417983590971D+01  1  D2INV=      1.0000 SUGGEST=       1.0000
  0.323085025687D+01  0.593574181859D+00 -0.118821253232D+01  1  D2INV=      1.0000 SUGGEST=       1.0000
  0.320386981099D+01  0.527874579885D+00 -0.146560927578D+01  1  D2INV=      1.0000 SUGGEST=       1.0000
  0.304542114232D+01  0.795852872351D+00 -0.136570126197D+01  1  D2INV=      1.0000 SUGGEST=       1.0000
  0.294370788368D+01  0.464468583303D+00 -0.127801525304D+01  1  D2INV=      1.0000 SUGGEST=       1.0000
 -0.148320115501D+01 -0.458331695696D-01  0.269305889656D+01  1  D2INV=      1.0000 SUGGEST=       1.0000
 -0.145579554517D+01 -0.111397880329D+01  0.311764937370D+01  1  D2INV=      1.0000 SUGGEST=       1.0000
 -0.841581110060D+00 -0.782987889684D+00  0.234985199280D+01  1  D2INV=      1.0000 SUGGEST=       1.0000
  0.241951332810D+01  0.657011227242D+00 -0.190486600233D+01  1  D2INV=      1.0000 SUGGEST=       1.0000
 -0.794076697253D+00 -0.350961278981D+00  0.341565607782D+01  1  D2INV=      1.0000 SUGGEST=       1.0000
  0.253018748163D+01  0.935652994347D+00 -0.722737971853D+00  1  D2INV=      1.0000 SUGGEST=       1.0000
  0.350318058601D+01  0.900678540690D+00 -0.195553572161D+01  1  D2INV=      1.0000 SUGGEST=       1.0000
  0.327819719937D+01  0.103009204207D+00 -0.689800656754D+00  1  D2INV=      1.0000 SUGGEST=       1.0000
  0.318832356110D+01 -0.131888610960D+00 -0.169655513976D+01  1  D2INV=      1.0000 SUGGEST=       1.0000
  0.358823202389D+01  0.112495845224D+01 -0.975074446757D+00  1  D2INV=      1.0000 SUGGEST=       1.0000
  0.272342022357D+01  0.246259710692D+00 -0.120694881750D+01  1  D2INV=      1.0000 SUGGEST=       1.0000
  0.298766567363D+01  0.110211446739D+01 -0.143250890366D+01  1  D2INV=      1.0000 SUGGEST=       1.0000
  0.392554614777D+01  0.332233057243D+00 -0.133933962341D+01  1  D2INV=      1.0000 SUGGEST=       1.0000
  0.306546086833D+01  0.271367887299D+01 -0.631141268375D+01  1  D2INV=      1.0000 SUGGEST=       1.0000
  0.699478485056D+01  0.797584993148D+00 -0.702995912587D+00  1  D2INV=      1.0000 SUGGEST=       1.0000
  0.690726069251D+01  0.684453228138D-02 -0.254615761617D+01  1  D2INV=      1.0000 SUGGEST=       1.0000
 -0.346643713452D+01 -0.291085269465D+01  0.614382943785D+00  1  D2INV=      1.0000 SUGGEST=       1.0000
 -0.436153894457D+01 -0.448283031612D+00  0.473583247835D+01  1  D2INV=      1.0000 SUGGEST=       1.0000
  0.244288810942D+01  0.387014844796D+01 -0.490741251045D+01  1  D2INV=      1.0000 SUGGEST=       1.0000
  0.194425823135D+01 -0.242644723091D+01  0.400154506573D+01  1  D2INV=      1.0000 SUGGEST=       1.0000
  0.162076590002D+01  0.160960162276D+01  0.237154159278D+01  1  D2INV=      1.0000 SUGGEST=       1.0000
  0.146061021674D+01 -0.300261344527D+01  0.202977678349D+01  1  D2INV=      1.0000 SUGGEST=       1.0000
 -0.389441054252D+01  0.158590200512D+01  0.420517265202D+01  1  D2INV=      1.0000 SUGGEST=       1.0000
  0.137816321341D+01  0.203967213130D+01 -0.525812210539D+01  1  D2INV=      1.0000 SUGGEST=       1.0000
  0.142234636932D+01  0.150632762899D+01  0.509646931386D+00  1  D2INV=      1.0000 SUGGEST=       1.0000
  0.541225611605D+01 -0.297994975341D+00 -0.116634302269D+01  1  D2INV=      1.0000 SUGGEST=       1.0000
 -0.272881083733D+01 -0.104905934468D+01  0.107650431908D+01  1  D2INV=      1.0000 SUGGEST=       1.0000
 -0.230903346982D+01  0.198431855183D+00  0.458962950573D+01  1  D2INV=      1.0000 SUGGEST=       1.0000
 -0.306385403417D+00  0.114976079163D+01  0.157807021517D+01  1  D2INV=      1.0000 SUGGEST=       1.0000
 -0.118516714382D+00 -0.245059339557D+01  0.334472919506D+01  1  D2INV=      1.0000 SUGGEST=       1.0000
 -0.326986334691D+01 -0.555299351110D+00 -0.440256254116D+01  1  D2INV=      1.0000 SUGGEST=       1.0000
  0.145295542918D+01  0.663574643117D+00 -0.331361191930D+01  1  D2INV=      1.0000 SUGGEST=       1.0000
 -0.742641455730D+00 -0.368962101803D+00 -0.322393435004D+01  1  D2INV=      1.0000 SUGGEST=       1.0000
 -0.232740312838D+00 -0.173038061609D+00 -0.475066358257D+01  1  D2INV=      1.0000 SUGGEST=       1.0000
 -0.850761255953D+00  0.110257113233D+01 -0.383844031245D+01  1  D2INV=      1.0000 SUGGEST=       1.0000
 -0.114407949902D+01 -0.573267599367D+00  0.288999204793D+01  1  D2INV=      1.0000 SUGGEST=       1.0000
 -0.343342853623D+01  0.517934673964D+00  0.493716856417D+01  1  D2INV=      1.0000 SUGGEST=       1.0000
 -0.354144800016D+01 -0.155830000773D+01  0.332883662109D+00  1  D2INV=      1.0000 SUGGEST=       1.0000
  0.721618996337D+00  0.179716395491D+01  0.136043893548D+01  1  D2INV=      1.0000 SUGGEST=       1.0000
  0.944522539294D+00 -0.302364063576D+01  0.328293530393D+01  1  D2INV=      1.0000 SUGGEST=       1.0000
  0.190457361930D+01  0.296946896468D+01 -0.572620086171D+01  1  D2INV=      1.0000 SUGGEST=       1.0000
  0.642526306695D+01 -0.219102922865D+00 -0.134042145751D+01  1  D2INV=      1.0000 SUGGEST=       1.0000
 -0.304773804548D+01  0.693427594091D+00  0.614835565227D+01  1  D2INV=      1.0000 SUGGEST=       1.0000
 -0.467462328412D+01 -0.946459544734D+00  0.435789100998D+00  1  D2INV=      1.0000 SUGGEST=       1.0000
  0.193327402823D+00  0.290870236972D+01  0.101500810885D+01  1  D2INV=      1.0000 SUGGEST=       1.0000
  0.378524293602D+00 -0.412117446705D+01  0.372750155766D+01  1  D2INV=      1.0000 SUGGEST=       1.0000
 -0.334189601223D+01 -0.127717953310D+01 -0.792512231903D+00  1  D2INV=      1.0000 SUGGEST=       1.0000
  0.288265021845D+00  0.324086239666D+01 -0.649779680115D+01  1  D2INV=      1.0000 SUGGEST=       1.0000
  0.644663851075D+01 -0.139961308056D+01 -0.861469479712D+00  1  D2INV=      1.0000 SUGGEST=       1.0000
  0.311007716901D+01  0.588837158778D+00 -0.132246921005D+01  1  D2INV=      1.0000 SUGGEST=       1.0000
  0.408023249973D+00  0.534469184521D+00 -0.375982338071D+01  1  D2INV=      1.0000 SUGGEST=       1.0000
 -0.169286728333D+01 -0.127241010026D+00 -0.417216552728D+01  1  D2INV=      1.0000 SUGGEST=       1.0000
  0.295377977198D+01  0.627402731334D+00 -0.122053455189D+01  1  D2INV=      1.0000 SUGGEST=       1.0000
  0.312585797412D+01  0.419794426506D+00 -0.138180055913D+01  1  D2INV=      1.0000 SUGGEST=       1.0000
  0.310921516291D+01  0.725129050008D+00 -0.150415953863D+01  1  D2INV=      1.0000 SUGGEST=       1.0000
  0.325890396318D+01  0.626823121709D+00 -0.120466929658D+01  1  D2INV=      1.0000 SUGGEST=       1.0000
 -0.148689063359D+01 -0.485325282675D-01  0.269371941887D+01  1  D2INV=      1.0000 SUGGEST=       1.0000
 -0.146126116566D+01 -0.111127821743D+01  0.311662722508D+01  1  D2INV=      1.0000 SUGGEST=       1.0000
 -0.836196401757D+00 -0.781561635784D+00  0.235213245742D+01  1  D2INV=      1.0000 SUGGEST=       1.0000
 -0.790558654081D+00 -0.353084987779D+00  0.341291541861D+01  1  D2INV=      1.0000 SUGGEST=       1.0000
  0.388879238131D+01  0.656908365140D+00 -0.153726428759D+01  1  D2INV=      1.0000 SUGGEST=       1.0000
  0.327824171979D+01  0.150064350109D+01 -0.109113870470D+01  1  D2INV=      1.0000 SUGGEST=       1.0000
  0.342195983039D+01 -0.596404513164D-01 -0.113317114706D+01  1  D2INV=      1.0000 SUGGEST=       1.0000
  0.257587652067D+01  0.358522494630D-01 -0.105162002786D+01  1  D2INV=      1.0000 SUGGEST=       1.0000
  0.295456024154D+01  0.175439114600D+00 -0.196268959798D+01  1  D2INV=      1.0000 SUGGEST=       1.0000
  0.312203941843D+01  0.907785460014D+00 -0.174198422621D+01  1  D2INV=      1.0000 SUGGEST=       1.0000
  0.317581846693D+01  0.587552541869D+00 -0.573267010543D+00  1  D2INV=      1.0000 SUGGEST=       1.0000
  0.246618794312D+01  0.910742762386D+00 -0.134954551600D+01  1  D2INV=      1.0000 SUGGEST=       1.0000
  0.292589387376D+01  0.207506279859D+01 -0.607735513716D+01  1  D2INV=      1.0000 SUGGEST=       1.0000
 -0.343302959705D+01 -0.290884716892D+01  0.630188386209D+00  1  D2INV=      1.0000 SUGGEST=       1.0000
  0.744437739390D+01  0.558091468896D+00 -0.171782165722D+01  1  D2INV=      1.0000 SUGGEST=       1.0000
 -0.435140085692D+01 -0.459042899559D+00  0.474014899450D+01  1  D2INV=      1.0000 SUGGEST=       1.0000
  0.194203004903D+01 -0.242738621515D+01  0.400352028642D+01  1  D2INV=      1.0000 SUGGEST=       1.0000
  0.151496287899D+01  0.164665354598D+01  0.248455903743D+01  1  D2INV=      1.0000 SUGGEST=       1.0000
  0.235432048485D+01  0.345227858821D+01 -0.453129979183D+01  1  D2INV=      1.0000 SUGGEST=       1.0000
  0.573995374781D+01  0.356987893955D+00 -0.262997957004D+00  1  D2INV=      1.0000 SUGGEST=       1.0000
  0.146333030276D+01 -0.300348927585D+01  0.201852290804D+01  1  D2INV=      1.0000 SUGGEST=       1.0000
 -0.390035237646D+01  0.158353764530D+01  0.420743317925D+01  1  D2INV=      1.0000 SUGGEST=       1.0000
  0.104290695895D+01  0.165519569174D+01 -0.473841437165D+01  1  D2INV=      1.0000 SUGGEST=       1.0000
  0.134117952975D+01  0.155781911071D+01  0.487406065326D+00  1  D2INV=      1.0000 SUGGEST=       1.0000
  0.560787487930D+01 -0.416671531336D+00 -0.249123360143D+01  1  D2INV=      1.0000 SUGGEST=       1.0000
 -0.275422068465D+01 -0.107037318416D+01  0.111192211989D+01  1  D2INV=      1.0000 SUGGEST=       1.0000
 -0.230997062697D+01  0.209170933689D+00  0.458519024888D+01  1  D2INV=      1.0000 SUGGEST=       1.0000
 -0.245490665762D+00  0.106656725976D+01  0.153311902079D+01  1  D2INV=      1.0000 SUGGEST=       1.0000
 -0.117161168158D+00 -0.245066115406D+01  0.334681551343D+01  1  D2INV=      1.0000 SUGGEST=       1.0000
 -0.222749528899D+01  0.552422172516D+00 -0.548667658172D+01  1  D2INV=      1.0000 SUGGEST=       1.0000
  0.122863378041D+01  0.271403482005D+00 -0.287153472259D+01  1  D2INV=      1.0000 SUGGEST=       1.0000
 -0.196703261294D+01 -0.930846559544D+00 -0.311811583536D+01  1  D2INV=      1.0000 SUGGEST=       1.0000
 -0.922149567387D+00  0.916708799650D+00 -0.355514727540D+01  1  D2INV=      1.0000 SUGGEST=       1.0000
 -0.248952421452D+00 -0.557784351954D+00 -0.439768027271D+01  1  D2INV=      1.0000 SUGGEST=       1.0000
