# Supplementary material for: Assessing Self-Interaction Corrections in the Selective Catalytic Reduction of NO on a Cu-SSZ-13 Zeolite Cluster Model
Source: J Phys Chem A. 2026 Jul 20;130(30):5840–51. doi: 10.1021/acs.jpca.6c02902 (PMC13430625; doi:10.1021/acs.jpca.6c02902)
Supplement: Supplementary file 2 [file jp6c02902_si_002.zip › xyz/TS_5.5-5.6/XMOL.xyz]

   17
Cluster output
 Al   -0.60542   -0.30340    1.52967
 O    -1.81768    0.27327    2.60817
 O    -1.87178   -0.82771    0.18043
 O     0.38050    0.94934    0.72478
 O     0.50189   -1.59560    1.73502
 O     1.00869    1.54496   -3.00554
 O     3.39549   -0.11188   -0.71100
 H    -1.67325    0.45640    3.54205
 H    -2.75949   -0.46730    0.34578
 H     0.03807    1.84513    0.60444
 H     0.24744   -2.46921    2.04974
 H    -1.61475   -0.65240   -0.78081
 H     0.24149    1.84005   -3.53404
 H     3.55524   -1.01363   -0.38567
 Cu    1.64619    0.31424   -0.70090
 N     0.20078    0.27659   -1.99426
 N    -0.87340   -0.05887   -2.20785
