# Supplementary material for: Assessing Self-Interaction Corrections in the Selective Catalytic Reduction of NO on a Cu-SSZ-13 Zeolite Cluster Model
Source: J Phys Chem A. 2026 Jul 20;130(30):5840–51. doi: 10.1021/acs.jpca.6c02902 (PMC13430625; doi:10.1021/acs.jpca.6c02902)
Supplement: Supplementary file 2 [file jp6c02902_si_002.zip › xyz/9.1/FRMIDT]

          51          51
  0.314250069179D-01  0.696543542174D+00  0.181041840134D+01  1  D2INV=      1.0000 SUGGEST=       1.0000
 -0.699595091003D+00  0.426352029554D+00  0.498504883977D+01  1  D2INV=      1.0000 SUGGEST=       1.0000
 -0.240243251983D+01 -0.209302588426D+00 -0.195459773237D+00  1  D2INV=      1.0000 SUGGEST=       1.0000
  0.136427158203D+01  0.373078588019D+01  0.801283550821D+00  1  D2INV=      1.0000 SUGGEST=       1.0000
  0.302925408613D+01 -0.713403264620D+00  0.803370884256D+00  1  D2INV=      1.0000 SUGGEST=       1.0000
  0.852469367865D+01  0.386805125552D+01 -0.329884048014D+01  1  D2INV=      1.0000 SUGGEST=       1.0000
  0.311660419387D+00  0.822686587390D+00  0.569716398443D+01  1  D2INV=      1.0000 SUGGEST=       1.0000
 -0.340550739637D+01 -0.570360853557D+00  0.557193525456D+00  1  D2INV=      1.0000 SUGGEST=       1.0000
  0.572970164609D+00  0.458130562873D+01  0.263463665631D+00  1  D2INV=      1.0000 SUGGEST=       1.0000
  0.298603182647D+01 -0.190092618434D+01  0.316004879228D+00  1  D2INV=      1.0000 SUGGEST=       1.0000
  0.465910248784D+01  0.240302031754D+01 -0.648328401409D+01  1  D2INV=      1.0000 SUGGEST=       1.0000
  0.910759623375D+01  0.407636974356D+01 -0.447027896224D+01  1  D2INV=      1.0000 SUGGEST=       1.0000
  0.403341302683D+01  0.221358880824D+01 -0.136081413607D+01  1  D2INV=      1.0000 SUGGEST=       1.0000
  0.614449262485D+01  0.297590494892D+01 -0.395213809355D+01  1  D2INV=      1.0000 SUGGEST=       1.0000
  0.591307912302D+01  0.287464198592D+01 -0.642207839668D+01  1  D2INV=      1.0000 SUGGEST=       1.0000
  0.819389849545D+01  0.501941190101D+01 -0.267075550709D+01  1  D2INV=      1.0000 SUGGEST=       1.0000
  0.419366413736D+01  0.220192907640D+01 -0.121906796654D+01  1  D2INV=      1.0000 SUGGEST=       1.0000
  0.405104322046D+01  0.205948914956D+01 -0.150064049134D+01  1  D2INV=      1.0000 SUGGEST=       1.0000
  0.404476076137D+01  0.236546089556D+01 -0.145536851288D+01  1  D2INV=      1.0000 SUGGEST=       1.0000
  0.388618812191D+01  0.219531361434D+01 -0.126628304246D+01  1  D2INV=      1.0000 SUGGEST=       1.0000
  0.534001259023D+00  0.880556810782D+00  0.220463753317D+01  1  D2INV=      1.0000 SUGGEST=       1.0000
 -0.472661088727D+00  0.110884811268D+01  0.195798831650D+01  1  D2INV=      1.0000 SUGGEST=       1.0000
 -0.370139155798D-01  0.429188766807D-01  0.192991321192D+01  1  D2INV=      1.0000 SUGGEST=       1.0000
  0.369491840653D+01  0.268341183981D+01 -0.188900078108D+01  1  D2INV=      1.0000 SUGGEST=       1.0000
  0.974791680425D-01  0.750566216840D+00  0.116331690377D+01  1  D2INV=      1.0000 SUGGEST=       1.0000
  0.381622173740D+01  0.149638118736D+01 -0.871069166849D+00  1  D2INV=      1.0000 SUGGEST=       1.0000
  0.440706813326D+01  0.224796595237D+01 -0.931633554686D+00  1  D2INV=      1.0000 SUGGEST=       1.0000
  0.477238032330D+01  0.239039962173D+01 -0.186534275503D+01  1  D2INV=      1.0000 SUGGEST=       1.0000
  0.396768939991D+01  0.183635317508D+01 -0.180152803224D+01  1  D2INV=      1.0000 SUGGEST=       1.0000
  0.357493203055D+01  0.262454347260D+01 -0.795674904300D+00  1  D2INV=      1.0000 SUGGEST=       1.0000
  0.319594833350D+01  0.203713893070D+01 -0.154764963651D+01  1  D2INV=      1.0000 SUGGEST=       1.0000
  0.428190009628D+01  0.300691353308D+01 -0.119903969398D+01  1  D2INV=      1.0000 SUGGEST=       1.0000
  0.453528567516D+01  0.168251419819D+01 -0.135245203176D+01  1  D2INV=      1.0000 SUGGEST=       1.0000
  0.216901798433D+01  0.405961162041D+01  0.190469317328D+01  1  D2INV=      1.0000 SUGGEST=       1.0000
  0.388981722681D+01 -0.486174113557D+00  0.186094615633D+01  1  D2INV=      1.0000 SUGGEST=       1.0000
 -0.256470625944D+01  0.856446785671D+00 -0.102173690256D+01  1  D2INV=      1.0000 SUGGEST=       1.0000
 -0.186428628365D+01  0.111874427653D+01  0.510995650553D+01  1  D2INV=      1.0000 SUGGEST=       1.0000
 -0.178381519826D+01 -0.109303322377D+01 -0.102769746431D+01  1  D2INV=      1.0000 SUGGEST=       1.0000
 -0.116589065863D+01 -0.861894709744D+00  0.501830625412D+01  1  D2INV=      1.0000 SUGGEST=       1.0000
  0.674699522284D+00  0.280978918396D+01  0.113399110474D+01  1  D2INV=      1.0000 SUGGEST=       1.0000
  0.330193111771D+01  0.112899308149D-01 -0.687972660057D-01  1  D2INV=      1.0000 SUGGEST=       1.0000
  0.901872785776D+01  0.279032818825D+01 -0.265393139603D+01  1  D2INV=      1.0000 SUGGEST=       1.0000
  0.199876249645D+01  0.344212640522D+01 -0.785999649535D-01  1  D2INV=      1.0000 SUGGEST=       1.0000
  0.189445151649D+01 -0.470160275446D+00  0.108264424932D+01  1  D2INV=      1.0000 SUGGEST=       1.0000
 -0.829239304458D-02  0.650577106340D+00  0.400866736668D+01  1  D2INV=      1.0000 SUGGEST=       1.0000
 -0.179353687318D+01 -0.501932729607D-02  0.800959710261D+00  1  D2INV=      1.0000 SUGGEST=       1.0000
  0.734732700918D+01  0.342428737701D+01 -0.360837171175D+01  1  D2INV=      1.0000 SUGGEST=       1.0000
  0.717656377086D+01  0.330950480966D+01 -0.727948323593D+01  1  D2INV=      1.0000 SUGGEST=       1.0000
  0.556079275844D+01  0.277833407428D+01 -0.310507239428D+01  1  D2INV=      1.0000 SUGGEST=       1.0000
  0.568161732239D+01  0.372012527408D+01 -0.511699723100D+01  1  D2INV=      1.0000 SUGGEST=       1.0000
  0.630045276008D+01  0.210190234823D+01 -0.512703245201D+01  1  D2INV=      1.0000 SUGGEST=       1.0000
  0.314651556011D-01  0.696559914312D+00  0.181047346530D+01  1  D2INV=      1.0000 SUGGEST=       1.0000
 -0.699594053208D+00  0.426345110582D+00  0.498505776378D+01  1  D2INV=      1.0000 SUGGEST=       1.0000
 -0.240241132208D+01 -0.209262866971D+00 -0.195412871727D+00  1  D2INV=      1.0000 SUGGEST=       1.0000
  0.135808349492D+01  0.373362411389D+01  0.804419707322D+00  1  D2INV=      1.0000 SUGGEST=       1.0000
  0.302919321002D+01 -0.715143022058D+00  0.803842750073D+00  1  D2INV=      1.0000 SUGGEST=       1.0000
  0.852185534207D+01  0.386689114803D+01 -0.330143698601D+01  1  D2INV=      1.0000 SUGGEST=       1.0000
  0.310896930585D+00  0.821681532031D+00  0.569775247330D+01  1  D2INV=      1.0000 SUGGEST=       1.0000
 -0.340464414925D+01 -0.568285434478D+00  0.558030927578D+00  1  D2INV=      1.0000 SUGGEST=       1.0000
  0.529820797182D+00  0.456937370233D+01  0.214970215088D+00  1  D2INV=      1.0000 SUGGEST=       1.0000
  0.301232072523D+01 -0.184353467514D+01  0.187071983151D+00  1  D2INV=      1.0000 SUGGEST=       1.0000
  0.434207968091D+01  0.230261419740D+01 -0.631304532563D+01  1  D2INV=      1.0000 SUGGEST=       1.0000
  0.903412486580D+01  0.404539601649D+01 -0.451862454079D+01  1  D2INV=      1.0000 SUGGEST=       1.0000
  0.403460016221D+01  0.221280503260D+01 -0.135799527630D+01  1  D2INV=      1.0000 SUGGEST=       1.0000
  0.616806905015D+01  0.298428394204D+01 -0.404999661542D+01  1  D2INV=      1.0000 SUGGEST=       1.0000
  0.590308810926D+01  0.286795466745D+01 -0.636403721688D+01  1  D2INV=      1.0000 SUGGEST=       1.0000
  0.825196526292D+01  0.495651875630D+01 -0.263316247266D+01  1  D2INV=      1.0000 SUGGEST=       1.0000
  0.422018552055D+01  0.213810135066D+01 -0.127591958026D+01  1  D2INV=      1.0000 SUGGEST=       1.0000
  0.401454536987D+01  0.215387567573D+01 -0.155983929729D+01  1  D2INV=      1.0000 SUGGEST=       1.0000
  0.403534272721D+01  0.239195396529D+01 -0.135744570242D+01  1  D2INV=      1.0000 SUGGEST=       1.0000
  0.390285079325D+01  0.214203300103D+01 -0.125914228988D+01  1  D2INV=      1.0000 SUGGEST=       1.0000
  0.530922427181D+00  0.877495894019D+00  0.220811364995D+01  1  D2INV=      1.0000 SUGGEST=       1.0000
 -0.472872092751D+00  0.111146134016D+01  0.195074116474D+01  1  D2INV=      1.0000 SUGGEST=       1.0000
 -0.320542338093D-01  0.428001257338D-01  0.193336903450D+01  1  D2INV=      1.0000 SUGGEST=       1.0000
  0.357971497002D+01  0.283910125736D+01 -0.153675084387D+01  1  D2INV=      1.0000 SUGGEST=       1.0000
  0.950238761255D-01  0.750761159228D+00  0.116221989112D+01  1  D2INV=      1.0000 SUGGEST=       1.0000
  0.415666610624D+01  0.135780130443D+01 -0.148681168755D+01  1  D2INV=      1.0000 SUGGEST=       1.0000
  0.447805857615D+01  0.205394066899D+01 -0.106842911888D+01  1  D2INV=      1.0000 SUGGEST=       1.0000
  0.596851310658D+01  0.158190066898D+01 -0.314093489895D+01  1  D2INV=      1.0000 SUGGEST=       1.0000
  0.389581712886D+01  0.213514144140D+01 -0.189966143340D+01  1  D2INV=      1.0000 SUGGEST=       1.0000
  0.377927555770D+01  0.210535740858D+01 -0.639531069966D+00  1  D2INV=      1.0000 SUGGEST=       1.0000
  0.327986351958D+01  0.194805853633D+01 -0.147924957030D+01  1  D2INV=      1.0000 SUGGEST=       1.0000
  0.435905208025D+01  0.283117454567D+01 -0.866294657337D+00  1  D2INV=      1.0000 SUGGEST=       1.0000
  0.470066437858D+01  0.245503929879D+01 -0.182636882443D+01  1  D2INV=      1.0000 SUGGEST=       1.0000
  0.219844186063D+01  0.401091363752D+01  0.188334707870D+01  1  D2INV=      1.0000 SUGGEST=       1.0000
  0.379991193347D+01 -0.432566546036D+00  0.194460225253D+01  1  D2INV=      1.0000 SUGGEST=       1.0000
 -0.256623073869D+01  0.855509836134D+00 -0.102408774508D+01  1  D2INV=      1.0000 SUGGEST=       1.0000
 -0.186512019639D+01  0.111968395917D+01  0.510905568625D+01  1  D2INV=      1.0000 SUGGEST=       1.0000
 -0.178134908235D+01 -0.109322154208D+01 -0.103031621066D+01  1  D2INV=      1.0000 SUGGEST=       1.0000
 -0.116415630895D+01 -0.862946891072D+00  0.501814846819D+01  1  D2INV=      1.0000 SUGGEST=       1.0000
  0.640501251593D+00  0.282299047634D+01  0.111800956010D+01  1  D2INV=      1.0000 SUGGEST=       1.0000
  0.336877938974D+01 -0.372537151684D-01 -0.164014495807D+00  1  D2INV=      1.0000 SUGGEST=       1.0000
  0.903094715694D+01  0.287538363680D+01 -0.261626911502D+01  1  D2INV=      1.0000 SUGGEST=       1.0000
  0.211005958036D+01  0.344184587914D+01 -0.835104406663D-01  1  D2INV=      1.0000 SUGGEST=       1.0000
  0.191276329501D+01 -0.466751594957D+00  0.115190316696D+01  1  D2INV=      1.0000 SUGGEST=       1.0000
 -0.104015883435D-01  0.651180067400D+00  0.400934655841D+01  1  D2INV=      1.0000 SUGGEST=       1.0000
 -0.179450965838D+01 -0.642864611391D-02  0.802979827947D+00  1  D2INV=      1.0000 SUGGEST=       1.0000
  0.739991212736D+01  0.345070299061D+01 -0.367894242917D+01  1  D2INV=      1.0000 SUGGEST=       1.0000
  0.627311521829D+01  0.431227075826D+01 -0.686845181292D+01  1  D2INV=      1.0000 SUGGEST=       1.0000
  0.511777653437D+01  0.393850627417D+01 -0.320075537812D+01  1  D2INV=      1.0000 SUGGEST=       1.0000
  0.602952266709D+01  0.291811529604D+01 -0.518592622770D+01  1  D2INV=      1.0000 SUGGEST=       1.0000
  0.711981352487D+01  0.203601707297D+01 -0.681114059849D+01  1  D2INV=      1.0000 SUGGEST=       1.0000
