# Supplementary material for: Assessing Self-Interaction Corrections in the Selective Catalytic Reduction of NO on a Cu-SSZ-13 Zeolite Cluster Model
Source: J Phys Chem A. 2026 Jul 20;130(30):5840–51. doi: 10.1021/acs.jpca.6c02902 (PMC13430625; doi:10.1021/acs.jpca.6c02902)
Supplement: Supplementary file 2 [file jp6c02902_si_002.zip › xyz/empty_cha_T1/FRMIDT]

          39          39
 -0.281194478199D+00  0.467506445547D+00  0.202204717237D+01  1  D2INV=      1.0000 SUGGEST=       1.0000
  0.205059705000D+00  0.322475597797D+00  0.524978447624D+01  1  D2INV=      1.0000 SUGGEST=       1.0000
 -0.335201473043D+01 -0.173452926482D+00  0.106921785923D+01  1  D2INV=      1.0000 SUGGEST=       1.0000
  0.833380923549D+00  0.343339468312D+01  0.524953850825D+00  1  D2INV=      1.0000 SUGGEST=       1.0000
  0.196408536345D+01 -0.144053590707D+01  0.124006178864D+00  1  D2INV=      1.0000 SUGGEST=       1.0000
  0.146273153748D+01  0.642984819454D+00  0.556669719134D+01  1  D2INV=      1.0000 SUGGEST=       1.0000
 -0.408982518942D+01 -0.415175247630D+00  0.215405642878D+01  1  D2INV=      1.0000 SUGGEST=       1.0000
 -0.430796720440D-01  0.424583629892D+01  0.857290627950D-01  1  D2INV=      1.0000 SUGGEST=       1.0000
  0.148979788892D+01 -0.244332096757D+01 -0.553397643101D+00  1  D2INV=      1.0000 SUGGEST=       1.0000
  0.259392796966D+01  0.147226299801D+01 -0.212229249947D+01  1  D2INV=      1.0000 SUGGEST=       1.0000
  0.257599922648D+01  0.131494486768D+01 -0.220237256557D+01  1  D2INV=      1.0000 SUGGEST=       1.0000
  0.243244446895D+01  0.154206480696D+01 -0.210154035248D+01  1  D2INV=      1.0000 SUGGEST=       1.0000
  0.269377655085D+01  0.144954302318D+01 -0.192450378424D+01  1  D2INV=      1.0000 SUGGEST=       1.0000
  0.272253317136D+01  0.160607459927D+01 -0.224648069416D+01  1  D2INV=      1.0000 SUGGEST=       1.0000
  0.357202199635D+00  0.596303199482D+00  0.217398685471D+01  1  D2INV=      1.0000 SUGGEST=       1.0000
 -0.664852372966D+00  0.934904089683D+00  0.230275023801D+01  1  D2INV=      1.0000 SUGGEST=       1.0000
 -0.396210182906D+00 -0.150091994831D+00  0.224167088231D+01  1  D2INV=      1.0000 SUGGEST=       1.0000
 -0.416838653770D+00  0.490127105219D+00  0.137675968826D+01  1  D2INV=      1.0000 SUGGEST=       1.0000
  0.287191972425D+01  0.225747757375D+01 -0.172453164065D+01  1  D2INV=      1.0000 SUGGEST=       1.0000
  0.350126186677D+01  0.125884484369D+01 -0.214958092695D+01  1  D2INV=      1.0000 SUGGEST=       1.0000
  0.253202670794D+01  0.685514221845D+00 -0.187530086450D+01  1  D2INV=      1.0000 SUGGEST=       1.0000
  0.212496247698D+01  0.199587552692D+01 -0.255514547830D+01  1  D2INV=      1.0000 SUGGEST=       1.0000
  0.263401446857D+01  0.118930915267D+01 -0.287571435831D+01  1  D2INV=      1.0000 SUGGEST=       1.0000
  0.281769219850D+01  0.140627929162D+01 -0.163667325707D+01  1  D2INV=      1.0000 SUGGEST=       1.0000
  0.201475038291D+01  0.150753305020D+01 -0.152924259416D+01  1  D2INV=      1.0000 SUGGEST=       1.0000
  0.288921930954D+01  0.178943486006D+01 -0.244257880237D+01  1  D2INV=      1.0000 SUGGEST=       1.0000
  0.180054888602D+01  0.109208715585D+01 -0.239653599642D+01  1  D2INV=      1.0000 SUGGEST=       1.0000
  0.299033928670D+01 -0.140501424153D+01  0.106824187778D+01  1  D2INV=      1.0000 SUGGEST=       1.0000
  0.179743818381D+01  0.381709791282D+01  0.145588883128D+01  1  D2INV=      1.0000 SUGGEST=       1.0000
 -0.754640384041D+00  0.115257619973D+01  0.573607809874D+01  1  D2INV=      1.0000 SUGGEST=       1.0000
 -0.317157092752D+01 -0.116420163280D+01  0.144092356213D+00  1  D2INV=      1.0000 SUGGEST=       1.0000
 -0.314332934163D+00 -0.925629829031D+00  0.549316642189D+01  1  D2INV=      1.0000 SUGGEST=       1.0000
 -0.366227715348D+01  0.913500270266D+00  0.306298904075D+00  1  D2INV=      1.0000 SUGGEST=       1.0000
  0.206604622415D+01 -0.100303571710D+01 -0.861586759829D+00  1  D2INV=      1.0000 SUGGEST=       1.0000
  0.112376738726D+01  0.315997374117D+01 -0.503338832182D+00  1  D2INV=      1.0000 SUGGEST=       1.0000
  0.345433378391D+00  0.249343447658D+01  0.111820967965D+01  1  D2INV=      1.0000 SUGGEST=       1.0000
  0.119047471525D+01 -0.940660583806D+00  0.913917205293D+00  1  D2INV=      1.0000 SUGGEST=       1.0000
 -0.239385103847D+01 -0.117949925452D-01  0.174165630164D+01  1  D2INV=      1.0000 SUGGEST=       1.0000
  0.457846935486D+00  0.439078952449D+00  0.407784832208D+01  1  D2INV=      1.0000 SUGGEST=       1.0000
 -0.281194477604D+00  0.467506449150D+00  0.202204717366D+01  1  D2INV=      1.0000 SUGGEST=       1.0000
  0.205059706800D+00  0.322475598697D+00  0.524978446774D+01  1  D2INV=      1.0000 SUGGEST=       1.0000
 -0.335201472623D+01 -0.173452926982D+00  0.106921786093D+01  1  D2INV=      1.0000 SUGGEST=       1.0000
  0.833380712694D+00  0.343339500424D+01  0.524953969920D+00  1  D2INV=      1.0000 SUGGEST=       1.0000
  0.196408566214D+01 -0.144053542237D+01  0.124005676199D+00  1  D2INV=      1.0000 SUGGEST=       1.0000
  0.146273154938D+01  0.642984866649D+00  0.556669714514D+01  1  D2INV=      1.0000 SUGGEST=       1.0000
 -0.408982513863D+01 -0.415175268245D+00  0.215405641028D+01  1  D2INV=      1.0000 SUGGEST=       1.0000
 -0.430821893741D-01  0.424583785541D+01  0.857284288639D-01  1  D2INV=      1.0000 SUGGEST=       1.0000
  0.148979476421D+01 -0.244331947065D+01 -0.553394991399D+00  1  D2INV=      1.0000 SUGGEST=       1.0000
  0.259392923000D+01  0.147226444270D+01 -0.212229306608D+01  1  D2INV=      1.0000 SUGGEST=       1.0000
  0.257598445770D+01  0.131495026596D+01 -0.220237769436D+01  1  D2INV=      1.0000 SUGGEST=       1.0000
  0.243245149051D+01  0.154208322329D+01 -0.210154476252D+01  1  D2INV=      1.0000 SUGGEST=       1.0000
  0.269376738754D+01  0.144952709428D+01 -0.192450075954D+01  1  D2INV=      1.0000 SUGGEST=       1.0000
  0.272255212159D+01  0.160606469500D+01 -0.224647163518D+01  1  D2INV=      1.0000 SUGGEST=       1.0000
  0.357202110137D+00  0.596303319558D+00  0.217398700797D+01  1  D2INV=      1.0000 SUGGEST=       1.0000
 -0.664852149557D+00  0.934904193054D+00  0.230275025449D+01  1  D2INV=      1.0000 SUGGEST=       1.0000
 -0.396210161697D+00 -0.150092122447D+00  0.224167068229D+01  1  D2INV=      1.0000 SUGGEST=       1.0000
 -0.416838815836D+00  0.490126930919D+00  0.137675970259D+01  1  D2INV=      1.0000 SUGGEST=       1.0000
  0.287198669885D+01  0.225743698181D+01 -0.172450255874D+01  1  D2INV=      1.0000 SUGGEST=       1.0000
  0.350124568287D+01  0.125873905364D+01 -0.214956608212D+01  1  D2INV=      1.0000 SUGGEST=       1.0000
  0.253192556133D+01  0.685502355448D+00 -0.187532648967D+01  1  D2INV=      1.0000 SUGGEST=       1.0000
  0.212503016992D+01  0.199593211277D+01 -0.255514271521D+01  1  D2INV=      1.0000 SUGGEST=       1.0000
  0.263399586350D+01  0.118932675552D+01 -0.287572676365D+01  1  D2INV=      1.0000 SUGGEST=       1.0000
  0.281767235023D+01  0.140624680536D+01 -0.163667043041D+01  1  D2INV=      1.0000 SUGGEST=       1.0000
  0.201473689335D+01  0.150757612996D+01 -0.152926621527D+01  1  D2INV=      1.0000 SUGGEST=       1.0000
  0.288926717898D+01  0.178941614876D+01 -0.244255718995D+01  1  D2INV=      1.0000 SUGGEST=       1.0000
  0.180050236477D+01  0.109217737640D+01 -0.239656902977D+01  1  D2INV=      1.0000 SUGGEST=       1.0000
  0.299034456993D+01 -0.140501027986D+01  0.106823732876D+01  1  D2INV=      1.0000 SUGGEST=       1.0000
  0.179743603809D+01  0.381709822315D+01  0.145588861043D+01  1  D2INV=      1.0000 SUGGEST=       1.0000
 -0.754640371941D+00  0.115257624492D+01  0.573607809124D+01  1  D2INV=      1.0000 SUGGEST=       1.0000
 -0.317157093013D+01 -0.116420167560D+01  0.144092401713D+00  1  D2INV=      1.0000 SUGGEST=       1.0000
 -0.314333031856D+00 -0.925629814733D+00  0.549316641009D+01  1  D2INV=      1.0000 SUGGEST=       1.0000
 -0.366227703139D+01  0.913500227071D+00  0.306298962765D+00  1  D2INV=      1.0000 SUGGEST=       1.0000
  0.206604260068D+01 -0.100304035049D+01 -0.861579816542D+00  1  D2INV=      1.0000 SUGGEST=       1.0000
  0.112377298098D+01  0.315997147099D+01 -0.503335183994D+00  1  D2INV=      1.0000 SUGGEST=       1.0000
  0.345432945104D+00  0.249343259524D+01  0.111820399656D+01  1  D2INV=      1.0000 SUGGEST=       1.0000
  0.119047381106D+01 -0.940661109758D+00  0.913916498307D+00  1  D2INV=      1.0000 SUGGEST=       1.0000
 -0.239385121392D+01 -0.117949373452D-01  0.174165620027D+01  1  D2INV=      1.0000 SUGGEST=       1.0000
  0.457846934886D+00  0.439078853168D+00  0.407784850252D+01  1  D2INV=      1.0000 SUGGEST=       1.0000
