# Supplementary material for: Assessing Self-Interaction Corrections in the Selective Catalytic Reduction of NO on a Cu-SSZ-13 Zeolite Cluster Model
Source: J Phys Chem A. 2026 Jul 20;130(30):5840–51. doi: 10.1021/acs.jpca.6c02902 (PMC13430625; doi:10.1021/acs.jpca.6c02902)
Supplement: Supplementary file 2 [file jp6c02902_si_002.zip › xyz/empty_cha_T1/XMOL.xyz]

   10
Cluster output
 Al   -0.14874    0.24741    1.07021
 O     0.10381    0.16921    2.77678
 O    -1.77132   -0.09096    0.56143
 O     0.43969    1.81591    0.28261
 O     1.03798   -0.76303    0.07189
 H     0.96754    0.34600    3.16532
 H    -2.42804   -0.29200    1.23863
 H    -0.22638    2.48714    0.08268
 H     0.72567   -1.61845   -0.25195
 Cu    1.37592    0.78067   -1.12205
