# Supplementary material for: Assessing Self-Interaction Corrections in the Selective Catalytic Reduction of NO on a Cu-SSZ-13 Zeolite Cluster Model
Source: J Phys Chem A. 2026 Jul 20;130(30):5840–51. doi: 10.1021/acs.jpca.6c02902 (PMC13430625; doi:10.1021/acs.jpca.6c02902)
Supplement: Supplementary file 2 [file jp6c02902_si_002.zip › xyz/5.4/FRMIDT]

          56          55
  0.113976441814D+00  0.353959048396D+00  0.155762972121D+01  1  D2INV=      1.0000 SUGGEST=       1.0000
 -0.153793013758D+01  0.348140560632D+00  0.435697640313D+01  1  D2INV=      1.0000 SUGGEST=       1.0000
 -0.189953993729D+01 -0.410137549779D+00 -0.101424894643D+01  1  D2INV=      1.0000 SUGGEST=       1.0000
  0.177988145807D+01  0.317157716234D+01  0.496620720035D+00  1  D2INV=      1.0000 SUGGEST=       1.0000
  0.305768617547D+01 -0.134372527192D+01  0.127408400651D+01  1  D2INV=      1.0000 SUGGEST=       1.0000
  0.355766564709D+01  0.296526128542D+01 -0.696968156532D+01  1  D2INV=      1.0000 SUGGEST=       1.0000
  0.695381397752D+01 -0.282974202895D+00 -0.307209909745D+01  1  D2INV=      1.0000 SUGGEST=       1.0000
 -0.751420960618D+00  0.526270551961D+00  0.538500603477D+01  1  D2INV=      1.0000 SUGGEST=       1.0000
 -0.309401817336D+01 -0.722338210760D+00 -0.683822200534D+00  1  D2INV=      1.0000 SUGGEST=       1.0000
  0.107526266317D+01  0.409173652789D+01 -0.964863201123D-01  1  D2INV=      1.0000 SUGGEST=       1.0000
  0.302436399581D+01 -0.255343421944D+01  0.912617805979D+00  1  D2INV=      1.0000 SUGGEST=       1.0000
 -0.446284344760D+00  0.518299712326D+00 -0.447545463229D+01  1  D2INV=      1.0000 SUGGEST=       1.0000
 -0.510835331488D+00  0.126376882902D+01 -0.659986563031D+01  1  D2INV=      1.0000 SUGGEST=       1.0000
  0.735178956542D+01 -0.115362858869D+01 -0.203179076638D+01  1  D2INV=      1.0000 SUGGEST=       1.0000
  0.398561541740D+01  0.113768317208D+01 -0.160099123094D+01  1  D2INV=      1.0000 SUGGEST=       1.0000
  0.246054406806D+01  0.201159760781D+01 -0.506279497280D+01  1  D2INV=      1.0000 SUGGEST=       1.0000
  0.105761217596D+00  0.130902985434D+01 -0.535883985471D+01  1  D2INV=      1.0000 SUGGEST=       1.0000
  0.380699447441D+01 -0.105152023096D+01  0.239589227173D+01  1  D2INV=      1.0000 SUGGEST=       1.0000
  0.415996161981D+01  0.114524776865D+01 -0.162996628021D+01  1  D2INV=      1.0000 SUGGEST=       1.0000
  0.427148017379D+01  0.111550980857D+01 -0.144119196105D+01  1  D2INV=      1.0000 SUGGEST=       1.0000
  0.420067052490D+01  0.101843926638D+01 -0.174651311337D+01  1  D2INV=      1.0000 SUGGEST=       1.0000
  0.421693966273D+01  0.134489086400D+01 -0.170943958580D+01  1  D2INV=      1.0000 SUGGEST=       1.0000
 -0.604760420644D-01 -0.277197964140D+00  0.167287447182D+01  1  D2INV=      1.0000 SUGGEST=       1.0000
 -0.353717109712D+00  0.831355586488D+00  0.155395806285D+01  1  D2INV=      1.0000 SUGGEST=       1.0000
  0.504799132070D+00  0.542893797563D+00  0.206507933096D+01  1  D2INV=      1.0000 SUGGEST=       1.0000
  0.410918379475D+01  0.183907834864D+01 -0.103372618101D+01  1  D2INV=      1.0000 SUGGEST=       1.0000
  0.506071702883D+01  0.130840130461D+01 -0.167922167994D+01  1  D2INV=      1.0000 SUGGEST=       1.0000
  0.359228907134D+00  0.322596241520D+00  0.954506354196D+00  1  D2INV=      1.0000 SUGGEST=       1.0000
  0.424881259834D+01  0.109372758758D+01 -0.243712407723D+01  1  D2INV=      1.0000 SUGGEST=       1.0000
  0.442244291260D+01  0.371472225378D+00 -0.160399004031D+01  1  D2INV=      1.0000 SUGGEST=       1.0000
  0.365914891092D+01  0.795008290592D+00 -0.108182679721D+01  1  D2INV=      1.0000 SUGGEST=       1.0000
  0.428848796734D+01  0.162438977295D+01 -0.183318054142D+01  1  D2INV=      1.0000 SUGGEST=       1.0000
  0.442285755486D+01  0.105861868508D+01 -0.116973043994D+01  1  D2INV=      1.0000 SUGGEST=       1.0000
  0.348410199837D+01  0.152160558718D+01 -0.192964615760D+01  1  D2INV=      1.0000 SUGGEST=       1.0000
  0.361323450952D+01  0.599325039365D+00 -0.198350012240D+01  1  D2INV=      1.0000 SUGGEST=       1.0000
  0.478761381336D+01  0.328219016592D+01 -0.676517843412D+01  1  D2INV=      1.0000 SUGGEST=       1.0000
  0.773631572306D+01  0.639830340755D+00 -0.367313182509D+01  1  D2INV=      1.0000 SUGGEST=       1.0000
  0.629602347403D+01 -0.984412790431D+00 -0.399179053415D+01  1  D2INV=      1.0000 SUGGEST=       1.0000
  0.257389799950D+01  0.345633752922D+01  0.158319710838D+01  1  D2INV=      1.0000 SUGGEST=       1.0000
 -0.258219217541D+01  0.120384498631D+01  0.414989231581D+01  1  D2INV=      1.0000 SUGGEST=       1.0000
 -0.992872068344D+00 -0.139710132499D+01 -0.144018818719D+01  1  D2INV=      1.0000 SUGGEST=       1.0000
 -0.213915490858D+01 -0.866038651588D+00  0.416540923165D+01  1  D2INV=      1.0000 SUGGEST=       1.0000
  0.334972991020D+01 -0.812407877111D+00  0.355659050195D+00  1  D2INV=      1.0000 SUGGEST=       1.0000
 -0.195930961147D+01  0.482847454654D+00 -0.190554386813D+01  1  D2INV=      1.0000 SUGGEST=       1.0000
  0.281826234499D+01  0.312788428611D+01 -0.808255420337D+01  1  D2INV=      1.0000 SUGGEST=       1.0000
  0.245978846507D+01  0.271934014831D+01 -0.330667311816D+00  1  D2INV=      1.0000 SUGGEST=       1.0000
  0.630513557397D+01  0.364967214825D+00 -0.241196738947D+01  1  D2INV=      1.0000 SUGGEST=       1.0000
  0.949690505914D+00  0.236951466376D+01  0.817716966971D+00  1  D2INV=      1.0000 SUGGEST=       1.0000
 -0.577557853915D+00  0.515084555865D+00  0.362755594143D+01  1  D2INV=      1.0000 SUGGEST=       1.0000
 -0.150181857051D+01 -0.622973991801D-01  0.509608052748D-01  1  D2INV=      1.0000 SUGGEST=       1.0000
  0.191401085505D+01 -0.103316556377D+01  0.148137045206D+01  1  D2INV=      1.0000 SUGGEST=       1.0000
  0.280648396462D+01  0.301855082457D+01 -0.599180217062D+01  1  D2INV=      1.0000 SUGGEST=       1.0000
  0.324048236591D+01  0.204545598334D+01 -0.618246824450D+01  1  D2INV=      1.0000 SUGGEST=       1.0000
  0.291121051273D+01  0.183332507652D+01 -0.406700977266D+01  1  D2INV=      1.0000 SUGGEST=       1.0000
  0.121029632472D+00  0.315694204340D+01 -0.488107721408D+01  1  D2INV=      1.0000 SUGGEST=       1.0000
  0.134055965983D+01  0.157920045512D+01 -0.526056699946D+01  1  D2INV=      1.0000 SUGGEST=       1.0000
  0.113865720483D+00  0.354177201538D+00  0.155760275883D+01  1  D2INV=      1.0000 SUGGEST=       1.0000
 -0.153958816894D+01  0.345912606474D+00  0.435701229683D+01  1  D2INV=      1.0000 SUGGEST=       1.0000
 -0.189945420866D+01 -0.410763009305D+00 -0.101436552258D+01  1  D2INV=      1.0000 SUGGEST=       1.0000
  0.177629477542D+01  0.317449016630D+01  0.499501136564D+00  1  D2INV=      1.0000 SUGGEST=       1.0000
  0.305657117018D+01 -0.134705314558D+01  0.127495171301D+01  1  D2INV=      1.0000 SUGGEST=       1.0000
  0.355758002260D+01  0.296589912295D+01 -0.697030845665D+01  1  D2INV=      1.0000 SUGGEST=       1.0000
  0.695865126735D+01 -0.280740147129D+00 -0.307967579158D+01  1  D2INV=      1.0000 SUGGEST=       1.0000
 -0.783751200401D+00  0.448211498763D+00  0.540721724290D+01  1  D2INV=      1.0000 SUGGEST=       1.0000
 -0.308600072711D+01 -0.749511735150D+00 -0.679208583274D+00  1  D2INV=      1.0000 SUGGEST=       1.0000
  0.106532073988D+01  0.410936626518D+01 -0.956347288994D-01  1  D2INV=      1.0000 SUGGEST=       1.0000
  0.301690720104D+01 -0.252237885850D+01  0.812776327830D+00  1  D2INV=      1.0000 SUGGEST=       1.0000
 -0.446402738491D+00  0.522044812571D+00 -0.447217017872D+01  1  D2INV=      1.0000 SUGGEST=       1.0000
 -0.502943547464D+00  0.125502786927D+01 -0.661553306443D+01  1  D2INV=      1.0000 SUGGEST=       1.0000
  0.745288161610D+01 -0.104253306436D+01 -0.211978382518D+01  1  D2INV=      1.0000 SUGGEST=       1.0000
  0.408085798366D+01  0.108213112303D+01 -0.177569741744D+01  1  D2INV=      1.0000 SUGGEST=       1.0000
  0.245891673171D+01  0.201170056390D+01 -0.506495738884D+01  1  D2INV=      1.0000 SUGGEST=       1.0000
  0.105093424271D+00  0.130915226304D+01 -0.535875175378D+01  1  D2INV=      1.0000 SUGGEST=       1.0000
  0.372102574927D+01 -0.966344555275D+00  0.239973580725D+01  1  D2INV=      1.0000 SUGGEST=       1.0000
  0.582798096674D+01 -0.213785057301D-01 -0.253109412573D+01  1  D2INV=      1.0000 SUGGEST=       1.0000
  0.416084369455D+01  0.114581989289D+01 -0.162831676687D+01  1  D2INV=      1.0000 SUGGEST=       1.0000
  0.420505932407D+01  0.101679830025D+01 -0.149797718964D+01  1  D2INV=      1.0000 SUGGEST=       1.0000
  0.435173611788D+01  0.124577325651D+01 -0.169056089866D+01  1  D2INV=      1.0000 SUGGEST=       1.0000
  0.519102138688D+00  0.551198293995D+00  0.205131058725D+01  1  D2INV=      1.0000 SUGGEST=       1.0000
 -0.364890603773D+00  0.814754301078D+00  0.156233920309D+01  1  D2INV=      1.0000 SUGGEST=       1.0000
  0.380431299006D+00  0.322835911598D+00  0.962935696801D+00  1  D2INV=      1.0000 SUGGEST=       1.0000
 -0.828896826388D-01 -0.274311389833D+00  0.166995023599D+01  1  D2INV=      1.0000 SUGGEST=       1.0000
  0.471099269961D+01  0.784473219888D+00 -0.134361863662D+01  1  D2INV=      1.0000 SUGGEST=       1.0000
  0.368014398454D+01  0.984975235890D+00 -0.102585160775D+01  1  D2INV=      1.0000 SUGGEST=       1.0000
  0.460766938230D+01  0.140446044982D+01 -0.176369795696D+01  1  D2INV=      1.0000 SUGGEST=       1.0000
  0.341750928524D+01  0.104830435813D+01 -0.189158671128D+01  1  D2INV=      1.0000 SUGGEST=       1.0000
  0.388569737416D+01  0.193629422203D+01 -0.189118429981D+01  1  D2INV=      1.0000 SUGGEST=       1.0000
  0.432222556923D+01  0.100665638667D+01 -0.236390293674D+01  1  D2INV=      1.0000 SUGGEST=       1.0000
  0.400009102200D+01  0.346502274436D+00 -0.173101180594D+01  1  D2INV=      1.0000 SUGGEST=       1.0000
  0.446479901199D+01  0.171911887048D+01 -0.914206224070D+00  1  D2INV=      1.0000 SUGGEST=       1.0000
  0.403986948576D+01  0.127183719682D+01 -0.154121630413D+01  1  D2INV=      1.0000 SUGGEST=       1.0000
  0.479809240196D+01  0.327505075988D+01 -0.675675480228D+01  1  D2INV=      1.0000 SUGGEST=       1.0000
  0.661443077385D+01 -0.806370150619D+00 -0.423835739983D+01  1  D2INV=      1.0000 SUGGEST=       1.0000
  0.263601708034D+01  0.346548371466D+01  0.155184498582D+01  1  D2INV=      1.0000 SUGGEST=       1.0000
 -0.228891450381D+01 -0.794899618722D+00  0.428386549094D+01  1  D2INV=      1.0000 SUGGEST=       1.0000
 -0.101699873953D+01 -0.142161765569D+01 -0.144993452427D+01  1  D2INV=      1.0000 SUGGEST=       1.0000
 -0.193234059924D+01  0.496719215593D+00 -0.189213435394D+01  1  D2INV=      1.0000 SUGGEST=       1.0000
 -0.238078525187D+01  0.138720179601D+01  0.403114359410D+01  1  D2INV=      1.0000 SUGGEST=       1.0000
  0.280266161511D+01  0.312016007803D+01 -0.805439898169D+01  1  D2INV=      1.0000 SUGGEST=       1.0000
  0.958329943450D+00  0.239331672347D+01  0.884189952534D+00  1  D2INV=      1.0000 SUGGEST=       1.0000
  0.190488039744D+01 -0.104164695096D+01  0.148310657599D+01  1  D2INV=      1.0000 SUGGEST=       1.0000
 -0.595502313003D+00  0.357428909553D+00  0.361087205943D+01  1  D2INV=      1.0000 SUGGEST=       1.0000
 -0.150964349124D+01 -0.316824316754D-01  0.449509936445D-01  1  D2INV=      1.0000 SUGGEST=       1.0000
  0.775726759451D+01  0.782110489038D+00 -0.316125960613D+01  1  D2INV=      1.0000 SUGGEST=       1.0000
  0.246672455204D+01  0.262259859149D+01 -0.435327002765D+00  1  D2INV=      1.0000 SUGGEST=       1.0000
  0.346564212630D+01 -0.849231575338D+00  0.359236507682D+00  1  D2INV=      1.0000 SUGGEST=       1.0000
  0.325030096485D+01  0.201435403011D+01 -0.620733595716D+01  1  D2INV=      1.0000 SUGGEST=       1.0000
  0.280744937405D+01  0.304266389072D+01 -0.597186319297D+01  1  D2INV=      1.0000 SUGGEST=       1.0000
  0.295785939973D+01  0.184781252059D+01 -0.404416262189D+01  1  D2INV=      1.0000 SUGGEST=       1.0000
  0.121139920997D+00  0.316272433151D+01 -0.485841683781D+01  1  D2INV=      1.0000 SUGGEST=       1.0000
  0.133920804309D+01  0.158176444427D+01 -0.526257801229D+01  1  D2INV=      1.0000 SUGGEST=       1.0000
