# Supplementary material for: Assessing Self-Interaction Corrections in the Selective Catalytic Reduction of NO on a Cu-SSZ-13 Zeolite Cluster Model
Source: J Phys Chem A. 2026 Jul 20;130(30):5840–51. doi: 10.1021/acs.jpca.6c02902 (PMC13430625; doi:10.1021/acs.jpca.6c02902)
Supplement: Supplementary file 2 [file jp6c02902_si_002.zip › xyz/5.4/XMOL.xyz]

   17
Cluster output
 Al    0.06014    0.18736    0.82461
 O    -0.81668    0.18307    2.30166
 O    -1.00163   -0.21752   -0.53738
 O     0.94309    1.67566    0.26570
 O     1.61549   -0.71083    0.67763
 O     1.87344    1.56325   -3.67304
 O     3.67816   -0.14567   -1.63035
 H    -0.38367    0.27951    3.15683
 H    -1.89031   -0.55302   -0.36841
 H     0.47396    2.43013   -0.11225
 H     1.63483   -1.64743    0.44282
 H    -0.44359    0.30604   -1.98828
 H    -0.36373    0.85523   -3.75535
 H     4.08669   -0.76426   -1.00202
 Cu    2.20375    0.60845   -0.86104
 N     1.31257    1.07842   -2.70461
 N     0.05585    0.71408   -2.83219
