# Supplementary material for: Assessing Self-Interaction Corrections in the Selective Catalytic Reduction of NO on a Cu-SSZ-13 Zeolite Cluster Model
Source: J Phys Chem A. 2026 Jul 20;130(30):5840–51. doi: 10.1021/acs.jpca.6c02902 (PMC13430625; doi:10.1021/acs.jpca.6c02902)
Supplement: Supplementary file 2 [file jp6c02902_si_002.zip › xyz/N2/FRMIDT]

           7           0
  0.354746717347D-02  0.504529068529D-02  0.403843615224D+01  1  D2INV=      1.0000 SUGGEST=       1.0000
 -0.405907940249D-02 -0.651110897337D-02  0.187687338012D+01  1  D2INV=      1.0000 SUGGEST=       1.0000
  0.692756942653D-01  0.457404940226D-01  0.176407683605D+00  1  D2INV=      1.0000 SUGGEST=       1.0000
 -0.624408785797D-01 -0.157766309895D+00  0.572532194160D+01  1  D2INV=      1.0000 SUGGEST=       1.0000
 -0.513191107957D+00  0.708897737804D+00  0.293288284116D+01  1  D2INV=      1.0000 SUGGEST=       1.0000
  0.887963933783D+00  0.204010902836D+00  0.290725552923D+01  1  D2INV=      1.0000 SUGGEST=       1.0000
 -0.374576801146D+00 -0.880061537800D+00  0.303107485280D+01  1  D2INV=      1.0000 SUGGEST=       1.0000
