# Supplementary material for: Assessing Self-Interaction Corrections in the Selective Catalytic Reduction of NO on a Cu-SSZ-13 Zeolite Cluster Model
Source: J Phys Chem A. 2026 Jul 20;130(30):5840–51. doi: 10.1021/acs.jpca.6c02902 (PMC13430625; doi:10.1021/acs.jpca.6c02902)
Supplement: Supplementary file 2 [file jp6c02902_si_002.zip › xyz/NOOHNH3_cha_T1/FRMIDT]

          56          56
 -0.823017155839D-01  0.692875036799D+00  0.180449202332D+01  1  D2INV=      1.0000 SUGGEST=       1.0000
  0.249634624315D+01  0.699997274168D+00  0.393853271988D+01  1  D2INV=      1.0000 SUGGEST=       1.0000
 -0.316016411486D+01  0.272463548581D+00  0.284423934657D+01  1  D2INV=      1.0000 SUGGEST=       1.0000
  0.508125366159D+00  0.367906823059D+01  0.158986869363D+00  1  D2INV=      1.0000 SUGGEST=       1.0000
  0.743538531831D+00 -0.142806058947D+01 -0.702666962117D+00  1  D2INV=      1.0000 SUGGEST=       1.0000
  0.275808087369D+01  0.414882595659D+01 -0.741818192749D+01  1  D2INV=      1.0000 SUGGEST=       1.0000
  0.135492315583D+01  0.158011387042D+00 -0.739363019832D+01  1  D2INV=      1.0000 SUGGEST=       1.0000
  0.254079503735D+01 -0.415341986835D+00  0.454237141053D+01  1  D2INV=      1.0000 SUGGEST=       1.0000
 -0.330245669472D+01  0.920512454442D+00  0.395537167335D+01  1  D2INV=      1.0000 SUGGEST=       1.0000
 -0.559514263413D+00  0.415364700078D+01 -0.331432663188D+00  1  D2INV=      1.0000 SUGGEST=       1.0000
 -0.248507666769D+00 -0.191008890629D+01 -0.133652176671D+01  1  D2INV=      1.0000 SUGGEST=       1.0000
  0.224049509993D+01  0.356467441108D+01 -0.874615403883D+01  1  D2INV=      1.0000 SUGGEST=       1.0000
  0.495811532563D+01  0.140979669134D+01  0.923114517556D+00  1  D2INV=      1.0000 SUGGEST=       1.0000
  0.665270319203D+01  0.735624113127D+00 -0.681485177751D+00  1  D2INV=      1.0000 SUGGEST=       1.0000
  0.653546768284D+01  0.278491000769D+01 -0.264904994979D+00  1  D2INV=      1.0000 SUGGEST=       1.0000
  0.278019999329D+01  0.181427393445D+01 -0.265957664067D+01  1  D2INV=      1.0000 SUGGEST=       1.0000
  0.219720678261D+01  0.189342497660D+01 -0.600474092476D+01  1  D2INV=      1.0000 SUGGEST=       1.0000
  0.567211294698D+01  0.167293393040D+01 -0.270975002255D+00  1  D2INV=      1.0000 SUGGEST=       1.0000
  0.202991519782D+01  0.511353199678D+01 -0.677828212577D+01  1  D2INV=      1.0000 SUGGEST=       1.0000
  0.264738671533D+01  0.197649039059D+01 -0.258861926743D+01  1  D2INV=      1.0000 SUGGEST=       1.0000
  0.274241230380D+01  0.213739650406D+01 -0.264192382333D+01  1  D2INV=      1.0000 SUGGEST=       1.0000
  0.248900250205D+01  0.195774425069D+01 -0.266174396364D+01  1  D2INV=      1.0000 SUGGEST=       1.0000
  0.262749685916D+01  0.197809850989D+01 -0.240208021447D+01  1  D2INV=      1.0000 SUGGEST=       1.0000
 -0.284199023394D+00  0.112283331601D+01  0.227260407883D+01  1  D2INV=      1.0000 SUGGEST=       1.0000
 -0.497278745063D+00  0.772167154781D+00  0.129055150766D+01  1  D2INV=      1.0000 SUGGEST=       1.0000
 -0.629008915268D-01  0.114827612437D+00  0.214008726323D+01  1  D2INV=      1.0000 SUGGEST=       1.0000
  0.506747704878D+00  0.759583926909D+00  0.152127510560D+01  1  D2INV=      1.0000 SUGGEST=       1.0000
  0.207282250805D+01  0.257148436233D+01 -0.279627920574D+01  1  D2INV=      1.0000 SUGGEST=       1.0000
  0.199064774282D+01  0.144580665217D+01 -0.268372561908D+01  1  D2INV=      1.0000 SUGGEST=       1.0000
  0.340549165945D+01  0.199918355189D+01 -0.209451077329D+01  1  D2INV=      1.0000 SUGGEST=       1.0000
  0.265014647900D+01  0.122927822705D+01 -0.211840023884D+01  1  D2INV=      1.0000 SUGGEST=       1.0000
  0.308341755667D+01  0.233617808922D+01 -0.295333317664D+01  1  D2INV=      1.0000 SUGGEST=       1.0000
  0.232969809405D+01  0.208798529094D+01 -0.201643005051D+01  1  D2INV=      1.0000 SUGGEST=       1.0000
  0.294184381843D+01  0.156865847895D+01 -0.280390602815D+01  1  D2INV=      1.0000 SUGGEST=       1.0000
  0.275962007398D+01  0.262104786784D+01 -0.235819951744D+01  1  D2INV=      1.0000 SUGGEST=       1.0000
  0.252610567363D+01  0.188388147297D+01 -0.350334688144D+01  1  D2INV=      1.0000 SUGGEST=       1.0000
  0.107032852890D+01 -0.788238440681D+00 -0.657502493259D+01  1  D2INV=      1.0000 SUGGEST=       1.0000
  0.132394080853D+01  0.443385703162D+01  0.966097137568D+00  1  D2INV=      1.0000 SUGGEST=       1.0000
  0.164724977694D+01 -0.232053765413D+01 -0.200534350156D+00  1  D2INV=      1.0000 SUGGEST=       1.0000
  0.235425924712D+01  0.186322839433D+01  0.466422693995D+01  1  D2INV=      1.0000 SUGGEST=       1.0000
 -0.394247869181D+01  0.576175976333D+00  0.177167210017D+01  1  D2INV=      1.0000 SUGGEST=       1.0000
 -0.327356281703D+01 -0.110219152408D+01  0.276917830115D+01  1  D2INV=      1.0000 SUGGEST=       1.0000
  0.353788814560D+01  0.837408952162D+00  0.315380500546D+01  1  D2INV=      1.0000 SUGGEST=       1.0000
  0.153971296893D+01  0.563305850374D+00 -0.878144965617D+01  1  D2INV=      1.0000 SUGGEST=       1.0000
  0.129046856846D+01 -0.615352432466D+00 -0.140463522201D+01  1  D2INV=      1.0000 SUGGEST=       1.0000
  0.102606839626D+01  0.338649035315D+01 -0.695685089814D+00  1  D2INV=      1.0000 SUGGEST=       1.0000
  0.847504418974D-01  0.273078412905D+01  0.767968469528D+00  1  D2INV=      1.0000 SUGGEST=       1.0000
  0.192091066678D+00 -0.812847779703D+00  0.163384736709D+00  1  D2INV=      1.0000 SUGGEST=       1.0000
 -0.201452227452D+01  0.722710002480D+00  0.288372487888D+01  1  D2INV=      1.0000 SUGGEST=       1.0000
  0.148300145826D+01  0.417485484057D+00  0.335920744889D+01  1  D2INV=      1.0000 SUGGEST=       1.0000
  0.404498475169D+01  0.427260096822D+01 -0.692274428678D+01  1  D2INV=      1.0000 SUGGEST=       1.0000
  0.250395857849D+01  0.768590582376D+00 -0.691975502135D+01  1  D2INV=      1.0000 SUGGEST=       1.0000
  0.254871346115D+01  0.305504751075D+01 -0.684576801720D+01  1  D2INV=      1.0000 SUGGEST=       1.0000
  0.471199480402D+01  0.176932833966D+01 -0.102638875440D+01  1  D2INV=      1.0000 SUGGEST=       1.0000
  0.103724097502D+01  0.126861087699D+01 -0.646891613498D+01  1  D2INV=      1.0000 SUGGEST=       1.0000
  0.219438006731D+01  0.196177863627D+01 -0.489909362778D+01  1  D2INV=      1.0000 SUGGEST=       1.0000
 -0.822905932387D-01  0.692840653044D+00  0.180446074464D+01  1  D2INV=      1.0000 SUGGEST=       1.0000
  0.249651003304D+01  0.700050833382D+00  0.393860333475D+01  1  D2INV=      1.0000 SUGGEST=       1.0000
 -0.316015573165D+01  0.272332901251D+00  0.284424635480D+01  1  D2INV=      1.0000 SUGGEST=       1.0000
  0.501604817144D+00  0.368415028372D+01  0.171773603556D+00  1  D2INV=      1.0000 SUGGEST=       1.0000
  0.745353053797D+00 -0.142683948728D+01 -0.703708099773D+00  1  D2INV=      1.0000 SUGGEST=       1.0000
  0.275910325106D+01  0.414388921446D+01 -0.740772050398D+01  1  D2INV=      1.0000 SUGGEST=       1.0000
  0.137845633278D+01  0.180370376269D+00 -0.737452562631D+01  1  D2INV=      1.0000 SUGGEST=       1.0000
  0.254317216551D+01 -0.414525246208D+00  0.454600652458D+01  1  D2INV=      1.0000 SUGGEST=       1.0000
 -0.330084618731D+01  0.914384832685D+00  0.395789802710D+01  1  D2INV=      1.0000 SUGGEST=       1.0000
 -0.522176850670D+00  0.427914822227D+01 -0.225759693204D+00  1  D2INV=      1.0000 SUGGEST=       1.0000
 -0.233025728116D+00 -0.192710984170D+01 -0.133794554464D+01  1  D2INV=      1.0000 SUGGEST=       1.0000
  0.234270204164D+01  0.355381521829D+01 -0.867051124928D+01  1  D2INV=      1.0000 SUGGEST=       1.0000
  0.508014057795D+01  0.142303217264D+01  0.987965187249D+00  1  D2INV=      1.0000 SUGGEST=       1.0000
  0.655028872325D+01  0.603193755458D+00 -0.716883922099D+00  1  D2INV=      1.0000 SUGGEST=       1.0000
  0.641747835382D+01  0.289546293655D+01 -0.219040455294D+00  1  D2INV=      1.0000 SUGGEST=       1.0000
  0.254349137281D+01  0.181833734032D+01 -0.267239100687D+01  1  D2INV=      1.0000 SUGGEST=       1.0000
  0.215286955351D+01  0.183857491182D+01 -0.608125832334D+01  1  D2INV=      1.0000 SUGGEST=       1.0000
  0.567515930242D+01  0.167147180834D+01 -0.262221922599D+00  1  D2INV=      1.0000 SUGGEST=       1.0000
  0.204357584150D+01  0.509064764112D+01 -0.678864788242D+01  1  D2INV=      1.0000 SUGGEST=       1.0000
  0.265836619988D+01  0.197308248825D+01 -0.258532161327D+01  1  D2INV=      1.0000 SUGGEST=       1.0000
  0.282560075242D+01  0.195397677661D+01 -0.264575105666D+01  1  D2INV=      1.0000 SUGGEST=       1.0000
  0.257817329599D+01  0.216691358519D+01 -0.264587365592D+01  1  D2INV=      1.0000 SUGGEST=       1.0000
  0.264852830970D+01  0.196573999682D+01 -0.240714297385D+01  1  D2INV=      1.0000 SUGGEST=       1.0000
 -0.285202035841D+00  0.111553598276D+01  0.227985483386D+01  1  D2INV=      1.0000 SUGGEST=       1.0000
 -0.486122407806D+00  0.773276456062D+00  0.128271149487D+01  1  D2INV=      1.0000 SUGGEST=       1.0000
 -0.672321181370D-01  0.123190786735D+00  0.215379888897D+01  1  D2INV=      1.0000 SUGGEST=       1.0000
  0.500516561316D+00  0.758090964831D+00  0.150964096337D+01  1  D2INV=      1.0000 SUGGEST=       1.0000
  0.250806549572D+01  0.248991897984D+01 -0.268855747109D+01  1  D2INV=      1.0000 SUGGEST=       1.0000
  0.180077460045D+01  0.204586910371D+01 -0.244563652998D+01  1  D2INV=      1.0000 SUGGEST=       1.0000
  0.327013028682D+01  0.147791367734D+01 -0.260200767457D+01  1  D2INV=      1.0000 SUGGEST=       1.0000
  0.255504488694D+01  0.140804690516D+01 -0.201194821953D+01  1  D2INV=      1.0000 SUGGEST=       1.0000
  0.260161638512D+01  0.203651124657D+01 -0.342668203964D+01  1  D2INV=      1.0000 SUGGEST=       1.0000
  0.283238604765D+01  0.236107307501D+01 -0.192535643175D+01  1  D2INV=      1.0000 SUGGEST=       1.0000
  0.243472787125D+01  0.149481260108D+01 -0.278400647639D+01  1  D2INV=      1.0000 SUGGEST=       1.0000
  0.332315038959D+01  0.249201976783D+01 -0.273911447800D+01  1  D2INV=      1.0000 SUGGEST=       1.0000
  0.337086759460D+01  0.158378711052D+01 -0.529414015423D+01  1  D2INV=      1.0000 SUGGEST=       1.0000
  0.122301270051D+01 -0.758197569785D+00 -0.629354657416D+01  1  D2INV=      1.0000 SUGGEST=       1.0000
  0.122317410712D+01  0.461336830153D+01  0.843841281625D+00  1  D2INV=      1.0000 SUGGEST=       1.0000
  0.163344906020D+01 -0.233871230961D+01 -0.216472299873D+00  1  D2INV=      1.0000 SUGGEST=       1.0000
  0.235361481639D+01  0.186187144547D+01  0.466827904657D+01  1  D2INV=      1.0000 SUGGEST=       1.0000
 -0.393763625053D+01  0.574028736188D+00  0.176629018885D+01  1  D2INV=      1.0000 SUGGEST=       1.0000
 -0.327792635722D+01 -0.110254229440D+01  0.277722690750D+01  1  D2INV=      1.0000 SUGGEST=       1.0000
  0.352657065303D+01  0.834781366168D+00  0.315592602360D+01  1  D2INV=      1.0000 SUGGEST=       1.0000
  0.244150851065D+01 -0.413089050232D-01 -0.824470898233D+01  1  D2INV=      1.0000 SUGGEST=       1.0000
  0.125790046020D+01 -0.623117326535D+00 -0.136364592636D+01  1  D2INV=      1.0000 SUGGEST=       1.0000
  0.109304317660D+01  0.313802377307D+01 -0.694636283578D+00  1  D2INV=      1.0000 SUGGEST=       1.0000
  0.140892669793D+00  0.266337547023D+01  0.660633104769D+00  1  D2INV=      1.0000 SUGGEST=       1.0000
  0.209124483411D+00 -0.795882311103D+00  0.152271539803D+00  1  D2INV=      1.0000 SUGGEST=       1.0000
 -0.201598247720D+01  0.730770670103D+00  0.287926388494D+01  1  D2INV=      1.0000 SUGGEST=       1.0000
  0.148546446006D+01  0.420081987912D+00  0.335402885078D+01  1  D2INV=      1.0000 SUGGEST=       1.0000
  0.402991794040D+01  0.436669305037D+01 -0.710089176077D+01  1  D2INV=      1.0000 SUGGEST=       1.0000
  0.177202351661D+01  0.106650446576D+01 -0.679285102692D+01  1  D2INV=      1.0000 SUGGEST=       1.0000
  0.247107677072D+01  0.307919992084D+01 -0.687354631109D+01  1  D2INV=      1.0000 SUGGEST=       1.0000
  0.472925415737D+01  0.178290317311D+01 -0.114380132805D+01  1  D2INV=      1.0000 SUGGEST=       1.0000
  0.212002170343D+00  0.747556439063D+00 -0.791204598599D+01  1  D2INV=      1.0000 SUGGEST=       1.0000
  0.128990531242D+01  0.229564733720D+01 -0.490521184359D+01  1  D2INV=      1.0000 SUGGEST=       1.0000
