# Supplementary material for: Assessing Self-Interaction Corrections in the Selective Catalytic Reduction of NO on a Cu-SSZ-13 Zeolite Cluster Model
Source: J Phys Chem A. 2026 Jul 20;130(30):5840–51. doi: 10.1021/acs.jpca.6c02902 (PMC13430625; doi:10.1021/acs.jpca.6c02902)
Supplement: Supplementary file 2 [file jp6c02902_si_002.zip › xyz/TS_8-8.1/FRMIDT]

          56          56
 -0.207541464810D+01 -0.413924540109D+00  0.254919217415D+01  1  D2INV=      1.0000 SUGGEST=       1.0000
  0.560040858491D+00 -0.123807123936D+01  0.442234919536D+01  1  D2INV=      1.0000 SUGGEST=       1.0000
 -0.513962985260D+01 -0.655218000978D+00  0.367158176951D+01  1  D2INV=      1.0000 SUGGEST=       1.0000
 -0.112123228964D+01  0.274431467722D+01  0.149884984990D+01  1  D2INV=      1.0000 SUGGEST=       1.0000
 -0.171386948457D+01 -0.199502397598D+01 -0.447427750892D+00  1  D2INV=      1.0000 SUGGEST=       1.0000
 -0.973571327452D+00  0.134919792958D+01 -0.573691889688D+01  1  D2INV=      1.0000 SUGGEST=       1.0000
  0.294143469329D+01 -0.598672660303D+00 -0.599549613269D+01  1  D2INV=      1.0000 SUGGEST=       1.0000
  0.448206864824D+00 -0.241634623513D+01  0.486648970448D+01  1  D2INV=      1.0000 SUGGEST=       1.0000
 -0.518422616545D+01 -0.237721664199D+00  0.490805765329D+01  1  D2INV=      1.0000 SUGGEST=       1.0000
 -0.212548292130D+01  0.354038113050D+01  0.122130709858D+01  1  D2INV=      1.0000 SUGGEST=       1.0000
 -0.279307877216D+01 -0.207328528724D+01 -0.109341406106D+01  1  D2INV=      1.0000 SUGGEST=       1.0000
 -0.851764375999D+00 -0.177330117989D+00 -0.642083854433D+01  1  D2INV=      1.0000 SUGGEST=       1.0000
  0.350984655849D+01  0.417965909845D-01  0.182833868923D+01  1  D2INV=      1.0000 SUGGEST=       1.0000
  0.433717715845D+01 -0.886418349231D+00 -0.695758143625D+00  1  D2INV=      1.0000 SUGGEST=       1.0000
  0.463337023786D+01  0.125698188216D+01  0.103821286536D+01  1  D2INV=      1.0000 SUGGEST=       1.0000
  0.834171861134D+00  0.116822818662D+01 -0.159137120559D+01  1  D2INV=      1.0000 SUGGEST=       1.0000
  0.188313238285D+01  0.107633505073D+01 -0.499401965098D+01  1  D2INV=      1.0000 SUGGEST=       1.0000
  0.386361344932D+01  0.188536678571D+00  0.401413848427D+00  1  D2INV=      1.0000 SUGGEST=       1.0000
 -0.109987208586D+01  0.262184327378D+01 -0.626251296474D+01  1  D2INV=      1.0000 SUGGEST=       1.0000
  0.614726101200D+00  0.129651348487D+01 -0.173864117567D+01  1  D2INV=      1.0000 SUGGEST=       1.0000
  0.538406599602D+00  0.114856443487D+01 -0.146714882751D+01  1  D2INV=      1.0000 SUGGEST=       1.0000
  0.724378909918D+00  0.144722821373D+01 -0.146988336702D+01  1  D2INV=      1.0000 SUGGEST=       1.0000
  0.682368550397D+00  0.126015524566D+01 -0.157767813896D+01  1  D2INV=      1.0000 SUGGEST=       1.0000
 -0.213146847183D+01 -0.181538826677D-01  0.308863569652D+01  1  D2INV=      1.0000 SUGGEST=       1.0000
 -0.251661510035D+01 -0.190950702125D+00  0.210673870074D+01  1  D2INV=      1.0000 SUGGEST=       1.0000
 -0.215619190601D+01 -0.103122125478D+01  0.278875779491D+01  1  D2INV=      1.0000 SUGGEST=       1.0000
 -0.150667884029D+01 -0.414182582778D+00  0.222409603943D+01  1  D2INV=      1.0000 SUGGEST=       1.0000
  0.162317232200D+01  0.872457366847D+00 -0.360935412566D+01  1  D2INV=      1.0000 SUGGEST=       1.0000
  0.309101239442D+00  0.909867238891D+00 -0.135182960955D+01  1  D2INV=      1.0000 SUGGEST=       1.0000
  0.144801198539D+01  0.134641876801D+01 -0.179089864854D+01  1  D2INV=      1.0000 SUGGEST=       1.0000
  0.825518409936D+00  0.173486738317D+01 -0.135190472248D+01  1  D2INV=      1.0000 SUGGEST=       1.0000
  0.751001041737D+00  0.184446019909D+01 -0.215040908291D+01  1  D2INV=      1.0000 SUGGEST=       1.0000
  0.945251790864D+00  0.476068506012D+00 -0.166466615319D+01  1  D2INV=      1.0000 SUGGEST=       1.0000
  0.341448706972D+00  0.935333078002D+00 -0.221473225741D+01  1  D2INV=      1.0000 SUGGEST=       1.0000
  0.903668521895D+00  0.112983071997D+01 -0.743403134759D+00  1  D2INV=      1.0000 SUGGEST=       1.0000
 -0.551448583214D-01  0.171132979666D+01 -0.139383270714D+01  1  D2INV=      1.0000 SUGGEST=       1.0000
  0.196489562671D+01 -0.777686655841D+00 -0.704439489195D+01  1  D2INV=      1.0000 SUGGEST=       1.0000
 -0.205365825304D+00  0.338678104916D+01  0.231883269322D+01  1  D2INV=      1.0000 SUGGEST=       1.0000
 -0.974241911802D+00 -0.312517666966D+01 -0.241874775906D+00  1  D2INV=      1.0000 SUGGEST=       1.0000
 -0.541804304307D+01 -0.196527498306D+01  0.337170602703D+01  1  D2INV=      1.0000 SUGGEST=       1.0000
  0.612281975314D+00 -0.200005007774D+00  0.533702632237D+01  1  D2INV=      1.0000 SUGGEST=       1.0000
 -0.587857796445D+01 -0.536385563150D-01  0.268979600642D+01  1  D2INV=      1.0000 SUGGEST=       1.0000
  0.154989062260D+01 -0.115897689898D+01  0.361886513426D+01  1  D2INV=      1.0000 SUGGEST=       1.0000
  0.412608273626D+01  0.617016753173D-01 -0.644623386371D+01  1  D2INV=      1.0000 SUGGEST=       1.0000
 -0.115458981038D+01 -0.122632034771D+01 -0.979103451762D+00  1  D2INV=      1.0000 SUGGEST=       1.0000
 -0.583141705809D+00  0.225257443057D+01  0.442852719885D+00  1  D2INV=      1.0000 SUGGEST=       1.0000
 -0.161183237775D+01  0.173278723493D+01  0.188082385696D+01  1  D2INV=      1.0000 SUGGEST=       1.0000
 -0.207874285422D+01 -0.154980101660D+01  0.603396261512D+00  1  D2INV=      1.0000 SUGGEST=       1.0000
 -0.490332154314D+00 -0.124400038217D+01  0.384909786141D+01  1  D2INV=      1.0000 SUGGEST=       1.0000
 -0.395512195585D+01 -0.344552983120D+00  0.370913444370D+01  1  D2INV=      1.0000 SUGGEST=       1.0000
 -0.151540775070D+01  0.173836516632D+01 -0.457705939605D+01  1  D2INV=      1.0000 SUGGEST=       1.0000
  0.235125979258D+01  0.210221239037D+00 -0.546913742069D+01  1  D2INV=      1.0000 SUGGEST=       1.0000
  0.305347673649D+01 -0.167763786930D+01 -0.498433930279D+01  1  D2INV=      1.0000 SUGGEST=       1.0000
  0.165007458611D+00  0.112766732596D+01 -0.546022437794D+01  1  D2INV=      1.0000 SUGGEST=       1.0000
  0.308268257408D+01  0.348402399406D+00 -0.503769454619D+00  1  D2INV=      1.0000 SUGGEST=       1.0000
  0.235655818810D+01  0.245748787008D+01 -0.527796558184D+01  1  D2INV=      1.0000 SUGGEST=       1.0000
 -0.207544929612D+01 -0.413906339285D+00  0.254923087461D+01  1  D2INV=      1.0000 SUGGEST=       1.0000
  0.559927401683D+00 -0.123808542132D+01  0.442241595829D+01  1  D2INV=      1.0000 SUGGEST=       1.0000
 -0.513966538912D+01 -0.655179915718D+00  0.367159228481D+01  1  D2INV=      1.0000 SUGGEST=       1.0000
 -0.111851027871D+01  0.274211459355D+01  0.149374428663D+01  1  D2INV=      1.0000 SUGGEST=       1.0000
 -0.171540218124D+01 -0.199740771615D+01 -0.446129019982D+00  1  D2INV=      1.0000 SUGGEST=       1.0000
 -0.983231102601D+00  0.134827020873D+01 -0.573895263352D+01  1  D2INV=      1.0000 SUGGEST=       1.0000
  0.295194658157D+01 -0.637185825083D+00 -0.600602487807D+01  1  D2INV=      1.0000 SUGGEST=       1.0000
  0.446610955871D+00 -0.241572595236D+01  0.486580434186D+01  1  D2INV=      1.0000 SUGGEST=       1.0000
 -0.518487436512D+01 -0.236057459555D+00  0.490779864158D+01  1  D2INV=      1.0000 SUGGEST=       1.0000
 -0.209074225246D+01  0.345813620414D+01  0.108467724323D+01  1  D2INV=      1.0000 SUGGEST=       1.0000
 -0.277632599310D+01 -0.204888216017D+01 -0.111088266169D+01  1  D2INV=      1.0000 SUGGEST=       1.0000
 -0.897457701108D+00 -0.238854054857D+00 -0.640560469716D+01  1  D2INV=      1.0000 SUGGEST=       1.0000
  0.348579021856D+01  0.149134143065D-01  0.183034621429D+01  1  D2INV=      1.0000 SUGGEST=       1.0000
  0.444082769426D+01 -0.893480680904D+00 -0.632795772446D+00  1  D2INV=      1.0000 SUGGEST=       1.0000
  0.465156363652D+01  0.123485939835D+01  0.988398820390D+00  1  D2INV=      1.0000 SUGGEST=       1.0000
  0.760496255486D+00  0.115948297564D+01 -0.169698200182D+01  1  D2INV=      1.0000 SUGGEST=       1.0000
  0.184187279271D+01  0.115117775380D+01 -0.494983876290D+01  1  D2INV=      1.0000 SUGGEST=       1.0000
  0.386726584804D+01  0.185481838656D+00  0.407135858316D+00  1  D2INV=      1.0000 SUGGEST=       1.0000
 -0.100680453397D+01  0.279112428413D+01 -0.626091819604D+01  1  D2INV=      1.0000 SUGGEST=       1.0000
  0.515374226697D+00  0.129534723070D+01 -0.164130406857D+01  1  D2INV=      1.0000 SUGGEST=       1.0000
  0.664660607108D+00  0.115329112606D+01 -0.138622051513D+01  1  D2INV=      1.0000 SUGGEST=       1.0000
  0.787562003059D+00  0.145044606564D+01 -0.154460351489D+01  1  D2INV=      1.0000 SUGGEST=       1.0000
  0.677356878341D+00  0.126011839505D+01 -0.157783922444D+01  1  D2INV=      1.0000 SUGGEST=       1.0000
 -0.212858318743D+01 -0.108175613205D-01  0.308349861596D+01  1  D2INV=      1.0000 SUGGEST=       1.0000
 -0.252502065875D+01 -0.193920141997D+00  0.211309147727D+01  1  D2INV=      1.0000 SUGGEST=       1.0000
 -0.215660508968D+01 -0.103578238639D+01  0.277701115647D+01  1  D2INV=      1.0000 SUGGEST=       1.0000
 -0.149970327236D+01 -0.413896681281D+00  0.223320853750D+01  1  D2INV=      1.0000 SUGGEST=       1.0000
  0.347161470894D+00  0.993067170770D+00 -0.231829853845D+01  1  D2INV=      1.0000 SUGGEST=       1.0000
  0.629474013650D+00  0.964221562441D+00 -0.113165897685D+01  1  D2INV=      1.0000 SUGGEST=       1.0000
  0.119221340661D+01  0.140556333326D+01 -0.218778705543D+01  1  D2INV=      1.0000 SUGGEST=       1.0000
  0.934561889766D+00  0.172611454578D+01 -0.153315331155D+01  1  D2INV=      1.0000 SUGGEST=       1.0000
  0.304654855562D+00  0.187828543693D+01 -0.197433197266D+01  1  D2INV=      1.0000 SUGGEST=       1.0000
  0.825844592067D+00  0.462156618261D+00 -0.170379862246D+01  1  D2INV=      1.0000 SUGGEST=       1.0000
 -0.729021296376D-01  0.937018114409D+00 -0.147844697515D+01  1  D2INV=      1.0000 SUGGEST=       1.0000
  0.145938047451D+01  0.118936905892D+01 -0.111417058432D+01  1  D2INV=      1.0000 SUGGEST=       1.0000
  0.409252083597D+00  0.175429486299D+01 -0.862760738976D+00  1  D2INV=      1.0000 SUGGEST=       1.0000
  0.217216759918D+01 -0.124996439291D+01 -0.714551691048D+01  1  D2INV=      1.0000 SUGGEST=       1.0000
 -0.203826806468D+00  0.318706991469D+01  0.243226845321D+01  1  D2INV=      1.0000 SUGGEST=       1.0000
 -0.986130702344D+00 -0.313860692566D+01 -0.185745978722D+00  1  D2INV=      1.0000 SUGGEST=       1.0000
 -0.541482460798D+01 -0.196455410696D+01  0.337110617615D+01  1  D2INV=      1.0000 SUGGEST=       1.0000
  0.611260141524D+00 -0.200430919118D+00  0.533621664675D+01  1  D2INV=      1.0000 SUGGEST=       1.0000
 -0.588076336837D+01 -0.534801370137D-01  0.269043283383D+01  1  D2INV=      1.0000 SUGGEST=       1.0000
  0.156018039436D+01 -0.115803493069D+01  0.361235196268D+01  1  D2INV=      1.0000 SUGGEST=       1.0000
  0.411129593852D+01 -0.663210136674D+00 -0.541150292244D+01  1  D2INV=      1.0000 SUGGEST=       1.0000
 -0.114985455318D+01 -0.119427755402D+01 -0.104332641978D+01  1  D2INV=      1.0000 SUGGEST=       1.0000
 -0.669131575923D+00  0.251607542274D+01  0.383836930491D+00  1  D2INV=      1.0000 SUGGEST=       1.0000
 -0.159494451254D+01  0.175973149971D+01  0.199130471428D+01  1  D2INV=      1.0000 SUGGEST=       1.0000
 -0.207815993240D+01 -0.157321839508D+01  0.618645547172D+00  1  D2INV=      1.0000 SUGGEST=       1.0000
 -0.492206450203D+00 -0.124509351467D+01  0.385161802697D+01  1  D2INV=      1.0000 SUGGEST=       1.0000
 -0.395530831815D+01 -0.345896075275D+00  0.370889787524D+01  1  D2INV=      1.0000 SUGGEST=       1.0000
 -0.146714030828D+01  0.164686681462D+01 -0.453748385760D+01  1  D2INV=      1.0000 SUGGEST=       1.0000
  0.264973651338D+01  0.798155883322D+00 -0.604001602984D+01  1  D2INV=      1.0000 SUGGEST=       1.0000
  0.214781722638D+01 -0.122549427324D+00 -0.507389658092D+01  1  D2INV=      1.0000 SUGGEST=       1.0000
  0.220449503941D+00  0.119613615723D+01 -0.551964379335D+01  1  D2INV=      1.0000 SUGGEST=       1.0000
  0.304441855659D+01  0.406658411438D+00 -0.524941404635D+00  1  D2INV=      1.0000 SUGGEST=       1.0000
  0.200042119431D+01  0.175245678664D+01 -0.397982730330D+01  1  D2INV=      1.0000 SUGGEST=       1.0000
