# Supplementary material for: Assessing Self-Interaction Corrections in the Selective Catalytic Reduction of NO on a Cu-SSZ-13 Zeolite Cluster Model
Source: J Phys Chem A. 2026 Jul 20;130(30):5840–51. doi: 10.1021/acs.jpca.6c02902 (PMC13430625; doi:10.1021/acs.jpca.6c02902)
Supplement: Supplementary file 2 [file jp6c02902_si_002.zip › xyz/TS_8-8.1/XMOL.xyz]

   18
Cluster output
 Al   -1.09846   -0.21902    1.34921
 O     0.29587   -0.65320    2.33938
 O    -2.72010   -0.34844    1.93838
 O    -0.59077    1.44921    0.79164
 O    -0.90815   -1.05792   -0.23342
 O    -0.50974    0.72944   -3.02578
 O     1.55430   -0.31592   -3.17505
 H     0.30065   -1.51804    2.76687
 H    -2.95002   -0.09440    2.83871
 H    -1.30875    2.06491    0.59163
 H    -1.71344   -1.21400   -0.74457
 H    -0.70037   -0.11591   -3.49083
 H     1.66023   -0.25781    1.11401
 H     2.57753   -0.65513   -0.23418
 H     2.70255    0.85557    0.42055
 Cu    0.35977    0.66808   -0.83185
 N     0.99574    0.58665   -2.63037
 N     2.05315    0.09591    0.21567
