# Supplementary material for: Assessing Self-Interaction Corrections in the Selective Catalytic Reduction of NO on a Cu-SSZ-13 Zeolite Cluster Model
Source: J Phys Chem A. 2026 Jul 20;130(30):5840–51. doi: 10.1021/acs.jpca.6c02902 (PMC13430625; doi:10.1021/acs.jpca.6c02902)
Supplement: Supplementary file 2 [file jp6c02902_si_002.zip › xyz/9.2_solution_2/FRMIDT]

          51          51
  0.306030358495D-01  0.727111059025D+00  0.176532109673D+01  1  D2INV=      1.0000 SUGGEST=       1.0000
 -0.368377065651D+00  0.592348646018D+00  0.500787451420D+01  1  D2INV=      1.0000 SUGGEST=       1.0000
 -0.254045788247D+01 -0.366121647288D+00  0.543085948893D-01  1  D2INV=      1.0000 SUGGEST=       1.0000
  0.113533941991D+01  0.376684054918D+01  0.513965008490D+00  1  D2INV=      1.0000 SUGGEST=       1.0000
  0.300011075485D+01 -0.604870952978D+00  0.556941636751D+00  1  D2INV=      1.0000 SUGGEST=       1.0000
  0.849897272755D+01  0.420729428036D+01 -0.338341470607D+01  1  D2INV=      1.0000 SUGGEST=       1.0000
  0.711068632961D+00  0.105167900994D+01  0.563300475523D+01  1  D2INV=      1.0000 SUGGEST=       1.0000
 -0.349109090316D+01 -0.716809925435D+00  0.913052274211D+00  1  D2INV=      1.0000 SUGGEST=       1.0000
  0.283736238093D+00  0.450800083298D+01 -0.983168895847D-01  1  D2INV=      1.0000 SUGGEST=       1.0000
  0.293834698796D+01 -0.172340861640D+01 -0.977527788378D-01  1  D2INV=      1.0000 SUGGEST=       1.0000
  0.700437607985D+01  0.362064604902D+01 -0.715390266225D+01  1  D2INV=      1.0000 SUGGEST=       1.0000
  0.808862899406D+01  0.406073635173D+01 -0.186451948422D+01  1  D2INV=      1.0000 SUGGEST=       1.0000
  0.382121940269D+01  0.230170680464D+01 -0.167583345829D+01  1  D2INV=      1.0000 SUGGEST=       1.0000
  0.605670271214D+01  0.319377049782D+01 -0.409110442180D+01  1  D2INV=      1.0000 SUGGEST=       1.0000
  0.582242938376D+01  0.303100344333D+01 -0.653436006464D+01  1  D2INV=      1.0000 SUGGEST=       1.0000
  0.852352791120D+01  0.531936931694D+01 -0.415244087703D+01  1  D2INV=      1.0000 SUGGEST=       1.0000
  0.391405359141D+01  0.218891890493D+01 -0.178012945166D+01  1  D2INV=      1.0000 SUGGEST=       1.0000
  0.391199116145D+01  0.249645970151D+01 -0.166323750898D+01  1  D2INV=      1.0000 SUGGEST=       1.0000
  0.365504518165D+01  0.231172610666D+01 -0.174518696163D+01  1  D2INV=      1.0000 SUGGEST=       1.0000
  0.382118466049D+01  0.223680460059D+01 -0.147298899577D+01  1  D2INV=      1.0000 SUGGEST=       1.0000
  0.558813814382D+00  0.960260830827D+00  0.209405213557D+01  1  D2INV=      1.0000 SUGGEST=       1.0000
 -0.466238436965D+00  0.114621742704D+01  0.192464114533D+01  1  D2INV=      1.0000 SUGGEST=       1.0000
 -0.228605638774D-01  0.866069078552D-01  0.194383989321D+01  1  D2INV=      1.0000 SUGGEST=       1.0000
  0.483796256159D-01  0.715464731641D+00  0.110951472454D+01  1  D2INV=      1.0000 SUGGEST=       1.0000
  0.332825340886D+01  0.288817999616D+01 -0.111176428802D+01  1  D2INV=      1.0000 SUGGEST=       1.0000
  0.402622754640D+01  0.151756501912D+01 -0.171045269436D+01  1  D2INV=      1.0000 SUGGEST=       1.0000
  0.405903149398D+01  0.280285330182D+01 -0.157248287663D+01  1  D2INV=      1.0000 SUGGEST=       1.0000
  0.309937157296D+01  0.187375488772D+01 -0.157754598930D+01  1  D2INV=      1.0000 SUGGEST=       1.0000
  0.387052243843D+01  0.218914786521D+01 -0.112203786035D+01  1  D2INV=      1.0000 SUGGEST=       1.0000
  0.430698456835D+01  0.239527922584D+01 -0.236893883690D+01  1  D2INV=      1.0000 SUGGEST=       1.0000
  0.476507781432D+01  0.227799997662D+01 -0.130008423726D+01  1  D2INV=      1.0000 SUGGEST=       1.0000
  0.339391653248D+01  0.276921105068D+01 -0.221173437842D+01  1  D2INV=      1.0000 SUGGEST=       1.0000
  0.358246659632D+01  0.195909986899D+01 -0.226079176729D+01  1  D2INV=      1.0000 SUGGEST=       1.0000
  0.191228634303D+01  0.419766947717D+01  0.164923464717D+01  1  D2INV=      1.0000 SUGGEST=       1.0000
  0.377272969381D+01 -0.242819461446D+00  0.169481884249D+01  1  D2INV=      1.0000 SUGGEST=       1.0000
 -0.155523953536D+01  0.124254693742D+01  0.519002691302D+01  1  D2INV=      1.0000 SUGGEST=       1.0000
 -0.286366543217D+01  0.629625055515D+00 -0.815604989565D+00  1  D2INV=      1.0000 SUGGEST=       1.0000
 -0.739664436848D+00 -0.718077449866D+00  0.515859437594D+01  1  D2INV=      1.0000 SUGGEST=       1.0000
 -0.190962519818D+01 -0.127451888876D+01 -0.753312486999D+00  1  D2INV=      1.0000 SUGGEST=       1.0000
  0.324398275148D+01 -0.153585346734D+00 -0.302200864007D+00  1  D2INV=      1.0000 SUGGEST=       1.0000
  0.944192481791D+01  0.336716039372D+01 -0.410655095663D+01  1  D2INV=      1.0000 SUGGEST=       1.0000
  0.529183597441D+00  0.284172564597D+01  0.985806255148D+00  1  D2INV=      1.0000 SUGGEST=       1.0000
  0.175154750803D+01  0.350556256429D+01 -0.455339328130D+00  1  D2INV=      1.0000 SUGGEST=       1.0000
  0.193203450236D+01 -0.415208488274D+00  0.109148985819D+01  1  D2INV=      1.0000 SUGGEST=       1.0000
 -0.184132042249D+01 -0.791267328819D-01  0.962707833961D+00  1  D2INV=      1.0000 SUGGEST=       1.0000
  0.166968442266D+00  0.812411905660D+00  0.395348138974D+01  1  D2INV=      1.0000 SUGGEST=       1.0000
  0.728565683757D+01  0.375920456439D+01 -0.364877747503D+01  1  D2INV=      1.0000 SUGGEST=       1.0000
  0.559301983534D+01  0.289555913020D+01 -0.333761895453D+01  1  D2INV=      1.0000 SUGGEST=       1.0000
  0.452310467832D+01  0.240846441603D+01 -0.696620572154D+01  1  D2INV=      1.0000 SUGGEST=       1.0000
  0.574122035782D+01  0.380859485619D+01 -0.535371577708D+01  1  D2INV=      1.0000 SUGGEST=       1.0000
  0.617220007681D+01  0.242592286340D+01 -0.524809527930D+01  1  D2INV=      1.0000 SUGGEST=       1.0000
  0.306030176601D-01  0.727111073170D+00  0.176532110025D+01  1  D2INV=      1.0000 SUGGEST=       1.0000
 -0.368377079049D+00  0.592348640029D+00  0.500787455726D+01  1  D2INV=      1.0000 SUGGEST=       1.0000
 -0.254045791994D+01 -0.366121660670D+00  0.543085786946D-01  1  D2INV=      1.0000 SUGGEST=       1.0000
  0.113534115290D+01  0.376684119503D+01  0.513962393912D+00  1  D2INV=      1.0000 SUGGEST=       1.0000
  0.300011449471D+01 -0.604865243216D+00  0.556932785125D+00  1  D2INV=      1.0000 SUGGEST=       1.0000
  0.849897164845D+01  0.420729441278D+01 -0.338341452744D+01  1  D2INV=      1.0000 SUGGEST=       1.0000
  0.711068684650D+00  0.105167899425D+01  0.563300472601D+01  1  D2INV=      1.0000 SUGGEST=       1.0000
 -0.349109096346D+01 -0.716809935675D+00  0.913052151811D+00  1  D2INV=      1.0000 SUGGEST=       1.0000
  0.283750144809D+00  0.450799308065D+01 -0.983178681785D-01  1  D2INV=      1.0000 SUGGEST=       1.0000
  0.293835085438D+01 -0.172339816138D+01 -0.977468190106D-01  1  D2INV=      1.0000 SUGGEST=       1.0000
  0.700437459133D+01  0.362065739239D+01 -0.715389922477D+01  1  D2INV=      1.0000 SUGGEST=       1.0000
  0.808863476982D+01  0.406073400747D+01 -0.186452839007D+01  1  D2INV=      1.0000 SUGGEST=       1.0000
  0.382121774395D+01  0.230170748122D+01 -0.167583191908D+01  1  D2INV=      1.0000 SUGGEST=       1.0000
  0.605671893385D+01  0.319377826048D+01 -0.409111245852D+01  1  D2INV=      1.0000 SUGGEST=       1.0000
  0.582242939104D+01  0.303100344098D+01 -0.653436014536D+01  1  D2INV=      1.0000 SUGGEST=       1.0000
  0.852353719956D+01  0.531936717246D+01 -0.415244399459D+01  1  D2INV=      1.0000 SUGGEST=       1.0000
  0.391403778349D+01  0.218891723494D+01 -0.178014284478D+01  1  D2INV=      1.0000 SUGGEST=       1.0000
  0.391199781342D+01  0.249645129877D+01 -0.166325340991D+01  1  D2INV=      1.0000 SUGGEST=       1.0000
  0.365503403094D+01  0.231172431463D+01 -0.174516400575D+01  1  D2INV=      1.0000 SUGGEST=       1.0000
  0.382120395277D+01  0.223681163529D+01 -0.147299041783D+01  1  D2INV=      1.0000 SUGGEST=       1.0000
  0.558813966041D+00  0.960260877748D+00  0.209405247035D+01  1  D2INV=      1.0000 SUGGEST=       1.0000
 -0.466238213730D+00  0.114621732005D+01  0.192464114094D+01  1  D2INV=      1.0000 SUGGEST=       1.0000
 -0.228605478407D-01  0.866065048450D-01  0.194383976492D+01  1  D2INV=      1.0000 SUGGEST=       1.0000
  0.483796004712D-01  0.715464799557D+00  0.110951448911D+01  1  D2INV=      1.0000 SUGGEST=       1.0000
  0.332831284147D+01  0.288824514160D+01 -0.111179686937D+01  1  D2INV=      1.0000 SUGGEST=       1.0000
  0.402614201041D+01  0.151756703837D+01 -0.171043953667D+01  1  D2INV=      1.0000 SUGGEST=       1.0000
  0.405908499870D+01  0.280285384854D+01 -0.157251683979D+01  1  D2INV=      1.0000 SUGGEST=       1.0000
  0.309934640007D+01  0.187383297956D+01 -0.157750669721D+01  1  D2INV=      1.0000 SUGGEST=       1.0000
  0.387055426627D+01  0.218919508636D+01 -0.112201536027D+01  1  D2INV=      1.0000 SUGGEST=       1.0000
  0.430694057267D+01  0.239519644948D+01 -0.236898516026D+01  1  D2INV=      1.0000 SUGGEST=       1.0000
  0.476508869691D+01  0.227793272401D+01 -0.130012458824D+01  1  D2INV=      1.0000 SUGGEST=       1.0000
  0.339393986624D+01  0.276922088696D+01 -0.221168984312D+01  1  D2INV=      1.0000 SUGGEST=       1.0000
  0.358242520324D+01  0.195910912235D+01 -0.226075019117D+01  1  D2INV=      1.0000 SUGGEST=       1.0000
  0.191228473094D+01  0.419765951356D+01  0.164924201416D+01  1  D2INV=      1.0000 SUGGEST=       1.0000
  0.377272345638D+01 -0.242814429025D+00  0.169482555977D+01  1  D2INV=      1.0000 SUGGEST=       1.0000
 -0.155523955038D+01  0.124254689838D+01  0.519002694433D+01  1  D2INV=      1.0000 SUGGEST=       1.0000
 -0.286366554402D+01  0.629624968428D+00 -0.815605153358D+00  1  D2INV=      1.0000 SUGGEST=       1.0000
 -0.739664346380D+00 -0.718077514748D+00  0.515859427490D+01  1  D2INV=      1.0000 SUGGEST=       1.0000
 -0.190962522553D+01 -0.127451875721D+01 -0.753312542215D+00  1  D2INV=      1.0000 SUGGEST=       1.0000
  0.324395511674D+01 -0.153598457068D+00 -0.302142592245D+00  1  D2INV=      1.0000 SUGGEST=       1.0000
  0.944193702247D+01  0.336716321985D+01 -0.410655117832D+01  1  D2INV=      1.0000 SUGGEST=       1.0000
  0.529182281586D+00  0.284173686367D+01  0.985811581064D+00  1  D2INV=      1.0000 SUGGEST=       1.0000
  0.175152397466D+01  0.350555207617D+01 -0.455301267311D+00  1  D2INV=      1.0000 SUGGEST=       1.0000
  0.193203655204D+01 -0.415211744298D+00  0.109149837722D+01  1  D2INV=      1.0000 SUGGEST=       1.0000
 -0.184131986993D+01 -0.791266238426D-01  0.962708445479D+00  1  D2INV=      1.0000 SUGGEST=       1.0000
  0.166968678072D+00  0.812412114652D+00  0.395348087360D+01  1  D2INV=      1.0000 SUGGEST=       1.0000
  0.728567272346D+01  0.375920100227D+01 -0.364878951932D+01  1  D2INV=      1.0000 SUGGEST=       1.0000
  0.559297779947D+01  0.289555683482D+01 -0.333757843764D+01  1  D2INV=      1.0000 SUGGEST=       1.0000
  0.452311012796D+01  0.240845527808D+01 -0.696620552423D+01  1  D2INV=      1.0000 SUGGEST=       1.0000
  0.574120177074D+01  0.380858051211D+01 -0.535369650625D+01  1  D2INV=      1.0000 SUGGEST=       1.0000
  0.617222190419D+01  0.242593019915D+01 -0.524812464930D+01  1  D2INV=      1.0000 SUGGEST=       1.0000
