# Supplementary material for: Assessing Self-Interaction Corrections in the Selective Catalytic Reduction of NO on a Cu-SSZ-13 Zeolite Cluster Model
Source: J Phys Chem A. 2026 Jul 20;130(30):5840–51. doi: 10.1021/acs.jpca.6c02902 (PMC13430625; doi:10.1021/acs.jpca.6c02902)
Supplement: Supplementary file 2 [file jp6c02902_si_002.zip › xyz/NH3/FRMIDT]

           5           0
  0.428563116463D-05  0.727074333224D-04  0.295905648633D+01  1  D2INV=      1.0000 SUGGEST=       1.0000
 -0.434657765074D-06  0.132856806101D+01  0.240555139007D+01  1  D2INV=      1.0000 SUGGEST=       1.0000
  0.115096003850D+01 -0.664626118104D+00  0.240520285287D+01  1  D2INV=      1.0000 SUGGEST=       1.0000
 -0.115096557097D+01 -0.664631460381D+00  0.240519808725D+01  1  D2INV=      1.0000 SUGGEST=       1.0000
 -0.914244742402D-06  0.362962114046D-03  0.442947868946D+01  1  D2INV=      1.0000 SUGGEST=       1.0000
