# Supplementary material for: Assessing Self-Interaction Corrections in the Selective Catalytic Reduction of NO on a Cu-SSZ-13 Zeolite Cluster Model
Source: J Phys Chem A. 2026 Jul 20;130(30):5840–51. doi: 10.1021/acs.jpca.6c02902 (PMC13430625; doi:10.1021/acs.jpca.6c02902)
Supplement: Supplementary file 2 [file jp6c02902_si_002.zip › xyz/NH3/XMOL.xyz]

    4
Cluster output
 N     0.00000    0.00001    1.56756
 H     0.00000    0.94247    1.17323
 H     0.81620   -0.47124    1.17322
 H    -0.81620   -0.47124    1.17322
