# Supplementary material for: Assessing Self-Interaction Corrections in the Selective Catalytic Reduction of NO on a Cu-SSZ-13 Zeolite Cluster Model
Source: J Phys Chem A. 2026 Jul 20;130(30):5840–51. doi: 10.1021/acs.jpca.6c02902 (PMC13430625; doi:10.1021/acs.jpca.6c02902)
Supplement: Supplementary file 2 [file jp6c02902_si_002.zip › xyz/6_vdw_solution_2/FRMIDT]

          51          51
 -0.274769966336D+00  0.477229893484D+00  0.225742394449D+01  1  D2INV=      1.0000 SUGGEST=       1.0000
  0.670137487649D-01 -0.774396781287D+00  0.526014991278D+01  1  D2INV=      1.0000 SUGGEST=       1.0000
 -0.339107298330D+01  0.746404916669D+00  0.126970280946D+01  1  D2INV=      1.0000 SUGGEST=       1.0000
  0.148068016247D+01  0.339215867042D+01  0.162598026804D+01  1  D2INV=      1.0000 SUGGEST=       1.0000
  0.165749156706D+01 -0.103609475960D+01 -0.203136753994D+00  1  D2INV=      1.0000 SUGGEST=       1.0000
  0.456171669657D+01  0.372785797152D+01 -0.438867908229D+01  1  D2INV=      1.0000 SUGGEST=       1.0000
  0.141257956184D+01  0.460788785999D+01 -0.749979518354D+01  1  D2INV=      1.0000 SUGGEST=       1.0000
  0.134196293179D+01 -0.839834040476D+00  0.557572394605D+01  1  D2INV=      1.0000 SUGGEST=       1.0000
 -0.416123245635D+01  0.286268146595D+00  0.222803298581D+01  1  D2INV=      1.0000 SUGGEST=       1.0000
  0.842330708047D+00  0.448848314366D+01  0.147135525297D+01  1  D2INV=      1.0000 SUGGEST=       1.0000
  0.114078535368D+01 -0.183091747484D+01 -0.106854202649D+01  1  D2INV=      1.0000 SUGGEST=       1.0000
  0.568121598073D+01  0.416625232591D+01 -0.423899961404D+01  1  D2INV=      1.0000 SUGGEST=       1.0000
  0.287691191484D+01  0.216410000513D+01 -0.171700802263D+01  1  D2INV=      1.0000 SUGGEST=       1.0000
  0.355852750675D+01  0.509830301285D+01 -0.723048510013D+01  1  D2INV=      1.0000 SUGGEST=       1.0000
  0.292550200140D+01  0.233030474384D+01 -0.175449076016D+01  1  D2INV=      1.0000 SUGGEST=       1.0000
  0.271262255667D+01  0.214607694668D+01 -0.165327841520D+01  1  D2INV=      1.0000 SUGGEST=       1.0000
  0.300675823882D+01  0.208221738215D+01 -0.156622957685D+01  1  D2INV=      1.0000 SUGGEST=       1.0000
  0.289854355267D+01  0.205691637334D+01 -0.189458704584D+01  1  D2INV=      1.0000 SUGGEST=       1.0000
  0.368318529287D+00  0.445984148184D+00  0.242892039508D+01  1  D2INV=      1.0000 SUGGEST=       1.0000
 -0.555540413570D+00  0.897217445757D+00  0.269187175706D+01  1  D2INV=      1.0000 SUGGEST=       1.0000
 -0.492975797832D+00 -0.152954465429D+00  0.225600761917D+01  1  D2INV=      1.0000 SUGGEST=       1.0000
 -0.416400472526D+00  0.713862527708D+00  0.166232004733D+01  1  D2INV=      1.0000 SUGGEST=       1.0000
  0.253464659019D+01  0.134995649358D+01 -0.152104198474D+01  1  D2INV=      1.0000 SUGGEST=       1.0000
  0.366902289640D+01  0.239022402324D+01 -0.202715779173D+01  1  D2INV=      1.0000 SUGGEST=       1.0000
  0.262503547376D+01  0.285327351306D+01 -0.213347206704D+01  1  D2INV=      1.0000 SUGGEST=       1.0000
  0.315709433736D+01  0.285717453678D+01 -0.125459014752D+01  1  D2INV=      1.0000 SUGGEST=       1.0000
  0.204627255634D+01  0.214323642168D+01 -0.203944440437D+01  1  D2INV=      1.0000 SUGGEST=       1.0000
  0.236410503848D+01  0.240880736661D+01 -0.111935133703D+01  1  D2INV=      1.0000 SUGGEST=       1.0000
  0.318225372130D+01  0.201423997496D+01 -0.126377033731D+01  1  D2INV=      1.0000 SUGGEST=       1.0000
  0.285336119510D+01  0.195059557710D+01 -0.225958193485D+01  1  D2INV=      1.0000 SUGGEST=       1.0000
  0.335125414863D+01  0.161629159649D+01 -0.182302792009D+01  1  D2INV=      1.0000 SUGGEST=       1.0000
  0.254183095030D+01  0.316717551288D+01  0.254845554070D+01  1  D2INV=      1.0000 SUGGEST=       1.0000
  0.395652030519D+00  0.386625904547D+01 -0.671849735023D+01  1  D2INV=      1.0000 SUGGEST=       1.0000
  0.271519279439D+01 -0.148800942453D+01  0.606071985167D+00  1  D2INV=      1.0000 SUGGEST=       1.0000
  0.453725709178D+01  0.244879366468D+01 -0.454098657260D+01  1  D2INV=      1.0000 SUGGEST=       1.0000
 -0.663549370765D+00 -0.192342510325D+01  0.517101949498D+01  1  D2INV=      1.0000 SUGGEST=       1.0000
 -0.341025624923D+01  0.963564934714D-01  0.755425757310D-01  1  D2INV=      1.0000 SUGGEST=       1.0000
 -0.775926999040D+00  0.318435251605D-01  0.597185657508D+01  1  D2INV=      1.0000 SUGGEST=       1.0000
 -0.344354286733D+01  0.206065536479D+01  0.902069401201D+00  1  D2INV=      1.0000 SUGGEST=       1.0000
  0.112550304838D+01  0.517791044945D+01 -0.867828783053D+01  1  D2INV=      1.0000 SUGGEST=       1.0000
  0.168603320323D+01  0.338529270309D+01  0.500139231973D+00  1  D2INV=      1.0000 SUGGEST=       1.0000
  0.914903819152D+00 -0.640025882420D+00  0.631524279053D+00  1  D2INV=      1.0000 SUGGEST=       1.0000
  0.404253169819D+01  0.403355501853D+01 -0.336903574792D+01  1  D2INV=      1.0000 SUGGEST=       1.0000
  0.181756425069D+01 -0.133155935971D+00 -0.101463722447D+01  1  D2INV=      1.0000 SUGGEST=       1.0000
  0.793246230894D+00  0.249668549837D+01  0.200777705203D+01  1  D2INV=      1.0000 SUGGEST=       1.0000
 -0.244005903013D+01  0.521212040697D+00  0.193688965811D+01  1  D2INV=      1.0000 SUGGEST=       1.0000
  0.402642610356D+00 -0.309225043754D+00  0.419300730385D+01  1  D2INV=      1.0000 SUGGEST=       1.0000
  0.414586475013D+01  0.421105853781D+01 -0.522417952387D+01  1  D2INV=      1.0000 SUGGEST=       1.0000
  0.235197761607D+01  0.515784415581D+01 -0.700453447203D+01  1  D2INV=      1.0000 SUGGEST=       1.0000
  0.257829097519D+01  0.439279045142D+01 -0.745351409563D+01  1  D2INV=      1.0000 SUGGEST=       1.0000
  0.487432863450D+01  0.559299742271D+01 -0.739167083012D+01  1  D2INV=      1.0000 SUGGEST=       1.0000
 -0.274778031383D+00  0.477240574861D+00  0.225740083637D+01  1  D2INV=      1.0000 SUGGEST=       1.0000
  0.670259408746D-01 -0.774368618203D+00  0.526013830122D+01  1  D2INV=      1.0000 SUGGEST=       1.0000
 -0.339102788025D+01  0.746407875227D+00  0.126969012424D+01  1  D2INV=      1.0000 SUGGEST=       1.0000
  0.147670069467D+01  0.339492759683D+01  0.163145379217D+01  1  D2INV=      1.0000 SUGGEST=       1.0000
  0.165515169836D+01 -0.103817630617D+01 -0.203200974222D+00  1  D2INV=      1.0000 SUGGEST=       1.0000
  0.456572486842D+01  0.373027632630D+01 -0.439374315560D+01  1  D2INV=      1.0000 SUGGEST=       1.0000
  0.142477490625D+01  0.460102014412D+01 -0.748097809577D+01  1  D2INV=      1.0000 SUGGEST=       1.0000
  0.134077973176D+01 -0.840157421952D+00  0.557683775839D+01  1  D2INV=      1.0000 SUGGEST=       1.0000
 -0.416078780882D+01  0.286460480331D+00  0.222730633584D+01  1  D2INV=      1.0000 SUGGEST=       1.0000
  0.821588329369D+00  0.449699793474D+01  0.145428569201D+01  1  D2INV=      1.0000 SUGGEST=       1.0000
  0.110736855021D+01 -0.182144966638D+01 -0.108648827022D+01  1  D2INV=      1.0000 SUGGEST=       1.0000
  0.568971291285D+01  0.408446364107D+01 -0.413602745089D+01  1  D2INV=      1.0000 SUGGEST=       1.0000
  0.287638027949D+01  0.215967784462D+01 -0.171976910222D+01  1  D2INV=      1.0000 SUGGEST=       1.0000
  0.355439868915D+01  0.505198503774D+01 -0.715029105896D+01  1  D2INV=      1.0000 SUGGEST=       1.0000
  0.295941680187D+01  0.232819010351D+01 -0.177107829382D+01  1  D2INV=      1.0000 SUGGEST=       1.0000
  0.270421920344D+01  0.218710795143D+01 -0.168566917520D+01  1  D2INV=      1.0000 SUGGEST=       1.0000
  0.296955477764D+01  0.207399044516D+01 -0.153258275859D+01  1  D2INV=      1.0000 SUGGEST=       1.0000
  0.291618507659D+01  0.203994459748D+01 -0.186519996042D+01  1  D2INV=      1.0000 SUGGEST=       1.0000
  0.368479911722D+00  0.446329870357D+00  0.242821325045D+01  1  D2INV=      1.0000 SUGGEST=       1.0000
 -0.555252781881D+00  0.896996116738D+00  0.269198195445D+01  1  D2INV=      1.0000 SUGGEST=       1.0000
 -0.492777949574D+00 -0.152859111058D+00  0.225646322756D+01  1  D2INV=      1.0000 SUGGEST=       1.0000
 -0.416803423132D+00  0.713415395637D+00  0.166297769738D+01  1  D2INV=      1.0000 SUGGEST=       1.0000
  0.230249694911D+01  0.185494276186D+01 -0.223781939698D+01  1  D2INV=      1.0000 SUGGEST=       1.0000
  0.381365774789D+01  0.217774688923D+01 -0.173924987893D+01  1  D2INV=      1.0000 SUGGEST=       1.0000
  0.444170553064D+01  0.416328511101D+01 -0.782371384561D+01  1  D2INV=      1.0000 SUGGEST=       1.0000
  0.303457223513D+01  0.282535123619D+01 -0.124520333200D+01  1  D2INV=      1.0000 SUGGEST=       1.0000
  0.230501314373D+01  0.270762202799D+01 -0.190629570658D+01  1  D2INV=      1.0000 SUGGEST=       1.0000
  0.232401000812D+01  0.193493049059D+01 -0.124163963450D+01  1  D2INV=      1.0000 SUGGEST=       1.0000
  0.309613487801D+01  0.197745881638D+01 -0.127456408995D+01  1  D2INV=      1.0000 SUGGEST=       1.0000
  0.304212114261D+01  0.242216396983D+01 -0.237945309241D+01  1  D2INV=      1.0000 SUGGEST=       1.0000
  0.306781960596D+01  0.147514452415D+01 -0.185794564125D+01  1  D2INV=      1.0000 SUGGEST=       1.0000
  0.257104743660D+01  0.318770286964D+01  0.248131062333D+01  1  D2INV=      1.0000 SUGGEST=       1.0000
  0.108839438761D+01  0.331570627910D+01 -0.804646837414D+01  1  D2INV=      1.0000 SUGGEST=       1.0000
  0.275036991977D+01 -0.144055502589D+01  0.559503751207D+00  1  D2INV=      1.0000 SUGGEST=       1.0000
  0.457082301232D+01  0.232537974488D+01 -0.454232778872D+01  1  D2INV=      1.0000 SUGGEST=       1.0000
 -0.661959964963D+00 -0.192510692813D+01  0.516802201078D+01  1  D2INV=      1.0000 SUGGEST=       1.0000
 -0.341061273263D+01  0.961822116513D-01  0.760135009912D-01  1  D2INV=      1.0000 SUGGEST=       1.0000
 -0.777476413021D+00  0.298983485987D-01  0.597327190293D+01  1  D2INV=      1.0000 SUGGEST=       1.0000
 -0.344356614949D+01  0.206037096225D+01  0.902009873880D+00  1  D2INV=      1.0000 SUGGEST=       1.0000
  0.220618151907D+01  0.529721764786D+01 -0.823010421784D+01  1  D2INV=      1.0000 SUGGEST=       1.0000
  0.173002813450D+01  0.332593297920D+01  0.442314835614D+00  1  D2INV=      1.0000 SUGGEST=       1.0000
  0.888714053573D+00 -0.654738621572D+00  0.621317022302D+00  1  D2INV=      1.0000 SUGGEST=       1.0000
  0.410153865641D+01  0.417724637698D+01 -0.322217153156D+01  1  D2INV=      1.0000 SUGGEST=       1.0000
  0.186045851569D+01 -0.127204480456D+00 -0.961118738271D+00  1  D2INV=      1.0000 SUGGEST=       1.0000
  0.774330816463D+00  0.250787759274D+01  0.200659327974D+01  1  D2INV=      1.0000 SUGGEST=       1.0000
 -0.244059263583D+01  0.521634176081D+00  0.193696488863D+01  1  D2INV=      1.0000 SUGGEST=       1.0000
  0.401885399620D+00 -0.306335001796D+00  0.419423305412D+01  1  D2INV=      1.0000 SUGGEST=       1.0000
  0.402129780267D+01  0.410226926567D+01 -0.522963147562D+01  1  D2INV=      1.0000 SUGGEST=       1.0000
  0.507004240775D+00  0.545357075445D+01 -0.696627764979D+01  1  D2INV=      1.0000 SUGGEST=       1.0000
  0.244678184969D+01  0.462641466768D+01 -0.701104649241D+01  1  D2INV=      1.0000 SUGGEST=       1.0000
  0.381003991285D+01  0.643748481320D+01 -0.660175215071D+01  1  D2INV=      1.0000 SUGGEST=       1.0000
