# Supplementary material for: Assessing Self-Interaction Corrections in the Selective Catalytic Reduction of NO on a Cu-SSZ-13 Zeolite Cluster Model
Source: J Phys Chem A. 2026 Jul 20;130(30):5840–51. doi: 10.1021/acs.jpca.6c02902 (PMC13430625; doi:10.1021/acs.jpca.6c02902)
Supplement: Supplementary file 2 [file jp6c02902_si_002.zip › xyz/NO2_cha_T1/FRMIDT]

          51          50
 -0.362290995088D+00  0.428769361270D+00  0.216942397712D+01  1  D2INV=      1.0000 SUGGEST=       1.0000
  0.297455880085D-03  0.294793820329D+00  0.539738956130D+01  1  D2INV=      1.0000 SUGGEST=       1.0000
 -0.334697497044D+01 -0.151002066807D+00  0.998247660428D+00  1  D2INV=      1.0000 SUGGEST=       1.0000
  0.101248163823D+01  0.324514882836D+01  0.624215176077D+00  1  D2INV=      1.0000 SUGGEST=       1.0000
  0.202020604806D+01 -0.133829170966D+01  0.329647859614D+00  1  D2INV=      1.0000 SUGGEST=       1.0000
  0.392648251922D+01  0.388167936986D+01 -0.463679984082D+01  1  D2INV=      1.0000 SUGGEST=       1.0000
  0.480324732545D+01 -0.500360348317D-02 -0.490076387991D+01  1  D2INV=      1.0000 SUGGEST=       1.0000
  0.122418040303D+01  0.587609941204D+00  0.574197803266D+01  1  D2INV=      1.0000 SUGGEST=       1.0000
 -0.415682630940D+01 -0.400265300392D+00  0.198323564713D+01  1  D2INV=      1.0000 SUGGEST=       1.0000
  0.259823814032D+00  0.412032809040D+01  0.969702284621D-01  1  D2INV=      1.0000 SUGGEST=       1.0000
  0.160102453392D+01 -0.242820709032D+01 -0.205626890289D+00  1  D2INV=      1.0000 SUGGEST=       1.0000
  0.282987976624D+01  0.141126782333D+01 -0.199866485448D+01  1  D2INV=      1.0000 SUGGEST=       1.0000
  0.505044746685D+01  0.210873195698D+01 -0.598939127592D+01  1  D2INV=      1.0000 SUGGEST=       1.0000
  0.295824335213D+01  0.128714519386D+01 -0.204054788012D+01  1  D2INV=      1.0000 SUGGEST=       1.0000
  0.284267366772D+01  0.156417176015D+01 -0.208626646499D+01  1  D2INV=      1.0000 SUGGEST=       1.0000
  0.284137530100D+01  0.145294167895D+01 -0.180632296579D+01  1  D2INV=      1.0000 SUGGEST=       1.0000
  0.263747538596D+01  0.131846159389D+01 -0.205060499709D+01  1  D2INV=      1.0000 SUGGEST=       1.0000
  0.261388722771D+00  0.558711404021D+00  0.235862787139D+01  1  D2INV=      1.0000 SUGGEST=       1.0000
 -0.731567276608D+00  0.917349024737D+00  0.243541425943D+01  1  D2INV=      1.0000 SUGGEST=       1.0000
 -0.491898011233D+00  0.434255094570D+00  0.153107791772D+01  1  D2INV=      1.0000 SUGGEST=       1.0000
  0.276576493573D+01  0.629222782346D+00 -0.152703821582D+01  1  D2INV=      1.0000 SUGGEST=       1.0000
  0.263837284301D+01  0.164606872718D+01 -0.283231417717D+01  1  D2INV=      1.0000 SUGGEST=       1.0000
 -0.486385279871D+00 -0.195323121665D+00  0.236888256821D+01  1  D2INV=      1.0000 SUGGEST=       1.0000
  0.239624224746D+01  0.219089993295D+01 -0.198262290543D+01  1  D2INV=      1.0000 SUGGEST=       1.0000
  0.347912117111D+01  0.189051359766D+01 -0.222780668833D+01  1  D2INV=      1.0000 SUGGEST=       1.0000
  0.310503992976D+01  0.905843748076D+00 -0.252737069617D+01  1  D2INV=      1.0000 SUGGEST=       1.0000
  0.347098250119D+01  0.119145660752D+01 -0.180230099623D+01  1  D2INV=      1.0000 SUGGEST=       1.0000
  0.302600462571D+01  0.163521875384D+01 -0.145921826452D+01  1  D2INV=      1.0000 SUGGEST=       1.0000
  0.235663764803D+01  0.120431620643D+01 -0.219545919269D+01  1  D2INV=      1.0000 SUGGEST=       1.0000
  0.219718038381D+01  0.147001919259D+01 -0.151676997130D+01  1  D2INV=      1.0000 SUGGEST=       1.0000
  0.428388883867D+01 -0.792199484754D+00 -0.602523153773D+01  1  D2INV=      1.0000 SUGGEST=       1.0000
  0.402753252848D+01  0.501055497819D+01 -0.499676644877D+01  1  D2INV=      1.0000 SUGGEST=       1.0000
  0.201481506211D+01  0.355520377893D+01  0.158736552493D+01  1  D2INV=      1.0000 SUGGEST=       1.0000
  0.314457359480D+01 -0.128507462804D+01  0.113132591310D+01  1  D2INV=      1.0000 SUGGEST=       1.0000
  0.651057280275D+01  0.264408812533D+00 -0.410681983796D+01  1  D2INV=      1.0000 SUGGEST=       1.0000
 -0.993993033865D+00  0.110382318404D+01  0.584957042835D+01  1  D2INV=      1.0000 SUGGEST=       1.0000
 -0.353991940408D+01  0.989922054222D+00  0.276979692633D+00  1  D2INV=      1.0000 SUGGEST=       1.0000
 -0.313260710386D+01 -0.106040761440D+01  0.237185572171D-02  1  D2INV=      1.0000 SUGGEST=       1.0000
 -0.568237307727D+00 -0.934335037403D+00  0.562907608706D+01  1  D2INV=      1.0000 SUGGEST=       1.0000
  0.391858396537D+01  0.111525590515D+00 -0.422090422733D+01  1  D2INV=      1.0000 SUGGEST=       1.0000
  0.132493543307D+01  0.288682176092D+01 -0.341640851233D+00  1  D2INV=      1.0000 SUGGEST=       1.0000
  0.227311883528D+01 -0.609640668956D+00 -0.548286244888D+00  1  D2INV=      1.0000 SUGGEST=       1.0000
  0.341559384679D+01  0.344476087672D+01 -0.371793767878D+01  1  D2INV=      1.0000 SUGGEST=       1.0000
  0.373791126443D+00  0.243300563276D+01  0.124256207366D+01  1  D2INV=      1.0000 SUGGEST=       1.0000
  0.101859014360D+01 -0.101908458430D+01  0.927358171431D+00  1  D2INV=      1.0000 SUGGEST=       1.0000
 -0.246108962424D+01 -0.102410396251D+00  0.179164726949D+01  1  D2INV=      1.0000 SUGGEST=       1.0000
  0.356868477934D+00  0.431229031535D+00  0.424363443839D+01  1  D2INV=      1.0000 SUGGEST=       1.0000
  0.387151480689D+01  0.296262379437D+01 -0.555629678591D+01  1  D2INV=      1.0000 SUGGEST=       1.0000
  0.571862459725D+01  0.234335402954D+01 -0.717408689811D+01  1  D2INV=      1.0000 SUGGEST=       1.0000
  0.486038307718D+01  0.103774861300D+01 -0.544390716235D+01  1  D2INV=      1.0000 SUGGEST=       1.0000
  0.496878732924D+01  0.322401273190D+01 -0.493628637453D+01  1  D2INV=      1.0000 SUGGEST=       1.0000
 -0.362280686639D+00  0.428590251191D+00  0.216941860642D+01  1  D2INV=      1.0000 SUGGEST=       1.0000
  0.967963375701D-03  0.294588071350D+00  0.539717979483D+01  1  D2INV=      1.0000 SUGGEST=       1.0000
 -0.334724092505D+01 -0.147814356251D+00  0.996703447484D+00  1  D2INV=      1.0000 SUGGEST=       1.0000
  0.100577500901D+01  0.325109253970D+01  0.632972742535D+00  1  D2INV=      1.0000 SUGGEST=       1.0000
  0.201981336979D+01 -0.134319187590D+01  0.332227704081D+00  1  D2INV=      1.0000 SUGGEST=       1.0000
  0.393925797087D+01  0.387736296481D+01 -0.465723083450D+01  1  D2INV=      1.0000 SUGGEST=       1.0000
  0.479100109812D+01 -0.205342401289D-01 -0.489603128981D+01  1  D2INV=      1.0000 SUGGEST=       1.0000
  0.123779724220D+01  0.569401512567D+00  0.573264809013D+01  1  D2INV=      1.0000 SUGGEST=       1.0000
 -0.419862663549D+01 -0.300893415898D+00  0.194123884344D+01  1  D2INV=      1.0000 SUGGEST=       1.0000
  0.227761094125D+00  0.413855899490D+01  0.128222381696D+00  1  D2INV=      1.0000 SUGGEST=       1.0000
  0.160941914032D+01 -0.244901684745D+01 -0.247076997654D+00  1  D2INV=      1.0000 SUGGEST=       1.0000
  0.269376993734D+01  0.125472244131D+01 -0.207466685094D+01  1  D2INV=      1.0000 SUGGEST=       1.0000
  0.502962365440D+01  0.221319911730D+01 -0.597647393409D+01  1  D2INV=      1.0000 SUGGEST=       1.0000
  0.282731162170D+01  0.141380770966D+01 -0.199888993448D+01  1  D2INV=      1.0000 SUGGEST=       1.0000
  0.290286399106D+01  0.136141266786D+01 -0.181334040205D+01  1  D2INV=      1.0000 SUGGEST=       1.0000
  0.295948391871D+01  0.143066574921D+01 -0.211716438376D+01  1  D2INV=      1.0000 SUGGEST=       1.0000
  0.273227897558D+01  0.156467885857D+01 -0.197413255886D+01  1  D2INV=      1.0000 SUGGEST=       1.0000
  0.259689484783D+00  0.568924482231D+00  0.235729240424D+01  1  D2INV=      1.0000 SUGGEST=       1.0000
 -0.490241940920D+00 -0.192407709235D+00  0.236509399109D+01  1  D2INV=      1.0000 SUGGEST=       1.0000
 -0.728593393572D+00  0.918845325134D+00  0.244081214178D+01  1  D2INV=      1.0000 SUGGEST=       1.0000
 -0.489474970089D+00  0.423754449337D+00  0.153124673078D+01  1  D2INV=      1.0000 SUGGEST=       1.0000
  0.221136480364D+01  0.121953205245D+01 -0.141260503675D+01  1  D2INV=      1.0000 SUGGEST=       1.0000
  0.297532370565D+01  0.149160964389D+01 -0.277629764535D+01  1  D2INV=      1.0000 SUGGEST=       1.0000
  0.318819553526D+01  0.623358526695D+00 -0.195290797192D+01  1  D2INV=      1.0000 SUGGEST=       1.0000
  0.290171998621D+01  0.216695152234D+01 -0.179431610003D+01  1  D2INV=      1.0000 SUGGEST=       1.0000
  0.307999197491D+01  0.140644524331D+01 -0.148121324415D+01  1  D2INV=      1.0000 SUGGEST=       1.0000
  0.363131169542D+01  0.159652563073D+01 -0.201259179327D+01  1  D2INV=      1.0000 SUGGEST=       1.0000
  0.213807605943D+01  0.177944833605D+01 -0.236001653287D+01  1  D2INV=      1.0000 SUGGEST=       1.0000
  0.249626143026D+01  0.105948370754D+01 -0.224143494157D+01  1  D2INV=      1.0000 SUGGEST=       1.0000
  0.526583162477D+01 -0.967505116554D+00 -0.544327042586D+01  1  D2INV=      1.0000 SUGGEST=       1.0000
  0.263312000301D+01  0.406749923739D+01 -0.584218172225D+01  1  D2INV=      1.0000 SUGGEST=       1.0000
  0.204721308734D+01  0.359580923840D+01  0.151410079261D+01  1  D2INV=      1.0000 SUGGEST=       1.0000
  0.316592631568D+01 -0.127592761576D+01  0.112459014230D+01  1  D2INV=      1.0000 SUGGEST=       1.0000
  0.541674734854D+01  0.456095782996D+01 -0.419277178873D+01  1  D2INV=      1.0000 SUGGEST=       1.0000
 -0.101499750433D+01  0.109800824922D+01  0.582948069170D+01  1  D2INV=      1.0000 SUGGEST=       1.0000
 -0.370789034363D+01  0.793224962554D+00  0.890720623588D-01  1  D2INV=      1.0000 SUGGEST=       1.0000
 -0.571035945863D+00 -0.923545925681D+00  0.565601805846D+01  1  D2INV=      1.0000 SUGGEST=       1.0000
 -0.289835063897D+01 -0.119468599812D+01  0.243633012814D+00  1  D2INV=      1.0000 SUGGEST=       1.0000
  0.332461818615D+00  0.242361676261D+01  0.118478953786D+01  1  D2INV=      1.0000 SUGGEST=       1.0000
  0.104005734334D+01 -0.994030506174D+00  0.935679901177D+00  1  D2INV=      1.0000 SUGGEST=       1.0000
  0.418839495081D+01  0.100801321991D+00 -0.382486780700D+01  1  D2INV=      1.0000 SUGGEST=       1.0000
 -0.249406134724D+01  0.101507867315D+00  0.178441394791D+01  1  D2INV=      1.0000 SUGGEST=       1.0000
  0.224056214495D+01 -0.539405594089D+00 -0.587208564371D+00  1  D2INV=      1.0000 SUGGEST=       1.0000
  0.142161809788D+01  0.277084665785D+01 -0.391873950359D+00  1  D2INV=      1.0000 SUGGEST=       1.0000
  0.361862395623D+00  0.443554333290D+00  0.424585461992D+01  1  D2INV=      1.0000 SUGGEST=       1.0000
  0.347204602650D+01  0.332676005532D+01 -0.363640581769D+01  1  D2INV=      1.0000 SUGGEST=       1.0000
  0.566348449242D+01  0.241786989111D+01 -0.721147993412D+01  1  D2INV=      1.0000 SUGGEST=       1.0000
  0.431704223215D+01  0.848057057859D+00 -0.574783123681D+01  1  D2INV=      1.0000 SUGGEST=       1.0000
  0.446963577832D+01  0.305441845983D+01 -0.528220827643D+01  1  D2INV=      1.0000 SUGGEST=       1.0000
  0.545718479733D+01  0.106532548789D+01 -0.501061236188D+01  1  D2INV=      1.0000 SUGGEST=       1.0000
