# Supplementary material for: Assessing Self-Interaction Corrections in the Selective Catalytic Reduction of NO on a Cu-SSZ-13 Zeolite Cluster Model
Source: J Phys Chem A. 2026 Jul 20;130(30):5840–51. doi: 10.1021/acs.jpca.6c02902 (PMC13430625; doi:10.1021/acs.jpca.6c02902)
Supplement: Supplementary file 2 [file jp6c02902_si_002.zip › xyz/NO2_cha_T1/XMOL.xyz]

   13
Cluster output
 Al   -0.19175    0.22687    1.14841
 O    -0.00445    0.15464    2.85522
 O    -1.76860   -0.07887    0.52430
 O     0.53445    1.71724    0.33571
 O     1.07074   -0.70575    0.17628
 O     2.08892    2.04177   -2.46642
 O     2.53869    0.00617   -2.60136
 H     0.84016    0.31786    3.28917
 H    -2.49593   -0.28107    1.12379
 H    -0.02340    2.45436    0.05003
 H     0.86800   -1.56753   -0.21402
 Cu    1.49493    0.74521   -1.05648
 N     2.66420    1.14323   -3.16516
