# Supplementary material for: Assessing Self-Interaction Corrections in the Selective Catalytic Reduction of NO on a Cu-SSZ-13 Zeolite Cluster Model
Source: J Phys Chem A. 2026 Jul 20;130(30):5840–51. doi: 10.1021/acs.jpca.6c02902 (PMC13430625; doi:10.1021/acs.jpca.6c02902)
Supplement: Supplementary file 2 [file jp6c02902_si_002.zip › xyz/TS_8.1-8.2_solution_2/FRMIDT]

          56          56
 -0.177472548933D+01 -0.121731313784D+01  0.309832577943D+01  1  D2INV=      1.0000 SUGGEST=       1.0000
 -0.199521310051D+00 -0.260634712039D+01  0.559317365830D+01  1  D2INV=      1.0000 SUGGEST=       1.0000
 -0.501967218617D+01 -0.750757120012D+00  0.305301712358D+01  1  D2INV=      1.0000 SUGGEST=       1.0000
  0.130043442593D+00  0.145129057899D+01  0.207191842325D+01  1  D2INV=      1.0000 SUGGEST=       1.0000
 -0.118702952425D+01 -0.289007439098D+01  0.382257184316D-01  1  D2INV=      1.0000 SUGGEST=       1.0000
 -0.548307599335D+00  0.337016311890D+01 -0.273130697626D+01  1  D2INV=      1.0000 SUGGEST=       1.0000
  0.188563073506D+01 -0.415947272497D+01 -0.435387570606D+01  1  D2INV=      1.0000 SUGGEST=       1.0000
 -0.896118643629D+00 -0.373998341563D+01  0.600243581128D+01  1  D2INV=      1.0000 SUGGEST=       1.0000
 -0.552860751321D+01 -0.449729385636D+00  0.421538647957D+01  1  D2INV=      1.0000 SUGGEST=       1.0000
 -0.561999162314D+00  0.239964866949D+01  0.157355903442D+01  1  D2INV=      1.0000 SUGGEST=       1.0000
 -0.217005213379D+01 -0.292174963014D+01 -0.732049987909D+00  1  D2INV=      1.0000 SUGGEST=       1.0000
 -0.100920670389D+01  0.360603032725D+01 -0.386037596397D+01  1  D2INV=      1.0000 SUGGEST=       1.0000
  0.412956373650D+01  0.286685457918D+01 -0.565237915443D+00  1  D2INV=      1.0000 SUGGEST=       1.0000
  0.455836088237D+01  0.151572060627D+01 -0.309349555876D+01  1  D2INV=      1.0000 SUGGEST=       1.0000
  0.294717147540D+01  0.328137169371D+01 -0.230354104930D+01  1  D2INV=      1.0000 SUGGEST=       1.0000
  0.102719005444D+01 -0.249818383958D+00 -0.127273111685D+01  1  D2INV=      1.0000 SUGGEST=       1.0000
  0.180255728002D+01 -0.186183995742D+01 -0.431494245790D+01  1  D2INV=      1.0000 SUGGEST=       1.0000
  0.379611734087D+01  0.219071858598D+01 -0.195147846139D+01  1  D2INV=      1.0000 SUGGEST=       1.0000
  0.921352412082D+00 -0.257780596842D+00 -0.144461563819D+01  1  D2INV=      1.0000 SUGGEST=       1.0000
  0.112868741464D+01 -0.408543154075D+00 -0.128155648773D+01  1  D2INV=      1.0000 SUGGEST=       1.0000
  0.101097216486D+01  0.255062157047D+00 -0.177451252098D+01  1  D2INV=      1.0000 SUGGEST=       1.0000
  0.113438944384D+01 -0.822221112863D-01 -0.126802664627D+01  1  D2INV=      1.0000 SUGGEST=       1.0000
 -0.216223254575D+01 -0.158886094906D+01  0.348381168139D+01  1  D2INV=      1.0000 SUGGEST=       1.0000
 -0.213360157470D+01 -0.869378369067D+00  0.266135647630D+01  1  D2INV=      1.0000 SUGGEST=       1.0000
 -0.144017832666D+01 -0.848560800019D+00  0.352395404435D+01  1  D2INV=      1.0000 SUGGEST=       1.0000
  0.330310436077D+00  0.314045891100D+00 -0.119065549955D+01  1  D2INV=      1.0000 SUGGEST=       1.0000
  0.114666718864D+01 -0.886649298112D+00 -0.125381406347D+01  1  D2INV=      1.0000 SUGGEST=       1.0000
  0.131779702744D+01  0.256994157095D+00 -0.109135586081D+01  1  D2INV=      1.0000 SUGGEST=       1.0000
  0.171071516280D+01 -0.323122140183D+00 -0.183879783777D+01  1  D2INV=      1.0000 SUGGEST=       1.0000
 -0.136656271368D+01 -0.156224728491D+01  0.271880362253D+01  1  D2INV=      1.0000 SUGGEST=       1.0000
  0.937732255052D+00 -0.279786556160D+00 -0.611540038434D+00  1  D2INV=      1.0000 SUGGEST=       1.0000
  0.745771173864D+00 -0.426079269361D+00 -0.177916227233D+01  1  D2INV=      1.0000 SUGGEST=       1.0000
  0.177524029553D+01 -0.470300657374D+00 -0.753171998656D+00  1  D2INV=      1.0000 SUGGEST=       1.0000
  0.927175034476D+00 -0.241152935594D+00 -0.111975330259D+01  1  D2INV=      1.0000 SUGGEST=       1.0000
  0.314189483318D+00 -0.773571086032D+00 -0.108704059069D+01  1  D2INV=      1.0000 SUGGEST=       1.0000
 -0.598901432158D+00 -0.414445139681D+01  0.284017314272D+00  1  D2INV=      1.0000 SUGGEST=       1.0000
 -0.536727770794D+01  0.154223282298D+00  0.208392322416D+01  1  D2INV=      1.0000 SUGGEST=       1.0000
 -0.247141817771D+00 -0.150907729788D+01  0.641365291471D+01  1  D2INV=      1.0000 SUGGEST=       1.0000
  0.103028553153D+01  0.182224614071D+01  0.300047855410D+01  1  D2INV=      1.0000 SUGGEST=       1.0000
  0.191325037878D+01 -0.581781477154D+01 -0.449495483987D+01  1  D2INV=      1.0000 SUGGEST=       1.0000
 -0.116390174317D+01  0.421765397773D+01 -0.183270445977D+01  1  D2INV=      1.0000 SUGGEST=       1.0000
  0.113406352329D+01 -0.255917954942D+01  0.526395054166D+01  1  D2INV=      1.0000 SUGGEST=       1.0000
 -0.383621187946D+01 -0.748854303001D+00  0.345505683781D+01  1  D2INV=      1.0000 SUGGEST=       1.0000
 -0.791192565404D+00  0.216638160768D+01 -0.241028492717D+01  1  D2INV=      1.0000 SUGGEST=       1.0000
 -0.711126473713D+00  0.674084072548D+00  0.249803539421D+01  1  D2INV=      1.0000 SUGGEST=       1.0000
 -0.522731075112D+01 -0.201423671420D+01  0.251081917573D+01  1  D2INV=      1.0000 SUGGEST=       1.0000
 -0.143797024366D+01 -0.240055013412D+01  0.116016822730D+01  1  D2INV=      1.0000 SUGGEST=       1.0000
 -0.687626052879D+00 -0.205069693265D+01 -0.526145657762D+00  1  D2INV=      1.0000 SUGGEST=       1.0000
  0.559178192827D+00  0.958253738871D+00  0.127291963749D+01  1  D2INV=      1.0000 SUGGEST=       1.0000
  0.198135529498D+01 -0.313227738441D+01 -0.518576773483D+01  1  D2INV=      1.0000 SUGGEST=       1.0000
 -0.908494293404D+00 -0.256352200923D+01  0.461538916576D+01  1  D2INV=      1.0000 SUGGEST=       1.0000
  0.239758870871D+01 -0.317110508542D+01 -0.388951345620D+01  1  D2INV=      1.0000 SUGGEST=       1.0000
  0.690687135755D+00  0.340561143902D+01 -0.294119767914D+01  1  D2INV=      1.0000 SUGGEST=       1.0000
  0.124012563401D+01 -0.325399922476D+01 -0.392933668268D+01  1  D2INV=      1.0000 SUGGEST=       1.0000
  0.173139540671D+01 -0.756428564717D+00 -0.422278927738D+01  1  D2INV=      1.0000 SUGGEST=       1.0000
  0.358788061768D+01  0.816080182195D+00 -0.181170094846D+01  1  D2INV=      1.0000 SUGGEST=       1.0000
 -0.177474297815D+01 -0.121734019804D+01  0.309823432381D+01  1  D2INV=      1.0000 SUGGEST=       1.0000
 -0.199467240757D+00 -0.260621326486D+01  0.559307976550D+01  1  D2INV=      1.0000 SUGGEST=       1.0000
 -0.501977812517D+01 -0.750708324433D+00  0.305313863506D+01  1  D2INV=      1.0000 SUGGEST=       1.0000
  0.123463273339D+00  0.146042875062D+01  0.208189677270D+01  1  D2INV=      1.0000 SUGGEST=       1.0000
 -0.119191576832D+01 -0.289121111257D+01  0.386463233498D-01  1  D2INV=      1.0000 SUGGEST=       1.0000
 -0.550277869991D+00  0.336563450634D+01 -0.272944823687D+01  1  D2INV=      1.0000 SUGGEST=       1.0000
  0.188754050687D+01 -0.414029908718D+01 -0.435781852679D+01  1  D2INV=      1.0000 SUGGEST=       1.0000
 -0.895439754845D+00 -0.373714198111D+01  0.600196328691D+01  1  D2INV=      1.0000 SUGGEST=       1.0000
 -0.552925192842D+01 -0.449298292701D+00  0.421755650279D+01  1  D2INV=      1.0000 SUGGEST=       1.0000
 -0.508352034237D+00  0.235570228866D+01  0.147906508847D+01  1  D2INV=      1.0000 SUGGEST=       1.0000
 -0.220463658844D+01 -0.284733141095D+01 -0.715290155619D+00  1  D2INV=      1.0000 SUGGEST=       1.0000
 -0.106395405116D+01  0.352631868829D+01 -0.385032788913D+01  1  D2INV=      1.0000 SUGGEST=       1.0000
  0.418959069584D+01  0.256199868827D+01 -0.561539999347D+00  1  D2INV=      1.0000 SUGGEST=       1.0000
  0.461161303040D+01  0.171862450530D+01 -0.313873500632D+01  1  D2INV=      1.0000 SUGGEST=       1.0000
  0.294805082853D+01  0.315055660074D+01 -0.248654202482D+01  1  D2INV=      1.0000 SUGGEST=       1.0000
  0.102931700528D+01 -0.252235027433D+00 -0.127677173684D+01  1  D2INV=      1.0000 SUGGEST=       1.0000
  0.180236321509D+01 -0.189030024728D+01 -0.428922178127D+01  1  D2INV=      1.0000 SUGGEST=       1.0000
  0.379757074030D+01  0.217829860292D+01 -0.195896277994D+01  1  D2INV=      1.0000 SUGGEST=       1.0000
  0.113428767272D+01 -0.243712598186D+00 -0.143060164554D+01  1  D2INV=      1.0000 SUGGEST=       1.0000
  0.112927921348D+01 -0.259424569980D+00 -0.111124011010D+01  1  D2INV=      1.0000 SUGGEST=       1.0000
  0.121636066052D+01 -0.228381124184D-01 -0.190357952989D+01  1  D2INV=      1.0000 SUGGEST=       1.0000
  0.912539388064D+00 -0.692244831212D-01 -0.128958672070D+01  1  D2INV=      1.0000 SUGGEST=       1.0000
 -0.216563071567D+01 -0.158943265782D+01  0.348011899820D+01  1  D2INV=      1.0000 SUGGEST=       1.0000
 -0.213643222755D+01 -0.869241025334D+00  0.266514957054D+01  1  D2INV=      1.0000 SUGGEST=       1.0000
 -0.143616533879D+01 -0.847546098508D+00  0.352139159783D+01  1  D2INV=      1.0000 SUGGEST=       1.0000
  0.725299406536D+00  0.191780741664D+00 -0.137299908668D+01  1  D2INV=      1.0000 SUGGEST=       1.0000
  0.145792554389D+01 -0.142027545175D+01 -0.330454308381D+01  1  D2INV=      1.0000 SUGGEST=       1.0000
  0.138986248030D+01  0.414065203395D+00 -0.912761875347D+00  1  D2INV=      1.0000 SUGGEST=       1.0000
  0.177205028393D+01 -0.488915036054D+00 -0.138923456051D+01  1  D2INV=      1.0000 SUGGEST=       1.0000
 -0.136409206062D+01 -0.156229148899D+01  0.272300172275D+01  1  D2INV=      1.0000 SUGGEST=       1.0000
  0.417467475262D+00 -0.267539365198D+00 -0.672950565531D+00  1  D2INV=      1.0000 SUGGEST=       1.0000
  0.103170275187D+01 -0.976332003135D+00 -0.136265564044D+01  1  D2INV=      1.0000 SUGGEST=       1.0000
  0.128764801859D+01 -0.489835277667D+00 -0.759725117496D+00  1  D2INV=      1.0000 SUGGEST=       1.0000
  0.923492389379D+00 -0.402644890370D+00 -0.127070298447D+01  1  D2INV=      1.0000 SUGGEST=       1.0000
  0.328705487648D+00 -0.422929336785D+00 -0.184291569330D+01  1  D2INV=      1.0000 SUGGEST=       1.0000
 -0.441012274516D+00 -0.410404751295D+01  0.222969651535D+00  1  D2INV=      1.0000 SUGGEST=       1.0000
 -0.537102404042D+01  0.143552666738D+00  0.207759735710D+01  1  D2INV=      1.0000 SUGGEST=       1.0000
 -0.248748014951D+00 -0.151215831805D+01  0.641300182442D+01  1  D2INV=      1.0000 SUGGEST=       1.0000
  0.107859777103D+01  0.175441869806D+01  0.303804182340D+01  1  D2INV=      1.0000 SUGGEST=       1.0000
  0.154799553308D+01 -0.486299010032D+01 -0.330188898402D+01  1  D2INV=      1.0000 SUGGEST=       1.0000
 -0.107667955416D+01  0.424307802769D+01 -0.182344938874D+01  1  D2INV=      1.0000 SUGGEST=       1.0000
  0.113554097845D+01 -0.255678579796D+01  0.526774371607D+01  1  D2INV=      1.0000 SUGGEST=       1.0000
 -0.383426071705D+01 -0.736679829207D+00  0.345560387878D+01  1  D2INV=      1.0000 SUGGEST=       1.0000
 -0.798750926265D+00  0.223449174600D+01 -0.253542317220D+01  1  D2INV=      1.0000 SUGGEST=       1.0000
 -0.640517078036D+00  0.697009759314D+00  0.266873094293D+01  1  D2INV=      1.0000 SUGGEST=       1.0000
 -0.522177254104D+01 -0.201816928354D+01  0.251560428995D+01  1  D2INV=      1.0000 SUGGEST=       1.0000
 -0.149162942773D+01 -0.248532825828D+01  0.119034256831D+01  1  D2INV=      1.0000 SUGGEST=       1.0000
 -0.684845763597D+00 -0.202967078250D+01 -0.533065988296D+00  1  D2INV=      1.0000 SUGGEST=       1.0000
  0.485486283992D+00  0.916663819701D+00  0.949095192341D+00  1  D2INV=      1.0000 SUGGEST=       1.0000
  0.227054066418D+01 -0.473305461785D+01 -0.543778946856D+01  1  D2INV=      1.0000 SUGGEST=       1.0000
 -0.909164505146D+00 -0.256672301021D+01  0.461278523652D+01  1  D2INV=      1.0000 SUGGEST=       1.0000
  0.242278550401D+01 -0.307523952862D+01 -0.417466538987D+01  1  D2INV=      1.0000 SUGGEST=       1.0000
  0.679432114271D+00  0.344728681943D+01 -0.285136485470D+01  1  D2INV=      1.0000 SUGGEST=       1.0000
  0.126830415421D+01 -0.311865719767D+01 -0.446930433899D+01  1  D2INV=      1.0000 SUGGEST=       1.0000
  0.216817409023D+01 -0.113733425112D+01 -0.543262638086D+01  1  D2INV=      1.0000 SUGGEST=       1.0000
  0.340883543323D+01  0.104373373898D+01 -0.159388644308D+01  1  D2INV=      1.0000 SUGGEST=       1.0000
