# Supplementary material for: Assessing Self-Interaction Corrections in the Selective Catalytic Reduction of NO on a Cu-SSZ-13 Zeolite Cluster Model
Source: J Phys Chem A. 2026 Jul 20;130(30):5840–51. doi: 10.1021/acs.jpca.6c02902 (PMC13430625; doi:10.1021/acs.jpca.6c02902)
Supplement: Supplementary file 2 [file jp6c02902_si_002.zip › xyz/TS_8.1-8.2_solution_2/XMOL.xyz]

   18
Cluster output
 Al   -0.93926   -0.64418    1.63948
 O    -0.10196   -1.37302    2.95840
 O    -2.65377   -0.39928    1.61197
 O     0.06547    0.76905    1.10187
 O    -0.63039   -1.52915    0.02304
 O    -0.29266    1.78089   -1.44434
 O     0.99843   -2.18145   -2.30557
 H    -0.43888   -2.16941    3.38251
 H    -3.15640   -0.23850    2.41774
 H    -0.42480    1.51848    0.71344
 H    -1.45406   -1.61831   -0.48334
 H    -0.68710    1.93506   -2.31517
 H     2.45962    1.47319   -0.17495
 H     2.72429    0.92866   -1.73314
 H     1.01404    1.75152   -1.40200
 Cu    0.54380   -0.13135   -0.67516
 N     0.95725   -1.02292   -2.27984
 N     2.01638    1.15071   -1.03496
