# Supplementary material for: Assessing Self-Interaction Corrections in the Selective Catalytic Reduction of NO on a Cu-SSZ-13 Zeolite Cluster Model
Source: J Phys Chem A. 2026 Jul 20;130(30):5840–51. doi: 10.1021/acs.jpca.6c02902 (PMC13430625; doi:10.1021/acs.jpca.6c02902)
Supplement: Supplementary file 2 [file jp6c02902_si_002.zip › xyz/OH_cha_T1/FRMIDT]

          44          43
 -0.307203617234D+00  0.450734243362D+00  0.208955796017D+01  1  D2INV=      1.0000 SUGGEST=       1.0000
  0.163320951598D+00  0.333469520167D+00  0.530837073823D+01  1  D2INV=      1.0000 SUGGEST=       1.0000
 -0.333888448226D+01 -0.157785757616D+00  0.105036293893D+01  1  D2INV=      1.0000 SUGGEST=       1.0000
  0.982642866004D+00  0.327113743004D+01  0.500597045145D+00  1  D2INV=      1.0000 SUGGEST=       1.0000
  0.201056498861D+01 -0.131472618023D+01  0.177696889643D+00  1  D2INV=      1.0000 SUGGEST=       1.0000
  0.413096726317D+01  0.194653365550D+01 -0.520451133212D+01  1  D2INV=      1.0000 SUGGEST=       1.0000
  0.140159098404D+01  0.607914443675D+00  0.562468914567D+01  1  D2INV=      1.0000 SUGGEST=       1.0000
 -0.412211511222D+01 -0.367001639155D+00  0.207942468541D+01  1  D2INV=      1.0000 SUGGEST=       1.0000
  0.205304195614D+00  0.417075574943D+01  0.113286691814D+00  1  D2INV=      1.0000 SUGGEST=       1.0000
  0.159036807953D+01 -0.237202742728D+01 -0.392610884897D+00  1  D2INV=      1.0000 SUGGEST=       1.0000
  0.536611249056D+01  0.225192716983D+01 -0.485779022385D+01  1  D2INV=      1.0000 SUGGEST=       1.0000
  0.274729961537D+01  0.142622454336D+01 -0.218482917635D+01  1  D2INV=      1.0000 SUGGEST=       1.0000
  0.279715793854D+01  0.163854198261D+01 -0.215335909817D+01  1  D2INV=      1.0000 SUGGEST=       1.0000
  0.286238664044D+01  0.134945222429D+01 -0.229523845716D+01  1  D2INV=      1.0000 SUGGEST=       1.0000
  0.275523903518D+01  0.134060044872D+01 -0.203103587342D+01  1  D2INV=      1.0000 SUGGEST=       1.0000
  0.254235287267D+01  0.141494930344D+01 -0.227256052409D+01  1  D2INV=      1.0000 SUGGEST=       1.0000
  0.323598149321D+00  0.588234665085D+00  0.225362339949D+01  1  D2INV=      1.0000 SUGGEST=       1.0000
 -0.422664555960D+00 -0.170074890254D+00  0.229895517324D+01  1  D2INV=      1.0000 SUGGEST=       1.0000
 -0.680394458951D+00  0.929099261945D+00  0.236814341271D+01  1  D2INV=      1.0000 SUGGEST=       1.0000
  0.209910949092D+01  0.191539368187D+01 -0.176586228256D+01  1  D2INV=      1.0000 SUGGEST=       1.0000
  0.232067105702D+01  0.801657722139D+00 -0.186003164744D+01  1  D2INV=      1.0000 SUGGEST=       1.0000
  0.257156077529D+01  0.197851352079D+01 -0.287130796692D+01  1  D2INV=      1.0000 SUGGEST=       1.0000
 -0.446802351509D+00  0.457382615935D+00  0.145248230868D+01  1  D2INV=      1.0000 SUGGEST=       1.0000
  0.354115900313D+01  0.158612698781D+01 -0.240571208572D+01  1  D2INV=      1.0000 SUGGEST=       1.0000
  0.311051314893D+01  0.151075171505D+01 -0.146377380263D+01  1  D2INV=      1.0000 SUGGEST=       1.0000
  0.226226319587D+01  0.136713498970D+01 -0.239974311137D+01  1  D2INV=      1.0000 SUGGEST=       1.0000
  0.272405755789D+01  0.884071523793D+00 -0.277724964141D+01  1  D2INV=      1.0000 SUGGEST=       1.0000
  0.290063112180D+01  0.193171737263D+01 -0.208718379640D+01  1  D2INV=      1.0000 SUGGEST=       1.0000
  0.326726009053D+01  0.769138649643D+00 -0.200837992774D+01  1  D2INV=      1.0000 SUGGEST=       1.0000
  0.343732700073D+01  0.291015690110D+01 -0.580907300088D+01  1  D2INV=      1.0000 SUGGEST=       1.0000
  0.380343189406D+01  0.786540968305D+00 -0.584155766483D+01  1  D2INV=      1.0000 SUGGEST=       1.0000
  0.315804417443D+01 -0.137766399998D+01  0.981982806196D+00  1  D2INV=      1.0000 SUGGEST=       1.0000
  0.198119379020D+01  0.384540611141D+01  0.133098315032D+01  1  D2INV=      1.0000 SUGGEST=       1.0000
 -0.825621120915D+00  0.114818249679D+01  0.577782293210D+01  1  D2INV=      1.0000 SUGGEST=       1.0000
 -0.363206165188D+01  0.895431650224D+00  0.244344540090D+00  1  D2INV=      1.0000 SUGGEST=       1.0000
 -0.350211501031D+00 -0.909064981379D+00  0.556074942126D+01  1  D2INV=      1.0000 SUGGEST=       1.0000
 -0.306832666277D+01 -0.113959349013D+01  0.141040579931D+00  1  D2INV=      1.0000 SUGGEST=       1.0000
  0.131966068838D+01  0.270441072513D+01 -0.451314866156D+00  1  D2INV=      1.0000 SUGGEST=       1.0000
  0.215364097415D+01 -0.641781708317D+00 -0.654854861765D+00  1  D2INV=      1.0000 SUGGEST=       1.0000
  0.362927742032D+00  0.239184456957D+01  0.101323816609D+01  1  D2INV=      1.0000 SUGGEST=       1.0000
  0.108199351158D+01 -0.925821862726D+00  0.827803670697D+00  1  D2INV=      1.0000 SUGGEST=       1.0000
  0.400527734301D+01  0.184182313284D+01 -0.420492464462D+01  1  D2INV=      1.0000 SUGGEST=       1.0000
 -0.243116419967D+01 -0.403243933091D-02  0.179567054068D+01  1  D2INV=      1.0000 SUGGEST=       1.0000
  0.450444749199D+00  0.496440154149D+00  0.414247063215D+01  1  D2INV=      1.0000 SUGGEST=       1.0000
 -0.307160090658D+00  0.450906684417D+00  0.208956944104D+01  1  D2INV=      1.0000 SUGGEST=       1.0000
  0.162221406997D+00  0.330259391862D+00  0.530858880196D+01  1  D2INV=      1.0000 SUGGEST=       1.0000
 -0.333885453391D+01 -0.157702295758D+00  0.105049405857D+01  1  D2INV=      1.0000 SUGGEST=       1.0000
  0.978318448677D+00  0.327258506374D+01  0.499542438290D+00  1  D2INV=      1.0000 SUGGEST=       1.0000
  0.200838465803D+01 -0.131991991379D+01  0.179667605233D+00  1  D2INV=      1.0000 SUGGEST=       1.0000
  0.413779727134D+01  0.195164710157D+01 -0.522564268222D+01  1  D2INV=      1.0000 SUGGEST=       1.0000
  0.140008644453D+01  0.465927674758D+00  0.564791451713D+01  1  D2INV=      1.0000 SUGGEST=       1.0000
 -0.411999477790D+01 -0.363608104608D+00  0.208179556687D+01  1  D2INV=      1.0000 SUGGEST=       1.0000
  0.145967544273D+00  0.409859570274D+01 -0.161690150699D-01  1  D2INV=      1.0000 SUGGEST=       1.0000
  0.156322097956D+01 -0.234440171329D+01 -0.465584051669D+00  1  D2INV=      1.0000 SUGGEST=       1.0000
  0.532181357859D+01  0.221046568257D+01 -0.498792524510D+01  1  D2INV=      1.0000 SUGGEST=       1.0000
  0.273842356766D+01  0.143075749644D+01 -0.218959045656D+01  1  D2INV=      1.0000 SUGGEST=       1.0000
  0.266695147475D+01  0.130509336383D+01 -0.206288955882D+01  1  D2INV=      1.0000 SUGGEST=       1.0000
  0.261904393769D+01  0.152217662741D+01 -0.228661405802D+01  1  D2INV=      1.0000 SUGGEST=       1.0000
  0.286224503396D+01  0.158289819221D+01 -0.207432968374D+01  1  D2INV=      1.0000 SUGGEST=       1.0000
  0.284749896433D+01  0.132359893841D+01 -0.230825614065D+01  1  D2INV=      1.0000 SUGGEST=       1.0000
 -0.444482028379D+00  0.432663070459D+00  0.145160637090D+01  1  D2INV=      1.0000 SUGGEST=       1.0000
 -0.433928028748D+00 -0.175409036955D+00  0.228640266475D+01  1  D2INV=      1.0000 SUGGEST=       1.0000
 -0.664384071409D+00  0.935301817684D+00  0.237374850239D+01  1  D2INV=      1.0000 SUGGEST=       1.0000
  0.328220629358D+01  0.170295613058D+01 -0.271248488321D+01  1  D2INV=      1.0000 SUGGEST=       1.0000
  0.315720937798D+00  0.607896544327D+00  0.226063144180D+01  1  D2INV=      1.0000 SUGGEST=       1.0000
  0.259846083503D+01  0.134846599243D+01 -0.148950358718D+01  1  D2INV=      1.0000 SUGGEST=       1.0000
  0.271526992793D+01  0.710748530299D+00 -0.238198234839D+01  1  D2INV=      1.0000 SUGGEST=       1.0000
  0.303511408792D+01  0.178389708267D+01 -0.193636033250D+01  1  D2INV=      1.0000 SUGGEST=       1.0000
  0.239691887133D+01  0.140361302746D+01 -0.286385696564D+01  1  D2INV=      1.0000 SUGGEST=       1.0000
  0.197086418788D+01  0.120574252835D+01 -0.214970430911D+01  1  D2INV=      1.0000 SUGGEST=       1.0000
  0.237486415394D+01  0.211563090644D+01 -0.218956664863D+01  1  D2INV=      1.0000 SUGGEST=       1.0000
  0.352924629286D+01  0.105461789608D+01 -0.182488594238D+01  1  D2INV=      1.0000 SUGGEST=       1.0000
  0.351942458309D+01  0.173369709588D+01 -0.638059064337D+01  1  D2INV=      1.0000 SUGGEST=       1.0000
  0.202186570521D+01  0.366003820233D+01  0.133773459599D+01  1  D2INV=      1.0000 SUGGEST=       1.0000
  0.312845325525D+01 -0.129465906086D+01  0.986249807558D+00  1  D2INV=      1.0000 SUGGEST=       1.0000
 -0.318515151609D+00 -0.850542796922D+00  0.577478640976D+01  1  D2INV=      1.0000 SUGGEST=       1.0000
 -0.363672030857D+01  0.888962377596D+00  0.235108890199D+00  1  D2INV=      1.0000 SUGGEST=       1.0000
 -0.306280321584D+01 -0.114028379395D+01  0.141172792785D+00  1  D2INV=      1.0000 SUGGEST=       1.0000
 -0.830367777224D+00  0.125801576543D+01  0.554966950021D+01  1  D2INV=      1.0000 SUGGEST=       1.0000
  0.109001628968D+01 -0.936855790073D+00  0.855030961692D+00  1  D2INV=      1.0000 SUGGEST=       1.0000
  0.350114598035D+00  0.245548112161D+01  0.111277199507D+01  1  D2INV=      1.0000 SUGGEST=       1.0000
  0.431880740487D+00  0.472875894934D+00  0.414247776473D+01  1  D2INV=      1.0000 SUGGEST=       1.0000
  0.137320901633D+01  0.282004939532D+01 -0.499954733374D+00  1  D2INV=      1.0000 SUGGEST=       1.0000
  0.219994373300D+01 -0.652270496642D+00 -0.702671890469D+00  1  D2INV=      1.0000 SUGGEST=       1.0000
 -0.243367672227D+01 -0.511807902531D-03  0.179993965089D+01  1  D2INV=      1.0000 SUGGEST=       1.0000
  0.358297663013D+01  0.307420240937D+01 -0.450215459072D+01  1  D2INV=      1.0000 SUGGEST=       1.0000
  0.410236897438D+01  0.767314029944D+00 -0.457721537781D+01  1  D2INV=      1.0000 SUGGEST=       1.0000
