# Supplementary material for: Assessing Self-Interaction Corrections in the Selective Catalytic Reduction of NO on a Cu-SSZ-13 Zeolite Cluster Model
Source: J Phys Chem A. 2026 Jul 20;130(30):5840–51. doi: 10.1021/acs.jpca.6c02902 (PMC13430625; doi:10.1021/acs.jpca.6c02902)
Supplement: Supplementary file 2 [file jp6c02902_si_002.zip › xyz/OH_cha_T1/XMOL.xyz]

   12
Cluster output
 Al   -0.16255    0.23854    1.10610
 O     0.08198    0.17529    2.80802
 O    -1.76424   -0.08305    0.55160
 O     0.51956    1.72954    0.26622
 O     1.06376   -0.69630    0.09823
 O     2.18600    1.02994   -2.76154
 H     0.94153    0.34048    3.21034
 H    -2.46127   -0.28313    1.18662
 H    -0.07931    2.43200   -0.02330
 H     0.81087   -1.54102   -0.29983
 H     3.13505    1.23930   -2.73420
 Cu    1.45156    0.75755   -1.15708
