# Supplementary material for: Assessing Self-Interaction Corrections in the Selective Catalytic Reduction of NO on a Cu-SSZ-13 Zeolite Cluster Model
Source: J Phys Chem A. 2026 Jul 20;130(30):5840–51. doi: 10.1021/acs.jpca.6c02902 (PMC13430625; doi:10.1021/acs.jpca.6c02902)
Supplement: Supplementary file 2 [file jp6c02902_si_002.zip › xyz/8.4/FRMIDT]

          51          51
 -0.626144657147D+00 -0.123580126373D-01  0.237307127226D+01  1  D2INV=      1.0000 SUGGEST=       1.0000
 -0.670320867645D-01  0.104501998337D+00  0.559256445276D+01  1  D2INV=      1.0000 SUGGEST=       1.0000
 -0.366273615355D+01 -0.618095276933D+00  0.125690925792D+01  1  D2INV=      1.0000 SUGGEST=       1.0000
  0.895195040889D+00  0.269441026458D+01  0.879903554921D+00  1  D2INV=      1.0000 SUGGEST=       1.0000
  0.151467874539D+01 -0.202754676250D+01  0.513455183519D+00  1  D2INV=      1.0000 SUGGEST=       1.0000
  0.683227261470D+01 -0.168544592173D+01 -0.429625545160D+01  1  D2INV=      1.0000 SUGGEST=       1.0000
 -0.589467864301D+00 -0.869375044681D+00  0.626485940389D+01  1  D2INV=      1.0000 SUGGEST=       1.0000
 -0.456587472158D+01 -0.368453146456D+00  0.217959236441D+01  1  D2INV=      1.0000 SUGGEST=       1.0000
  0.206880187299D+00  0.375570454149D+01  0.571200640452D+00  1  D2INV=      1.0000 SUGGEST=       1.0000
  0.101766580739D+01 -0.306770132317D+01 -0.517647914375D-01  1  D2INV=      1.0000 SUGGEST=       1.0000
  0.594972552070D+01  0.240111933513D+01 -0.452443019541D+01  1  D2INV=      1.0000 SUGGEST=       1.0000
  0.308800104187D+01  0.207081570016D+01 -0.574998839094D+01  1  D2INV=      1.0000 SUGGEST=       1.0000
  0.244649106825D+01  0.729384350079D+00 -0.189616183090D+01  1  D2INV=      1.0000 SUGGEST=       1.0000
  0.463406722102D+01 -0.103253074176D+01 -0.484130315145D+01  1  D2INV=      1.0000 SUGGEST=       1.0000
  0.429928573854D+01  0.191211974618D+01 -0.476083956476D+01  1  D2INV=      1.0000 SUGGEST=       1.0000
  0.261491221643D+01  0.449602379519D+00 -0.183522988580D+01  1  D2INV=      1.0000 SUGGEST=       1.0000
  0.278534823103D+01  0.689093657882D+00 -0.185298497236D+01  1  D2INV=      1.0000 SUGGEST=       1.0000
  0.262089011855D+01  0.629909880470D+00 -0.179493910389D+01  1  D2INV=      1.0000 SUGGEST=       1.0000
  0.261326797432D+01  0.670030808847D+00 -0.161509938870D+01  1  D2INV=      1.0000 SUGGEST=       1.0000
 -0.653657351513D+00  0.686944502253D-01  0.300937268422D+01  1  D2INV=      1.0000 SUGGEST=       1.0000
 -0.114537013862D+01  0.299755047800D+00  0.209444671549D+01  1  D2INV=      1.0000 SUGGEST=       1.0000
 -0.604091949772D+00 -0.676107551849D+00  0.229124850111D+01  1  D2INV=      1.0000 SUGGEST=       1.0000
  0.281559707118D+01  0.541372936925D-01 -0.120812779111D+01  1  D2INV=      1.0000 SUGGEST=       1.0000
  0.290336515545D+01  0.899161904272D+00 -0.123822107445D+01  1  D2INV=      1.0000 SUGGEST=       1.0000
  0.268448576317D+01  0.695235281037D+00 -0.267356909469D+01  1  D2INV=      1.0000 SUGGEST=       1.0000
  0.199176104081D+01  0.704657569457D-01 -0.197429265992D+01  1  D2INV=      1.0000 SUGGEST=       1.0000
 -0.115521827514D+00  0.245194381409D+00  0.207629980186D+01  1  D2INV=      1.0000 SUGGEST=       1.0000
  0.218689296092D+01  0.840884217768D+00 -0.202034523581D+01  1  D2INV=      1.0000 SUGGEST=       1.0000
  0.325344885012D+01  0.673086115960D+00 -0.182835947189D+01  1  D2INV=      1.0000 SUGGEST=       1.0000
  0.268834381308D+01  0.153295732195D+01 -0.185082137421D+01  1  D2INV=      1.0000 SUGGEST=       1.0000
  0.200766105729D+01  0.829460688004D+00 -0.124295305679D+01  1  D2INV=      1.0000 SUGGEST=       1.0000
  0.288744339181D+01  0.714644393665D-01 -0.207011141541D+01  1  D2INV=      1.0000 SUGGEST=       1.0000
  0.669185011729D+01 -0.298905274148D+01 -0.423603801475D+01  1  D2INV=      1.0000 SUGGEST=       1.0000
  0.129615913737D+01  0.890633623625D-01  0.570895037136D+01  1  D2INV=      1.0000 SUGGEST=       1.0000
  0.263328069986D+01 -0.222095958516D+01  0.133319257948D+01  1  D2INV=      1.0000 SUGGEST=       1.0000
 -0.342420051807D+01 -0.193536297681D+01  0.970526856364D+00  1  D2INV=      1.0000 SUGGEST=       1.0000
  0.202310123339D+01  0.277038646776D+01  0.169594940709D+01  1  D2INV=      1.0000 SUGGEST=       1.0000
  0.787245077703D+01 -0.518740987802D+00 -0.429990692435D+01  1  D2INV=      1.0000 SUGGEST=       1.0000
 -0.528712581592D+00 -0.278991061715D+00  0.444592326445D+01  1  D2INV=      1.0000 SUGGEST=       1.0000
 -0.384204741803D+01 -0.113519638335D-01  0.357963279276D-01  1  D2INV=      1.0000 SUGGEST=       1.0000
  0.118825247823D+01  0.231502435235D+01 -0.100534926498D+00  1  D2INV=      1.0000 SUGGEST=       1.0000
  0.584895931909D+00 -0.149252973701D+01  0.115959768687D+01  1  D2INV=      1.0000 SUGGEST=       1.0000
  0.948427908877D-01  0.191223441969D+01  0.142555356825D+01  1  D2INV=      1.0000 SUGGEST=       1.0000
 -0.550430332458D+00  0.141354546928D+01  0.579973307273D+01  1  D2INV=      1.0000 SUGGEST=       1.0000
  0.172167962460D+01 -0.135316779679D+01 -0.342666597902D+00  1  D2INV=      1.0000 SUGGEST=       1.0000
 -0.269799010539D+01 -0.120939651582D+00  0.196720826386D+01  1  D2INV=      1.0000 SUGGEST=       1.0000
  0.554846075428D+01 -0.127800237055D+01 -0.390677786334D+01  1  D2INV=      1.0000 SUGGEST=       1.0000
  0.591750893730D+01 -0.135474809785D+01 -0.528215468902D+01  1  D2INV=      1.0000 SUGGEST=       1.0000
  0.334773778206D+01 -0.160612690555D+01 -0.478344251859D+01  1  D2INV=      1.0000 SUGGEST=       1.0000
  0.355816295370D+01  0.214968325499D+01 -0.378914504146D+01  1  D2INV=      1.0000 SUGGEST=       1.0000
  0.457090727866D+01  0.662304971542D+00 -0.493204666141D+01  1  D2INV=      1.0000 SUGGEST=       1.0000
 -0.625988357170D+00 -0.123586172832D-01  0.237300178210D+01  1  D2INV=      1.0000 SUGGEST=       1.0000
 -0.671729897741D-01  0.104321067351D+00  0.559259398629D+01  1  D2INV=      1.0000 SUGGEST=       1.0000
 -0.366275877717D+01 -0.618010885950D+00  0.125702544682D+01  1  D2INV=      1.0000 SUGGEST=       1.0000
  0.888949632152D+00  0.269856528896D+01  0.888600728570D+00  1  D2INV=      1.0000 SUGGEST=       1.0000
  0.151120821136D+01 -0.203237003039D+01  0.517200776880D+00  1  D2INV=      1.0000 SUGGEST=       1.0000
  0.679926660266D+01 -0.167334816187D+01 -0.431657644291D+01  1  D2INV=      1.0000 SUGGEST=       1.0000
 -0.594691884663D+00 -0.870533910491D+00  0.626491659507D+01  1  D2INV=      1.0000 SUGGEST=       1.0000
 -0.456564553155D+01 -0.367835268228D+00  0.218154333816D+01  1  D2INV=      1.0000 SUGGEST=       1.0000
  0.158173695184D+00  0.372823510818D+01  0.527589504613D+00  1  D2INV=      1.0000 SUGGEST=       1.0000
  0.973192625117D+00 -0.309142614368D+01 -0.288814360782D-01  1  D2INV=      1.0000 SUGGEST=       1.0000
  0.584588022797D+01  0.245038123333D+01 -0.458048327676D+01  1  D2INV=      1.0000 SUGGEST=       1.0000
  0.315674986071D+01  0.217162152856D+01 -0.572056098829D+01  1  D2INV=      1.0000 SUGGEST=       1.0000
  0.243704931240D+01  0.717418815322D+00 -0.189152351129D+01  1  D2INV=      1.0000 SUGGEST=       1.0000
  0.469822397278D+01 -0.108578689873D+01 -0.481205988401D+01  1  D2INV=      1.0000 SUGGEST=       1.0000
  0.430326807995D+01  0.189432283486D+01 -0.477321417736D+01  1  D2INV=      1.0000 SUGGEST=       1.0000
  0.261427625410D+01  0.451128089301D+00 -0.183309305943D+01  1  D2INV=      1.0000 SUGGEST=       1.0000
  0.278178477785D+01  0.703656549985D+00 -0.186634087560D+01  1  D2INV=      1.0000 SUGGEST=       1.0000
  0.262001817086D+01  0.628915663051D+00 -0.179434444486D+01  1  D2INV=      1.0000 SUGGEST=       1.0000
  0.262118481148D+01  0.671594679033D+00 -0.161493904591D+01  1  D2INV=      1.0000 SUGGEST=       1.0000
 -0.654945082722D+00  0.683908977964D-01  0.300960210606D+01  1  D2INV=      1.0000 SUGGEST=       1.0000
 -0.114569229665D+01  0.301283153440D+00  0.209471562912D+01  1  D2INV=      1.0000 SUGGEST=       1.0000
 -0.602787216104D+00 -0.675080706171D+00  0.229188761707D+01  1  D2INV=      1.0000 SUGGEST=       1.0000
  0.297358663961D+01 -0.155496862873D-01 -0.154028105890D+01  1  D2INV=      1.0000 SUGGEST=       1.0000
  0.293576680624D+01  0.792903922522D+00 -0.122389496816D+01  1  D2INV=      1.0000 SUGGEST=       1.0000
  0.275348262357D+01  0.587355127758D+00 -0.263352244943D+01  1  D2INV=      1.0000 SUGGEST=       1.0000
  0.217254639480D+01  0.547708480436D-01 -0.202687307452D+01  1  D2INV=      1.0000 SUGGEST=       1.0000
 -0.117862070833D+00  0.243285810114D+00  0.207642863068D+01  1  D2INV=      1.0000 SUGGEST=       1.0000
  0.217241112031D+01  0.804289458803D+00 -0.202905936073D+01  1  D2INV=      1.0000 SUGGEST=       1.0000
  0.323520841872D+01  0.715239411105D+00 -0.186622088683D+01  1  D2INV=      1.0000 SUGGEST=       1.0000
  0.264116242432D+01  0.149164159772D+01 -0.177698067852D+01  1  D2INV=      1.0000 SUGGEST=       1.0000
  0.202984180774D+01  0.602650083677D+00 -0.123957767626D+01  1  D2INV=      1.0000 SUGGEST=       1.0000
  0.375161291980D+01 -0.114891951486D+01 -0.361204237885D+01  1  D2INV=      1.0000 SUGGEST=       1.0000
  0.634516335560D+01 -0.309513890393D+01 -0.423446250060D+01  1  D2INV=      1.0000 SUGGEST=       1.0000
  0.129682721639D+01  0.946593330405D-01  0.570596301445D+01  1  D2INV=      1.0000 SUGGEST=       1.0000
  0.268572943475D+01 -0.220422361745D+01  0.123824045242D+01  1  D2INV=      1.0000 SUGGEST=       1.0000
 -0.342356405551D+01 -0.193285746763D+01  0.970083902323D+00  1  D2INV=      1.0000 SUGGEST=       1.0000
  0.201456642453D+01  0.269189190047D+01  0.168962625167D+01  1  D2INV=      1.0000 SUGGEST=       1.0000
  0.715463136083D+01 -0.107220492099D+01 -0.309363656277D+01  1  D2INV=      1.0000 SUGGEST=       1.0000
 -0.527994142148D+00 -0.282352993984D+00  0.444534894801D+01  1  D2INV=      1.0000 SUGGEST=       1.0000
 -0.384287509506D+01 -0.148602752622D-01  0.307462325134D-01  1  D2INV=      1.0000 SUGGEST=       1.0000
  0.134193148542D+01  0.231921211401D+01 -0.235366311433D+00  1  D2INV=      1.0000 SUGGEST=       1.0000
  0.543627460335D+00 -0.151374037589D+01  0.112335625154D+01  1  D2INV=      1.0000 SUGGEST=       1.0000
  0.547988410694D-01  0.194792937680D+01  0.143020679336D+01  1  D2INV=      1.0000 SUGGEST=       1.0000
 -0.546476935233D+00  0.141333304831D+01  0.580228692296D+01  1  D2INV=      1.0000 SUGGEST=       1.0000
  0.177018907294D+01 -0.126951451428D+01 -0.290076412117D+00  1  D2INV=      1.0000 SUGGEST=       1.0000
 -0.269744479202D+01 -0.118849279385D+00  0.196959621928D+01  1  D2INV=      1.0000 SUGGEST=       1.0000
  0.578521266445D+01 -0.126689592533D+01 -0.456749421695D+01  1  D2INV=      1.0000 SUGGEST=       1.0000
  0.751696036813D+01 -0.124645932489D+01 -0.539557710293D+01  1  D2INV=      1.0000 SUGGEST=       1.0000
  0.408341955852D+01 -0.137745945912D+01 -0.605587781938D+01  1  D2INV=      1.0000 SUGGEST=       1.0000
  0.347069998352D+01  0.221015502103D+01 -0.372932463118D+01  1  D2INV=      1.0000 SUGGEST=       1.0000
  0.456618385410D+01  0.675375258889D+00 -0.489105542273D+01  1  D2INV=      1.0000 SUGGEST=       1.0000
