# Supplementary material for: Assessing Self-Interaction Corrections in the Selective Catalytic Reduction of NO on a Cu-SSZ-13 Zeolite Cluster Model
Source: J Phys Chem A. 2026 Jul 20;130(30):5840–51. doi: 10.1021/acs.jpca.6c02902 (PMC13430625; doi:10.1021/acs.jpca.6c02902)
Supplement: Supplementary file 2 [file jp6c02902_si_002.zip › xyz/8.4/XMOL.xyz]

   15
Cluster output
 Al   -0.33180   -0.00741    1.25582
 O    -0.03412    0.05709    2.95674
 O    -1.93440   -0.32894    0.66280
 O     0.47385    1.42320    0.47047
 O     0.80035   -1.07217    0.27563
 O     3.59594   -0.88603   -2.28458
 H    -0.42398   -0.58821    3.55605
 H    -2.69113   -0.22083    1.24979
 H     0.03322    2.26711    0.32373
 H     0.47346   -1.89645   -0.10685
 H     3.16452    1.50602   -2.52462
 H     1.65784    1.29017   -3.29687
 Cu    1.38484    0.33436   -0.95094
 N     2.46731   -0.55891   -2.55021
 N     2.26692    1.00940   -2.52586
