# Supplementary material for: Assessing Self-Interaction Corrections in the Selective Catalytic Reduction of NO on a Cu-SSZ-13 Zeolite Cluster Model
Source: J Phys Chem A. 2026 Jul 20;130(30):5840–51. doi: 10.1021/acs.jpca.6c02902 (PMC13430625; doi:10.1021/acs.jpca.6c02902)
Supplement: Supplementary file 2 [file jp6c02902_si_002.zip › xyz/TS_8.1-8.2/FRMIDT]

          56          56
 -0.177469913915D+01 -0.121738001503D+01  0.309745916746D+01  1  D2INV=      1.0000 SUGGEST=       1.0000
 -0.196492131155D+00 -0.260113474868D+01  0.559314863370D+01  1  D2INV=      1.0000 SUGGEST=       1.0000
 -0.501734580634D+01 -0.752362610249D+00  0.305474593186D+01  1  D2INV=      1.0000 SUGGEST=       1.0000
  0.126389558867D+00  0.145552687186D+01  0.207573543333D+01  1  D2INV=      1.0000 SUGGEST=       1.0000
 -0.118805246506D+01 -0.288513817604D+01  0.386200039328D-01  1  D2INV=      1.0000 SUGGEST=       1.0000
 -0.548519202406D+00  0.336795839637D+01 -0.272788182043D+01  1  D2INV=      1.0000 SUGGEST=       1.0000
  0.188450095557D+01 -0.415903791154D+01 -0.435593724969D+01  1  D2INV=      1.0000 SUGGEST=       1.0000
 -0.831010717470D+00 -0.366413417751D+01  0.601025608343D+01  1  D2INV=      1.0000 SUGGEST=       1.0000
 -0.547180184503D+01 -0.535589445653D+00  0.426464698683D+01  1  D2INV=      1.0000 SUGGEST=       1.0000
 -0.570463033948D+00  0.242318574079D+01  0.157437932473D+01  1  D2INV=      1.0000 SUGGEST=       1.0000
 -0.228688571864D+01 -0.295117097787D+01 -0.630685515916D+00  1  D2INV=      1.0000 SUGGEST=       1.0000
 -0.104564992956D+01  0.350330310627D+01 -0.384183336240D+01  1  D2INV=      1.0000 SUGGEST=       1.0000
  0.417544615581D+01  0.288055949550D+01 -0.587986683832D+00  1  D2INV=      1.0000 SUGGEST=       1.0000
  0.458581749831D+01  0.152961667757D+01 -0.306501283669D+01  1  D2INV=      1.0000 SUGGEST=       1.0000
  0.293138987084D+01  0.323614422692D+01 -0.229401016822D+01  1  D2INV=      1.0000 SUGGEST=       1.0000
  0.103230707542D+01 -0.252404604015D+00 -0.127276726922D+01  1  D2INV=      1.0000 SUGGEST=       1.0000
  0.181129599554D+01 -0.186501215160D+01 -0.431311010138D+01  1  D2INV=      1.0000 SUGGEST=       1.0000
  0.379796075990D+01  0.218925557189D+01 -0.194886508114D+01  1  D2INV=      1.0000 SUGGEST=       1.0000
  0.101331608217D+01 -0.355294318416D-01 -0.123848337359D+01  1  D2INV=      1.0000 SUGGEST=       1.0000
  0.119313223109D+01 -0.293438372274D+00 -0.133328335513D+01  1  D2INV=      1.0000 SUGGEST=       1.0000
  0.100746013403D+01 -0.339801863769D+00 -0.112089575342D+01  1  D2INV=      1.0000 SUGGEST=       1.0000
  0.879276364705D+00 -0.309117027366D+00 -0.142265449378D+01  1  D2INV=      1.0000 SUGGEST=       1.0000
 -0.205872830916D+01 -0.180215655289D+01  0.324944505921D+01  1  D2INV=      1.0000 SUGGEST=       1.0000
 -0.201231228152D+01 -0.902286166591D+00  0.257278091448D+01  1  D2INV=      1.0000 SUGGEST=       1.0000
 -0.188703840155D+01 -0.794255261880D+00  0.360917446691D+01  1  D2INV=      1.0000 SUGGEST=       1.0000
  0.688172400422D+00 -0.963480645247D+00 -0.107153302247D+01  1  D2INV=      1.0000 SUGGEST=       1.0000
  0.100555352969D+01  0.264492914218D+00 -0.203126577627D+01  1  D2INV=      1.0000 SUGGEST=       1.0000
 -0.114704570655D+01 -0.136903393706D+01  0.297546134241D+01  1  D2INV=      1.0000 SUGGEST=       1.0000
  0.176158443543D+00  0.431021649238D-01 -0.111385968394D+01  1  D2INV=      1.0000 SUGGEST=       1.0000
  0.179751602304D+01  0.859941966247D-01 -0.121189961578D+01  1  D2INV=      1.0000 SUGGEST=       1.0000
  0.110031023632D+01 -0.111174363293D+00 -0.473039255762D+00  1  D2INV=      1.0000 SUGGEST=       1.0000
  0.996739685980D+00  0.274869083485D+00 -0.117588844795D+01  1  D2INV=      1.0000 SUGGEST=       1.0000
  0.671918020315D+00 -0.405772532349D+00 -0.164006700151D+01  1  D2INV=      1.0000 SUGGEST=       1.0000
  0.135670316462D+01 -0.775287876954D+00 -0.180034856190D+01  1  D2INV=      1.0000 SUGGEST=       1.0000
  0.160048702039D+01 -0.797628200776D+00 -0.894441687569D+00  1  D2INV=      1.0000 SUGGEST=       1.0000
 -0.560511814568D+00 -0.409006093161D+01  0.140016589827D+00  1  D2INV=      1.0000 SUGGEST=       1.0000
  0.102311812889D+01  0.186541205926D+01  0.296827328966D+01  1  D2INV=      1.0000 SUGGEST=       1.0000
 -0.522136250472D+01  0.146010217713D+00  0.204285989684D+01  1  D2INV=      1.0000 SUGGEST=       1.0000
  0.107149838264D+01 -0.271937236650D+01  0.510311533970D+01  1  D2INV=      1.0000 SUGGEST=       1.0000
 -0.115166601349D+01  0.420725463671D+01 -0.182295060763D+01  1  D2INV=      1.0000 SUGGEST=       1.0000
  0.202154224147D+01 -0.578133840654D+01 -0.445832026344D+01  1  D2INV=      1.0000 SUGGEST=       1.0000
 -0.109132714682D+00 -0.154700999841D+01  0.645282687100D+01  1  D2INV=      1.0000 SUGGEST=       1.0000
 -0.537054889168D+01 -0.190690975234D+01  0.242200312393D+01  1  D2INV=      1.0000 SUGGEST=       1.0000
  0.538492112092D+00  0.866038611445D+00  0.125055237180D+01  1  D2INV=      1.0000 SUGGEST=       1.0000
 -0.575548191083D+00 -0.214780495447D+01 -0.427281335924D+00  1  D2INV=      1.0000 SUGGEST=       1.0000
 -0.751387517394D+00  0.214491508814D+01 -0.254926873126D+01  1  D2INV=      1.0000 SUGGEST=       1.0000
 -0.147384985778D+01 -0.235604968776D+01  0.106511381790D+01  1  D2INV=      1.0000 SUGGEST=       1.0000
 -0.659630447177D+00  0.680637086750D+00  0.253043914917D+01  1  D2INV=      1.0000 SUGGEST=       1.0000
 -0.102341988451D+01 -0.246982638900D+01  0.472141555824D+01  1  D2INV=      1.0000 SUGGEST=       1.0000
 -0.389299373736D+01 -0.743057204266D+00  0.353265489067D+01  1  D2INV=      1.0000 SUGGEST=       1.0000
  0.113240936218D+01 -0.322405147520D+01 -0.445703400366D+01  1  D2INV=      1.0000 SUGGEST=       1.0000
  0.192408520344D+01 -0.325412480020D+01 -0.361592258714D+01  1  D2INV=      1.0000 SUGGEST=       1.0000
  0.686700835023D+00  0.356093225801D+01 -0.285060040275D+01  1  D2INV=      1.0000 SUGGEST=       1.0000
  0.251025578133D+01 -0.310842824354D+01 -0.488063914684D+01  1  D2INV=      1.0000 SUGGEST=       1.0000
  0.351548959158D+01  0.871333280272D+00 -0.185387373917D+01  1  D2INV=      1.0000 SUGGEST=       1.0000
  0.173327802607D+01 -0.724119209106D+00 -0.425789487957D+01  1  D2INV=      1.0000 SUGGEST=       1.0000
 -0.177467827029D+01 -0.121735332592D+01  0.309742671815D+01  1  D2INV=      1.0000 SUGGEST=       1.0000
 -0.196467517107D+00 -0.260119759570D+01  0.559305478921D+01  1  D2INV=      1.0000 SUGGEST=       1.0000
 -0.501731820634D+01 -0.752280416616D+00  0.305467920505D+01  1  D2INV=      1.0000 SUGGEST=       1.0000
  0.119844300240D+00  0.146019672810D+01  0.208258959578D+01  1  D2INV=      1.0000 SUGGEST=       1.0000
 -0.119347309474D+01 -0.288912959532D+01  0.423068237453D-01  1  D2INV=      1.0000 SUGGEST=       1.0000
 -0.548491506660D+00  0.336805400195D+01 -0.273004903779D+01  1  D2INV=      1.0000 SUGGEST=       1.0000
  0.188744880106D+01 -0.413905305657D+01 -0.435773512962D+01  1  D2INV=      1.0000 SUGGEST=       1.0000
 -0.829413528775D+00 -0.366623790366D+01  0.600737918069D+01  1  D2INV=      1.0000 SUGGEST=       1.0000
 -0.547146306133D+01 -0.534260510695D+00  0.426238510563D+01  1  D2INV=      1.0000 SUGGEST=       1.0000
 -0.611097217396D+00  0.235387336464D+01  0.153814934646D+01  1  D2INV=      1.0000 SUGGEST=       1.0000
 -0.225533138070D+01 -0.289278838546D+01 -0.622511364896D+00  1  D2INV=      1.0000 SUGGEST=       1.0000
 -0.101264989750D+01  0.349958591341D+01 -0.387906938421D+01  1  D2INV=      1.0000 SUGGEST=       1.0000
  0.435850868526D+01  0.252505981687D+01 -0.669356074291D+00  1  D2INV=      1.0000 SUGGEST=       1.0000
  0.477685255930D+01  0.186923164307D+01 -0.304863581115D+01  1  D2INV=      1.0000 SUGGEST=       1.0000
  0.287896816570D+01  0.297768749097D+01 -0.247614870049D+01  1  D2INV=      1.0000 SUGGEST=       1.0000
  0.122382268000D+01 -0.352314862076D+00 -0.128966859861D+01  1  D2INV=      1.0000 SUGGEST=       1.0000
  0.180050876781D+01 -0.188920990062D+01 -0.428666656152D+01  1  D2INV=      1.0000 SUGGEST=       1.0000
  0.380922232072D+01  0.218150880586D+01 -0.196174868173D+01  1  D2INV=      1.0000 SUGGEST=       1.0000
  0.102405940220D+01 -0.244565648938D+00 -0.127796707660D+01  1  D2INV=      1.0000 SUGGEST=       1.0000
  0.886754521906D+00 -0.376373673214D+00 -0.130105274475D+01  1  D2INV=      1.0000 SUGGEST=       1.0000
  0.991883741277D+00 -0.168367902074D+00 -0.110487917947D+01  1  D2INV=      1.0000 SUGGEST=       1.0000
  0.102932842436D+01 -0.111868157997D+00 -0.139874245130D+01  1  D2INV=      1.0000 SUGGEST=       1.0000
 -0.205581284801D+01 -0.180466564565D+01  0.324627667364D+01  1  D2INV=      1.0000 SUGGEST=       1.0000
 -0.201520622098D+01 -0.901637989683D+00  0.257526824595D+01  1  D2INV=      1.0000 SUGGEST=       1.0000
 -0.188706082763D+01 -0.790822122412D+00  0.360599066497D+01  1  D2INV=      1.0000 SUGGEST=       1.0000
  0.436086625150D+00 -0.170270037302D+00 -0.843776454996D+00  1  D2INV=      1.0000 SUGGEST=       1.0000
 -0.114724183010D+01 -0.137114095600D+01  0.297965747362D+01  1  D2INV=      1.0000 SUGGEST=       1.0000
  0.155786887240D+01  0.239122328574D+00 -0.855896037177D+00  1  D2INV=      1.0000 SUGGEST=       1.0000
  0.366603218010D+00 -0.200360582682D+00 -0.176389702546D+01  1  D2INV=      1.0000 SUGGEST=       1.0000
  0.135758766542D+01 -0.874851553447D-01 -0.196282319968D+01  1  D2INV=      1.0000 SUGGEST=       1.0000
  0.149641835533D+01 -0.477736537880D+00 -0.129781327559D+01  1  D2INV=      1.0000 SUGGEST=       1.0000
  0.790011880334D+00  0.463422433398D+00 -0.138346603322D+01  1  D2INV=      1.0000 SUGGEST=       1.0000
  0.895334561594D+00 -0.919117065388D+00 -0.150092403322D+01  1  D2INV=      1.0000 SUGGEST=       1.0000
  0.119921205331D+01 -0.788204510428D+00 -0.546796653595D+00  1  D2INV=      1.0000 SUGGEST=       1.0000
  0.154451029084D+01 -0.487705153131D+01 -0.330468742132D+01  1  D2INV=      1.0000 SUGGEST=       1.0000
  0.227026325473D+01 -0.474329984745D+01 -0.542862372459D+01  1  D2INV=      1.0000 SUGGEST=       1.0000
 -0.448615605148D+00 -0.405983577979D+01  0.109318549051D+00  1  D2INV=      1.0000 SUGGEST=       1.0000
  0.114493725080D+01  0.175447722988D+01  0.291197422500D+01  1  D2INV=      1.0000 SUGGEST=       1.0000
  0.107441542778D+01 -0.271918475816D+01  0.511114779723D+01  1  D2INV=      1.0000 SUGGEST=       1.0000
 -0.522861179595D+01  0.139494746092D+00  0.204025639037D+01  1  D2INV=      1.0000 SUGGEST=       1.0000
 -0.112195022570D+01  0.415547859389D+01 -0.178977810232D+01  1  D2INV=      1.0000 SUGGEST=       1.0000
 -0.112378256622D+00 -0.154421010075D+01  0.644783429981D+01  1  D2INV=      1.0000 SUGGEST=       1.0000
 -0.536421982833D+01 -0.191114959415D+01  0.242757619857D+01  1  D2INV=      1.0000 SUGGEST=       1.0000
 -0.794734885792D+00  0.216627657169D+01 -0.251007259835D+01  1  D2INV=      1.0000 SUGGEST=       1.0000
 -0.151210173047D+01 -0.246199148849D+01  0.111524685805D+01  1  D2INV=      1.0000 SUGGEST=       1.0000
 -0.685796904200D+00  0.734293787944D+00  0.259780583009D+01  1  D2INV=      1.0000 SUGGEST=       1.0000
 -0.603507889145D+00 -0.206647231785D+01 -0.495684834846D+00  1  D2INV=      1.0000 SUGGEST=       1.0000
 -0.102456409371D+01 -0.247090272961D+01  0.472135499334D+01  1  D2INV=      1.0000 SUGGEST=       1.0000
  0.567646108452D+00  0.880290585331D+00  0.114020816305D+01  1  D2INV=      1.0000 SUGGEST=       1.0000
 -0.389261962583D+01 -0.735406325277D+00  0.353194836755D+01  1  D2INV=      1.0000 SUGGEST=       1.0000
  0.238656589860D+01 -0.308239550505D+01 -0.418435047849D+01  1  D2INV=      1.0000 SUGGEST=       1.0000
  0.216507254046D+01 -0.111783919012D+01 -0.539649185580D+01  1  D2INV=      1.0000 SUGGEST=       1.0000
  0.676051090187D+00  0.358953668324D+01 -0.288404177963D+01  1  D2INV=      1.0000 SUGGEST=       1.0000
  0.131007380050D+01 -0.311970637147D+01 -0.445784235002D+01  1  D2INV=      1.0000 SUGGEST=       1.0000
  0.146816200423D+01 -0.140043453901D+01 -0.335718693075D+01  1  D2INV=      1.0000 SUGGEST=       1.0000
  0.317281163481D+01  0.112790652950D+01 -0.159789936450D+01  1  D2INV=      1.0000 SUGGEST=       1.0000
