# Supplementary material for: Assessing Self-Interaction Corrections in the Selective Catalytic Reduction of NO on a Cu-SSZ-13 Zeolite Cluster Model
Source: J Phys Chem A. 2026 Jul 20;130(30):5840–51. doi: 10.1021/acs.jpca.6c02902 (PMC13430625; doi:10.1021/acs.jpca.6c02902)
Supplement: Supplementary file 2 [file jp6c02902_si_002.zip › xyz/8.2/FRMIDT]

          56          56
 -0.439121843949D+00  0.306534867760D-01  0.225751004791D+01  1  D2INV=      1.0000 SUGGEST=       1.0000
  0.283632005561D+00  0.188013217697D+00  0.543713983600D+01  1  D2INV=      1.0000 SUGGEST=       1.0000
 -0.342098692702D+01 -0.898773288744D+00  0.124732011818D+01  1  D2INV=      1.0000 SUGGEST=       1.0000
  0.105440215721D+01  0.260304232539D+01  0.609584707750D+00  1  D2INV=      1.0000 SUGGEST=       1.0000
  0.164791156705D+01 -0.212588994875D+01  0.371726691346D+00  1  D2INV=      1.0000 SUGGEST=       1.0000
  0.126703472846D+00  0.645398558980D+01 -0.254069625161D+01  1  D2INV=      1.0000 SUGGEST=       1.0000
  0.621189858455D+01 -0.252933797157D+01 -0.382231359994D+01  1  D2INV=      1.0000 SUGGEST=       1.0000
 -0.422727586663D+00 -0.717558215439D+00  0.611656946975D+01  1  D2INV=      1.0000 SUGGEST=       1.0000
 -0.436899361857D+01 -0.447015093330D+00  0.205193560092D+01  1  D2INV=      1.0000 SUGGEST=       1.0000
  0.498085291890D+00  0.362856379128D+01  0.151699326973D+00  1  D2INV=      1.0000 SUGGEST=       1.0000
  0.961903854635D+00 -0.306414717725D+01 -0.178044609684D+00  1  D2INV=      1.0000 SUGGEST=       1.0000
  0.780152233348D+00  0.752272978996D+01 -0.225207486461D+01  1  D2INV=      1.0000 SUGGEST=       1.0000
  0.493254973145D+01  0.347849551046D+01 -0.372317793759D+01  1  D2INV=      1.0000 SUGGEST=       1.0000
  0.325470414261D+01  0.232221457525D+01 -0.566214085675D+01  1  D2INV=      1.0000 SUGGEST=       1.0000
  0.107542884409D+01  0.592420041969D+01 -0.321421710762D+01  1  D2INV=      1.0000 SUGGEST=       1.0000
  0.275012793006D+01  0.640933309052D+00 -0.186356968725D+01  1  D2INV=      1.0000 SUGGEST=       1.0000
  0.418434895405D+01 -0.162429752436D+01 -0.440596055627D+01  1  D2INV=      1.0000 SUGGEST=       1.0000
  0.363769793049D+01  0.302977646550D+01 -0.435031815059D+01  1  D2INV=      1.0000 SUGGEST=       1.0000
 -0.206227594086D+00  0.587129600612D+01 -0.140282935895D+01  1  D2INV=      1.0000 SUGGEST=       1.0000
  0.264768299593D+01  0.485664118409D+00 -0.198329365898D+01  1  D2INV=      1.0000 SUGGEST=       1.0000
  0.280263031377D+01  0.342635643519D+00 -0.205011734632D+01  1  D2INV=      1.0000 SUGGEST=       1.0000
  0.252475076514D+01  0.403443187029D+00 -0.188642541420D+01  1  D2INV=      1.0000 SUGGEST=       1.0000
  0.256590772578D+01  0.558826193391D+00 -0.212223864443D+01  1  D2INV=      1.0000 SUGGEST=       1.0000
 -0.556243753307D+00 -0.569097718639D+00  0.252866015296D+01  1  D2INV=      1.0000 SUGGEST=       1.0000
 -0.565134287919D+00  0.559181733614D-01  0.161830938484D+01  1  D2INV=      1.0000 SUGGEST=       1.0000
 -0.842482810352D+00  0.513515214882D+00  0.249928557064D+01  1  D2INV=      1.0000 SUGGEST=       1.0000
  0.321505187829D+01  0.167189639635D+00 -0.132294653082D+01  1  D2INV=      1.0000 SUGGEST=       1.0000
  0.218213004958D+01  0.665891469857D+00 -0.132567600450D+01  1  D2INV=      1.0000 SUGGEST=       1.0000
  0.192659949768D+00  0.123795147611D+00  0.240019789196D+01  1  D2INV=      1.0000 SUGGEST=       1.0000
  0.339402267115D+01  0.864214345888D+00 -0.238116505485D+01  1  D2INV=      1.0000 SUGGEST=       1.0000
  0.248659653991D+01  0.263457862631D+00 -0.278418405053D+01  1  D2INV=      1.0000 SUGGEST=       1.0000
  0.234844197447D+01 -0.291902651844D+00 -0.191969994014D+01  1  D2INV=      1.0000 SUGGEST=       1.0000
  0.232404649260D+01  0.121125884782D+01 -0.217364142204D+01  1  D2INV=      1.0000 SUGGEST=       1.0000
  0.301551436247D+01  0.131031856257D+00 -0.215139225864D+01  1  D2INV=      1.0000 SUGGEST=       1.0000
  0.288472419701D+01  0.868225425191D+00 -0.169009671257D+01  1  D2INV=      1.0000 SUGGEST=       1.0000
  0.183340056824D+01  0.445909334513D+00 -0.215270476957D+01  1  D2INV=      1.0000 SUGGEST=       1.0000
  0.276229699443D+01 -0.247661173284D+01  0.108627240804D+01  1  D2INV=      1.0000 SUGGEST=       1.0000
  0.164677963986D+01  0.194144984938D+00  0.550188787977D+01  1  D2INV=      1.0000 SUGGEST=       1.0000
  0.216209302569D+01  0.282255931255D+01  0.139959314917D+01  1  D2INV=      1.0000 SUGGEST=       1.0000
 -0.344417619395D+01 -0.628860380716D+00 -0.957341865528D-01  1  D2INV=      1.0000 SUGGEST=       1.0000
  0.760641320440D+01 -0.306956269656D+01 -0.341030237224D+01  1  D2INV=      1.0000 SUGGEST=       1.0000
 -0.454994099261D-01  0.150502770111D+01  0.561434705731D+01  1  D2INV=      1.0000 SUGGEST=       1.0000
 -0.317869666227D+01 -0.224146972502D+01  0.126332968738D+01  1  D2INV=      1.0000 SUGGEST=       1.0000
  0.132564675849D+01  0.195986814352D+01 -0.168077213711D+00  1  D2INV=      1.0000 SUGGEST=       1.0000
  0.846338171504D+00 -0.154032197209D+01  0.102545256169D+01  1  D2INV=      1.0000 SUGGEST=       1.0000
  0.193845311699D+01 -0.147180787572D+01 -0.462786285090D+00  1  D2INV=      1.0000 SUGGEST=       1.0000
 -0.100663179942D+01  0.660740040173D+01 -0.324961013618D+01  1  D2INV=      1.0000 SUGGEST=       1.0000
  0.184622275269D+00  0.198324720819D+01  0.119504233133D+01  1  D2INV=      1.0000 SUGGEST=       1.0000
 -0.133770099689D+00 -0.264855137308D+00  0.440160877568D+01  1  D2INV=      1.0000 SUGGEST=       1.0000
 -0.259566730695D+01 -0.241697051717D+00  0.185567631392D+01  1  D2INV=      1.0000 SUGGEST=       1.0000
  0.510670015665D+01 -0.304428334584D+01 -0.418006881565D+01  1  D2INV=      1.0000 SUGGEST=       1.0000
  0.540598755387D+01 -0.177982603603D+01 -0.342395313689D+01  1  D2INV=      1.0000 SUGGEST=       1.0000
  0.558886117561D+01 -0.176819785570D+01 -0.453748002466D+01  1  D2INV=      1.0000 SUGGEST=       1.0000
  0.283100529601D+01  0.416682392809D+01 -0.420628690675D+01  1  D2INV=      1.0000 SUGGEST=       1.0000
  0.368237121546D+01  0.190497147325D+01 -0.380935184731D+01  1  D2INV=      1.0000 SUGGEST=       1.0000
  0.298479908709D+01 -0.133932182933D+01 -0.466809143455D+01  1  D2INV=      1.0000 SUGGEST=       1.0000
 -0.439103393667D+00  0.306576810463D-01  0.225759683926D+01  1  D2INV=      1.0000 SUGGEST=       1.0000
  0.283577354961D+00  0.187801375639D+00  0.543722574709D+01  1  D2INV=      1.0000 SUGGEST=       1.0000
 -0.342101855564D+01 -0.898687532829D+00  0.124736897083D+01  1  D2INV=      1.0000 SUGGEST=       1.0000
  0.104940536690D+01  0.261165553845D+01  0.619092270143D+00  1  D2INV=      1.0000 SUGGEST=       1.0000
  0.164246539078D+01 -0.213499236789D+01  0.377261727730D+00  1  D2INV=      1.0000 SUGGEST=       1.0000
  0.127054620380D+00  0.645329823252D+01 -0.254121289170D+01  1  D2INV=      1.0000 SUGGEST=       1.0000
  0.620069246881D+01 -0.252302994314D+01 -0.382666506933D+01  1  D2INV=      1.0000 SUGGEST=       1.0000
 -0.424111445706D+00 -0.719977466716D+00  0.611849309957D+01  1  D2INV=      1.0000 SUGGEST=       1.0000
 -0.436882509694D+01 -0.446073113023D+00  0.205291954282D+01  1  D2INV=      1.0000 SUGGEST=       1.0000
  0.528011630093D+00  0.358321034830D+01  0.582390957542D-01  1  D2INV=      1.0000 SUGGEST=       1.0000
  0.901326660831D+00 -0.309850897583D+01 -0.193072430682D+00  1  D2INV=      1.0000 SUGGEST=       1.0000
  0.784169633904D+00  0.750562217467D+01 -0.225540279000D+01  1  D2INV=      1.0000 SUGGEST=       1.0000
  0.507108557039D+01  0.333035185106D+01 -0.397268580016D+01  1  D2INV=      1.0000 SUGGEST=       1.0000
  0.350901954114D+01  0.249383515825D+01 -0.572753592236D+01  1  D2INV=      1.0000 SUGGEST=       1.0000
  0.109035163510D+01  0.594079059503D+01 -0.322110345607D+01  1  D2INV=      1.0000 SUGGEST=       1.0000
  0.265735370167D+01  0.491044449716D+00 -0.198507847851D+01  1  D2INV=      1.0000 SUGGEST=       1.0000
  0.418831132561D+01 -0.164024651147D+01 -0.438161354976D+01  1  D2INV=      1.0000 SUGGEST=       1.0000
  0.365845108478D+01  0.303617847060D+01 -0.436362468675D+01  1  D2INV=      1.0000 SUGGEST=       1.0000
 -0.219066016789D+00  0.588382959592D+01 -0.139783295211D+01  1  D2INV=      1.0000 SUGGEST=       1.0000
  0.258408852332D+01  0.654763590351D+00 -0.197761398239D+01  1  D2INV=      1.0000 SUGGEST=       1.0000
  0.278906465013D+01  0.478603830072D+00 -0.210411293262D+01  1  D2INV=      1.0000 SUGGEST=       1.0000
  0.272995584270D+01  0.446544865148D+00 -0.179403871875D+01  1  D2INV=      1.0000 SUGGEST=       1.0000
  0.250222799103D+01  0.345363008825D+00 -0.204316706613D+01  1  D2INV=      1.0000 SUGGEST=       1.0000
 -0.561571783625D+00 -0.569000591751D+00  0.252554140890D+01  1  D2INV=      1.0000 SUGGEST=       1.0000
 -0.562847265247D+00  0.515473121321D-01  0.161631678230D+01  1  D2INV=      1.0000 SUGGEST=       1.0000
 -0.838656081740D+00  0.514487717936D+00  0.250212470447D+01  1  D2INV=      1.0000 SUGGEST=       1.0000
  0.204062955218D+01  0.413806891555D+00 -0.137246219715D+01  1  D2INV=      1.0000 SUGGEST=       1.0000
  0.191434387495D+00  0.127094013127D+00  0.240077092225D+01  1  D2INV=      1.0000 SUGGEST=       1.0000
  0.291211925298D+01 -0.334172678510D+00 -0.188108929235D+01  1  D2INV=      1.0000 SUGGEST=       1.0000
  0.204540306760D+01  0.890061663703D+00 -0.233615486516D+01  1  D2INV=      1.0000 SUGGEST=       1.0000
  0.282705594989D+01  0.123763872975D+01 -0.182611121310D+01  1  D2INV=      1.0000 SUGGEST=       1.0000
  0.346052081354D+01  0.577555231311D+00 -0.203125408276D+01  1  D2INV=      1.0000 SUGGEST=       1.0000
  0.278397018867D+01  0.487918003846D+00 -0.278119250916D+01  1  D2INV=      1.0000 SUGGEST=       1.0000
  0.292127912121D+01  0.477346763775D+00 -0.148050053252D+01  1  D2INV=      1.0000 SUGGEST=       1.0000
  0.227299909467D+01  0.166098258997D+00 -0.218970517271D+01  1  D2INV=      1.0000 SUGGEST=       1.0000
  0.682677643669D+01 -0.314708791251D+01 -0.477913789252D+01  1  D2INV=      1.0000 SUGGEST=       1.0000
  0.661743951761D+01 -0.235981357200D+01 -0.251649200417D+01  1  D2INV=      1.0000 SUGGEST=       1.0000
  0.284191915436D+01 -0.242544200592D+01  0.102528984512D+01  1  D2INV=      1.0000 SUGGEST=       1.0000
  0.164791125106D+01  0.200591646896D+00  0.550531036117D+01  1  D2INV=      1.0000 SUGGEST=       1.0000
 -0.344498318221D+01 -0.635376336930D+00 -0.976093988814D-01  1  D2INV=      1.0000 SUGGEST=       1.0000
  0.206845898131D+01  0.277936488595D+01  0.153542813683D+01  1  D2INV=      1.0000 SUGGEST=       1.0000
 -0.469858989098D-01  0.150073946922D+01  0.560833159133D+01  1  D2INV=      1.0000 SUGGEST=       1.0000
 -0.317686063857D+01 -0.223944073575D+01  0.126500869745D+01  1  D2INV=      1.0000 SUGGEST=       1.0000
  0.852070052119D+00 -0.157857838720D+01  0.107048792373D+01  1  D2INV=      1.0000 SUGGEST=       1.0000
  0.207270502754D+00  0.191920115205D+01  0.113461221486D+01  1  D2INV=      1.0000 SUGGEST=       1.0000
 -0.101392729447D+01  0.660150421426D+01 -0.324242605678D+01  1  D2INV=      1.0000 SUGGEST=       1.0000
 -0.131268939225D+00 -0.265075736549D+00  0.440166292498D+01  1  D2INV=      1.0000 SUGGEST=       1.0000
  0.195284932201D+01 -0.134977338551D+01 -0.521040734438D+00  1  D2INV=      1.0000 SUGGEST=       1.0000
  0.143687143882D+01  0.198184350392D+01 -0.307976480984D+00  1  D2INV=      1.0000 SUGGEST=       1.0000
 -0.259645035218D+01 -0.238112645909D+00  0.185468289752D+01  1  D2INV=      1.0000 SUGGEST=       1.0000
  0.500621773941D+01 -0.270225018481D+01 -0.391071767552D+01  1  D2INV=      1.0000 SUGGEST=       1.0000
  0.372165507397D+01 -0.178856870589D+01 -0.570153499348D+01  1  D2INV=      1.0000 SUGGEST=       1.0000
  0.556008035750D+01 -0.156584873258D+01 -0.423442856219D+01  1  D2INV=      1.0000 SUGGEST=       1.0000
  0.363169786707D+01 -0.109919368304D+01 -0.351962716214D+01  1  D2INV=      1.0000 SUGGEST=       1.0000
  0.264814895757D+01  0.400117010853D+01 -0.415803916012D+01  1  D2INV=      1.0000 SUGGEST=       1.0000
  0.341221262611D+01  0.207788790469D+01 -0.352525207621D+01  1  D2INV=      1.0000 SUGGEST=       1.0000
