# Supplementary material for: Assessing Self-Interaction Corrections in the Selective Catalytic Reduction of NO on a Cu-SSZ-13 Zeolite Cluster Model
Source: J Phys Chem A. 2026 Jul 20;130(30):5840–51. doi: 10.1021/acs.jpca.6c02902 (PMC13430625; doi:10.1021/acs.jpca.6c02902)
Supplement: Supplementary file 2 [file jp6c02902_si_002.zip › xyz/8.2/XMOL.xyz]

   18
Cluster output
 Al   -0.23272    0.01624    1.19501
 O     0.15232    0.10317    2.87450
 O    -1.80663   -0.47769    0.65732
 O     0.55734    1.37706    0.32866
 O     0.87249   -1.12531    0.19970
 O     0.06267    3.41585   -1.34222
 O     3.27053   -1.33155   -2.02736
 H    -0.28596   -0.47716    3.50645
 H    -2.60410   -0.23859    1.14182
 H     0.20026    2.20848   -0.07621
 H     0.40525   -1.88226   -0.18515
 H     0.48148    4.26070   -1.11993
 H     2.90228    1.89845   -2.14492
 H     1.89732    1.27706   -3.27976
 H     0.76047    2.89462   -1.84099
 Cu    1.40472    0.25720   -1.04879
 N     2.23626   -0.88060   -2.32150
 N     1.93349    1.60389   -2.30867
